# Supplementary material for: Comprehensive transcriptome analysis and functional characterization of PR-5 for its involvement in tomato Sw-7 resistance to tomato spotted wilt tospovirus
Source: Sci Rep. 2019 May 21;9:7673. doi: 10.1038/s41598-019-44100-x (PMC6529424; doi:10.1038/s41598-019-44100-x)
Supplement: Supplementary file 2 — Supplementary Dataset S1 [file 41598_2019_44100_MOESM2_ESM.xlsx]

## Sheet: Sheet 1 
Supplementary Dataset S1. Summary of the RNA-Seq dataset.
sample ID	sample description	Replicates	DPI	barcode	Rename	raw reads	after removing adapter and low quality	rRNA	final cleaned	map to genome
										mapped	%mapped
for TSWV
43	control-TSWV inoculation	1	4dpi	CGGAAT	CT_TSWV_4dpi_rep1	12741913	11556804	52804	11504000	10673989	92.79
44	control -TSWV inoculation	2	4dpi	CTAGCT	CT_TSWV_4dpi_rep2	11673483	10340476	972225	9368251	8525787	91.01
45	control -TSWV inoculation	3	4dpi	CTATAC	CT_TSWV_4dpi_rep3	14117201	12207739	157526	12050213	10611059	88.06
46	SW7-TSWV inoculation	1	4dpi	CTCAGA	SW7_TSWV_4dpi_rep1	14402860	12980180	1915408	11064772	10185530	92.05
47	SW7-TSWV inoculation	2	4dpi	TAATCG	SW7_TSWV_4dpi_rep2	14249473	13032306	3161122	9871184	9109665	92.29
48	SW7-TSWV inoculation	3	4dpi	TACAGC	SW7_TSWV_4dpi_rep3	13631994	12492289	4597361	7894928	7347190	93.06
49	control-TSWV inoculation	1	7dpi	TATAAT	CT_TSWV_7dpi_rep1	13454038	11549993	217336	11332657	10567016	93.24
50	control -TSWV inoculation	2	7dpi	TCATTC	CT_TSWV_7dpi_rep2	14471825	12846782	194462	12652320	11768374	93.01
51	control -TSWV inoculation	3	7dpi	TCCCGA	CT_TSWV_7dpi_rep3	14870183	13398780	827256	12571524	11544349	91.83
52	SW7-TSWV inoculation	1	7dpi	TCGAAG	SW7_TSWV_7dpi_rep1	28298640	25083137	471834	24611303	22752100	92.45
53	SW7-TSWV inoculation	2	7dpi	TCGGCA	SW7_TSWV_7dpi_rep2	15851600	14254583	112289	14142294	13253830	93.72
54	SW7-TSWV inoculation	3	7dpi	ATCACG	SW7_TSWV_7dpi_rep3	13842525	12752365	152242	12600123	11814273	93.76
55	control-TSWV inoculation	1	14dpi	CGATGT	CT_TSWV_14dpi_rep1	14387554	13026332	2093271	10933061	9764303	89.31
56	control -TSWV inoculation	2	14dpi	TTAGGC	CT_TSWV_14dpi_rep2	14192956	8110396	3880596	4229800	3137909	74.19
57	control -TSWV inoculation	3	14dpi	TGACCA	CT_TSWV_14dpi_rep3	13545641	7721076	395671	7325405	5871917	80.16
58	SW7-TSWV inoculation	1	14dpi	ACAGTG	SW7_TSWV_14dpi_rep1	16896236	9605932	303795	9302137	7734490	83.15
59	SW7-TSWV inoculation	2	14dpi	GCCAAT	SW7_TSWV_14dpi_rep2	16658835	9802382	1536191	8266191	6776071	81.97
60	SW7-TSWV inoculation	3	14dpi	CAGATC	SW7_TSWV_14dpi_rep3	16393801	9660041	160061	9499980	7896384	83.12
61	control-TSWV inoculation	1	21dpi	ACTTGA	CT_TSWV_21dpi_rep1	14952872	8490921	371582	8119339	6491741	79.95
62	control -TSWV inoculation	2	21dpi	GATCAG	CT_TSWV_21dpi_rep2	14509027	8056496	356630	7699866	6050965	78.59
63	control -TSWV inoculation	3	21dpi	TAGCTT	CT_TSWV_21dpi_rep3	17720125	9576710	243281	9333429	7576429	81.18
64	SW7-TSWV inoculation	1	21dpi	GGCTAC	SW7_TSWV_21dpi_rep1	15954114	8884852	163311	8721541	7275893	83.42
65	SW7-TSWV inoculation	2	21dpi	CTTGTA	SW7_TSWV_21dpi_rep2	18596638	10128470	622342	9506128	7796163	82.01
66	SW7-TSWV inoculation	3	21dpi	AGTCAA	SW7_TSWV_21dpi_rep3	14797003	8484165	110031	8374134	6919086	82.62
67	control-TSWV inoculation	1	35dpi	AGTTCC	CT_TSWV_35dpi_rep1	13486583	7278217	190860	7087357	5653752	79.77
68	control -TSWV inoculation	2	35dpi	ATGTCA	CT_TSWV_35dpi_rep2	14473571	7771126	913710	6857416	5385864	78.54
69	control -TSWV inoculation	3	35dpi	CCGTCC	CT_TSWV_35dpi_rep3	14620868	7517806	170449	7347357	5405590	73.57
70	SW7-TSWV inoculation	1	35dpi	GTAGAG	SW7_TSWV_35dpi_rep1	17142928	9169100	104114	9064986	7420280	81.86
71	SW7-TSWV inoculation	2	35dpi	GTCCGC	SW7_TSWV_35dpi_rep2	13037254	6238383	150452	6087931	4728921	77.68
72	SW7-TSWV inoculation	3	35dpi	GTGAAA	SW7_TSWV_35dpi_rep3	16491466	9138449	100551	9037898	7479026	82.75
Means		Means				1.53154e+07	1.07052e+07	823292	9.88192e+06	8.58393e+06	85.3703
