# Supplementary material for: Comprehensive transcriptome analysis and functional characterization of PR-5 for its involvement in tomato Sw-7 resistance to tomato spotted wilt tospovirus
Source: Sci Rep. 2019 May 21;9:7673. doi: 10.1038/s41598-019-44100-x (PMC6529424; doi:10.1038/s41598-019-44100-x)
Supplement: Supplementary file 3 — Supplementary Dataset S2 [file 41598_2019_44100_MOESM3_ESM.xlsx]

## Sheet: Sheet 1
Supplementary Dataset S2. Pearson correlation coefficients of RNA-Seq samples
Sample	CT_TSWV_14dpi_rep1	CT_TSWV_14dpi_rep2	CT_TSWV_14dpi_rep3	SW7_TSWV_14dpi_rep1	SW7_TSWV_14dpi_rep2	SW7_TSWV_14dpi_rep3	CT_TSWV_21dpi_rep1	CT_TSWV_21dpi_rep2	CT_TSWV_21dpi_rep3	SW7_TSWV_21dpi_rep1	SW7_TSWV_21dpi_rep2	SW7_TSWV_21dpi_rep3	CT_TSWV_35dpi_rep1	CT_TSWV_35dpi_rep2	CT_TSWV_35dpi_rep3	SW7_TSWV_35dpi_rep1	SW7_TSWV_35dpi_rep2	SW7_TSWV_35dpi_rep3	CT_TSWV_4dpi_rep1	CT_TSWV_4dpi_rep2	CT_TSWV_4dpi_rep3	SW7_TSWV_4dpi_rep1	SW7_TSWV_4dpi_rep2	SW7_TSWV_4dpi_rep3	CT_TSWV_7dpi_rep1	CT_TSWV_7dpi_rep2	CT_TSWV_7dpi_rep3	SW7_TSWV_7dpi_rep1	SW7_TSWV_7dpi_rep2	SW7_TSWV_7dpi_rep3
CT_TSWV_14dpi_rep1	1	0.84	0.86	0.96	0.95	0.91	0.81	0.85	0.86	0.84	0.87	0.91	0.84	0.77	0.9	0.9	0.89	0.92	0.9	0.92	0.85	0.9	0.92	0.9	0.94	0.93	0.91	0.91	0.92	0.88
CT_TSWV_14dpi_rep2	0.84	1	0.72	0.77	0.77	0.63	0.92	0.84	0.83	0.72	0.74	0.82	0.8	0.8	0.81	0.74	0.71	0.81	0.68	0.64	0.66	0.59	0.63	0.72	0.76	0.8	0.7	0.78	0.68	0.57
CT_TSWV_14dpi_rep3	0.86	0.72	1	0.86	0.82	0.91	0.7	0.66	0.73	0.68	0.74	0.74	0.71	0.72	0.82	0.86	0.75	0.81	0.89	0.86	0.95	0.85	0.86	0.95	0.8	0.83	0.85	0.8	0.81	0.82
SW7_TSWV_14dpi_rep1	0.96	0.77	0.86	1	0.99	0.93	0.75	0.76	0.88	0.9	0.93	0.94	0.71	0.65	0.83	0.93	0.9	0.95	0.93	0.95	0.85	0.94	0.95	0.9	0.97	0.95	0.9	0.94	0.97	0.9
SW7_TSWV_14dpi_rep2	0.95	0.77	0.82	0.99	1	0.9	0.76	0.77	0.91	0.94	0.96	0.95	0.68	0.63	0.81	0.91	0.87	0.95	0.9	0.92	0.83	0.91	0.92	0.87	0.97	0.95	0.85	0.95	0.97	0.87
SW7_TSWV_14dpi_rep3	0.91	0.63	0.91	0.93	0.9	1	0.6	0.62	0.7	0.75	0.79	0.78	0.66	0.61	0.77	0.86	0.84	0.83	0.94	0.97	0.91	0.98	0.97	0.95	0.88	0.84	0.93	0.82	0.91	0.97
CT_TSWV_21dpi_rep1	0.81	0.92	0.7	0.75	0.76	0.6	1	0.91	0.89	0.78	0.79	0.86	0.82	0.83	0.84	0.8	0.72	0.85	0.66	0.59	0.64	0.56	0.59	0.68	0.79	0.85	0.6	0.84	0.72	0.5
CT_TSWV_21dpi_rep2	0.85	0.84	0.66	0.76	0.77	0.62	0.91	1	0.86	0.8	0.8	0.85	0.9	0.84	0.87	0.78	0.74	0.83	0.65	0.63	0.63	0.61	0.62	0.67	0.8	0.84	0.6	0.83	0.74	0.55
CT_TSWV_21dpi_rep3	0.86	0.83	0.73	0.88	0.91	0.7	0.89	0.86	1	0.94	0.94	0.97	0.72	0.69	0.82	0.87	0.82	0.94	0.77	0.73	0.7	0.71	0.73	0.74	0.91	0.93	0.68	0.95	0.87	0.64
SW7_TSWV_21dpi_rep1	0.84	0.72	0.68	0.9	0.94	0.75	0.78	0.8	0.94	1	0.99	0.96	0.61	0.56	0.72	0.84	0.81	0.92	0.75	0.78	0.69	0.77	0.77	0.73	0.94	0.92	0.68	0.94	0.93	0.7
SW7_TSWV_21dpi_rep2	0.87	0.74	0.74	0.93	0.96	0.79	0.79	0.8	0.94	0.99	1	0.97	0.65	0.59	0.77	0.88	0.85	0.95	0.79	0.83	0.75	0.81	0.82	0.79	0.96	0.94	0.73	0.96	0.95	0.75
SW7_TSWV_21dpi_rep3	0.91	0.82	0.74	0.94	0.95	0.78	0.86	0.85	0.97	0.96	0.97	1	0.71	0.66	0.83	0.9	0.88	0.98	0.81	0.82	0.73	0.79	0.81	0.78	0.96	0.96	0.76	0.96	0.93	0.73
CT_TSWV_35dpi_rep1	0.84	0.8	0.71	0.71	0.68	0.66	0.82	0.9	0.72	0.61	0.65	0.71	1	0.95	0.93	0.77	0.73	0.75	0.69	0.65	0.68	0.64	0.66	0.72	0.71	0.76	0.69	0.73	0.68	0.62
CT_TSWV_35dpi_rep2	0.77	0.8	0.72	0.65	0.63	0.61	0.83	0.84	0.69	0.56	0.59	0.66	0.95	1	0.91	0.75	0.65	0.72	0.64	0.58	0.68	0.58	0.6	0.7	0.65	0.72	0.63	0.69	0.62	0.55
CT_TSWV_35dpi_rep3	0.9	0.81	0.82	0.83	0.81	0.77	0.84	0.87	0.82	0.72	0.77	0.83	0.93	0.91	1	0.91	0.86	0.89	0.8	0.78	0.78	0.77	0.78	0.8	0.84	0.87	0.79	0.85	0.81	0.73
SW7_TSWV_35dpi_rep1	0.9	0.74	0.86	0.93	0.91	0.86	0.8	0.78	0.87	0.84	0.88	0.9	0.77	0.75	0.91	1	0.89	0.97	0.88	0.87	0.85	0.87	0.88	0.87	0.93	0.94	0.82	0.94	0.92	0.81
SW7_TSWV_35dpi_rep2	0.89	0.71	0.75	0.9	0.87	0.84	0.72	0.74	0.82	0.81	0.85	0.88	0.73	0.65	0.86	0.89	1	0.91	0.87	0.87	0.73	0.86	0.87	0.79	0.91	0.88	0.87	0.89	0.9	0.83
SW7_TSWV_35dpi_rep3	0.92	0.81	0.81	0.95	0.95	0.83	0.85	0.83	0.94	0.92	0.95	0.98	0.75	0.72	0.89	0.97	0.91	1	0.85	0.86	0.8	0.84	0.86	0.84	0.97	0.98	0.8	0.97	0.94	0.78
CT_TSWV_4dpi_rep1	0.9	0.68	0.89	0.93	0.9	0.94	0.66	0.65	0.77	0.75	0.79	0.81	0.69	0.64	0.8	0.88	0.87	0.85	1	0.92	0.87	0.92	0.94	0.9	0.87	0.86	0.92	0.86	0.89	0.9
CT_TSWV_4dpi_rep2	0.92	0.64	0.86	0.95	0.92	0.97	0.59	0.63	0.73	0.78	0.83	0.82	0.65	0.58	0.78	0.87	0.87	0.86	0.92	1	0.87	0.99	0.99	0.91	0.91	0.87	0.94	0.85	0.93	0.98
CT_TSWV_4dpi_rep3	0.85	0.66	0.95	0.85	0.83	0.91	0.64	0.63	0.7	0.69	0.75	0.73	0.68	0.68	0.78	0.85	0.73	0.8	0.87	0.87	1	0.89	0.89	0.97	0.82	0.81	0.82	0.8	0.84	0.85
SW7_TSWV_4dpi_rep1	0.9	0.59	0.85	0.94	0.91	0.98	0.56	0.61	0.71	0.77	0.81	0.79	0.64	0.58	0.77	0.87	0.86	0.84	0.92	0.99	0.89	1	1	0.92	0.9	0.85	0.92	0.83	0.93	0.99
SW7_TSWV_4dpi_rep2	0.92	0.63	0.86	0.95	0.92	0.97	0.59	0.62	0.73	0.77	0.82	0.81	0.66	0.6	0.78	0.88	0.87	0.86	0.94	0.99	0.89	1	1	0.93	0.91	0.86	0.94	0.85	0.94	0.98
SW7_TSWV_4dpi_rep3	0.9	0.72	0.95	0.9	0.87	0.95	0.68	0.67	0.74	0.73	0.79	0.78	0.72	0.7	0.8	0.87	0.79	0.84	0.9	0.91	0.97	0.92	0.93	1	0.86	0.85	0.87	0.83	0.87	0.89
CT_TSWV_7dpi_rep1	0.94	0.76	0.8	0.97	0.97	0.88	0.79	0.8	0.91	0.94	0.96	0.96	0.71	0.65	0.84	0.93	0.91	0.97	0.87	0.91	0.82	0.9	0.91	0.86	1	0.98	0.84	0.98	0.98	0.85
CT_TSWV_7dpi_rep2	0.93	0.8	0.83	0.95	0.95	0.84	0.85	0.84	0.93	0.92	0.94	0.96	0.76	0.72	0.87	0.94	0.88	0.98	0.86	0.87	0.81	0.85	0.86	0.85	0.98	1	0.8	0.98	0.94	0.79
CT_TSWV_7dpi_rep3	0.91	0.7	0.85	0.9	0.85	0.93	0.6	0.6	0.68	0.68	0.73	0.76	0.69	0.63	0.79	0.82	0.87	0.8	0.92	0.94	0.82	0.92	0.94	0.87	0.84	0.8	1	0.78	0.84	0.95
SW7_TSWV_7dpi_rep1	0.91	0.78	0.8	0.94	0.95	0.82	0.84	0.83	0.95	0.94	0.96	0.96	0.73	0.69	0.85	0.94	0.89	0.97	0.86	0.85	0.8	0.83	0.85	0.83	0.98	0.98	0.78	1	0.95	0.77
SW7_TSWV_7dpi_rep2	0.92	0.68	0.81	0.97	0.97	0.91	0.72	0.74	0.87	0.93	0.95	0.93	0.68	0.62	0.81	0.92	0.9	0.94	0.89	0.93	0.84	0.93	0.94	0.87	0.98	0.94	0.84	0.95	1	0.89
SW7_TSWV_7dpi_rep3	0.88	0.57	0.82	0.9	0.87	0.97	0.5	0.55	0.64	0.7	0.75	0.73	0.62	0.55	0.73	0.81	0.83	0.78	0.9	0.98	0.85	0.99	0.98	0.89	0.85	0.79	0.95	0.77	0.89	1
