# Supplementary material for: Comprehensive transcriptome analysis and functional characterization of PR-5 for its involvement in tomato Sw-7 resistance to tomato spotted wilt tospovirus
Source: Sci Rep. 2019 May 21;9:7673. doi: 10.1038/s41598-019-44100-x (PMC6529424; doi:10.1038/s41598-019-44100-x)
Supplement: Supplementary file 4 — Supplementary Dataset S3 [file 41598_2019_44100_MOESM4_ESM.xlsx]

## Sheet: Sheet1
Supplementary Dataset S3. Differentially expressed genes (DEGs) between the TSWV-infected Sw-7 line and S-line at 4, 7, 14, 21 and 35 dpi
Gene ID	annotation	CT_TSWV_4dpi VS SW7_TSWV_4dpi									CT_TSWV_7dpi VS SW7_TSWV_7dpi								CT_TSWV_14dpi VS SW7_TSWV_14dpi									CT_TSWV_21dpi VS SW7_TSWV_21dpi									CT_TSWV_35dpi VS SW7_TSWV_35dpi
		CT_TSWV_4dpi_rep1	CT_TSWV_4dpi_rep2	mean	SW7_TSWV_4dpi_rep1	SW7_TSWV_4dpi_rep2	SW7_TSWV_4dpi_rep3	mean	ratio	adjusted p	CT_TSWV_7dpi_rep1	CT_TSWV_7dpi_rep2	mean	SW7_TSWV_7dpi_rep1	SW7_TSWV_7dpi_rep2	mean	ratio	adjusted p	CT_TSWV_14dpi_rep1	CT_TSWV_14dpi_rep3	mean	SW7_TSWV_14dpi_rep1	SW7_TSWV_14dpi_rep2	SW7_TSWV_14dpi_rep3	mean	ratio	adjusted p	CT_TSWV_21dpi_rep1	CT_TSWV_21dpi_rep2	mean	SW7_TSWV_21dpi_rep1	SW7_TSWV_21dpi_rep2	SW7_TSWV_21dpi_rep3	mean	ratio	adjusted p	CT_TSWV_35dpi_rep1	CT_TSWV_35dpi_rep2	CT_TSWV_35dpi_rep3	mean	SW7_TSWV_35dpi_rep1	SW7_TSWV_35dpi_rep2	SW7_TSWV_35dpi_rep3	mean	ratio	adjusted p
Solyc12g013750	Mannan endo-1,4-beta-mannosidase 3 (AHRD V1 ***- MAN3_SOLLC); contains Interpro domain(s) IPR013781 Glycoside hydrolase, subgroup, catalytic core	48.78	50.27	49.53	0.94	0	0	0.31	0.01	4.11e-19	41.46	67.44	54.45	0.14	0	0.07	0	3.51e-10	86.81	52.98	69.89	0	0	0.8	0.27	0	3.6e-14	102.21	109.65	105.93	0	0.41	0	0.14	0	4.18e-25	73.56	46.57	19.97	46.7	0	0.67	0	0.22	0	3.34e-05
Solyc10g086460	Actin (AHRD V1 ***- Q9SAR7_STRAF); contains Interpro domain(s) IPR004000 Actin/actin-like	0.41	0.41	0.41	0.09	0	0.24	0.11	0.27	1	0.08	0	0.04	0	0.13	0.07	1.62	1	0.54	0	0.27	0	0	0.22	0.07	0.27	1	6.25	10.64	8.45	0	0.11	0	0.04	0	2.64e-05	5.15	5.4	2.77	4.44	0	0	0	0	0	6.66e-05
Solyc06g075990	Glyoxalase/bleomycin resistance protein/dioxygenase (AHRD V1 ***- A1WPN3_VEREI); contains Interpro domain(s) IPR004360 Glyoxalase/bleomycin resistance protein/dioxygenase	0	0	0	0	0	0.77	0.26	25.67	1	0	0	0	0.33	0.14	0.24	23.5	1	12.03	2.58	7.3	0.49	3.63	0.24	1.45	0.2	1	0.88	0.63	0.76	0	0	0	0	0.01	0.868249	31.15	15.12	35.39	27.22	0	0	0	0	0	0.000323903
Solyc01g097700	Extensin-like protein Dif10 (Fragment) (AHRD V1 *-*- Q43504_SOLLC)	0	0.12	0.06	0	0	0	0	0.17	1	0	0	0	0.05	0.08	0.07	6.5	1	0.43	0	0.21	0	0.15	0	0.05	0.23	1	0.32	0.86	0.59	0	0	0.15	0.05	0.08	0.872565	15.34	4.46	11.41	10.4	0	0	0.14	0.05	0	0.00319409
Solyc03g044850	Unknown Protein (AHRD V1)	0.47	0	0.23	0	0	0.68	0.23	0.96	1	4.24	0.85	2.54	0	0	0	0	1	28.53	0	14.27	0	0	0	0	0	1	37.55	5.76	21.65	0	0	0.72	0.24	0.01	0.228041	18.48	12.93	14.73	15.38	0	0	0	0	0	0.0043738
Solyc12g013570	Cell number regulator 10 (AHRD V1 **-- D9HP26_MAIZE); contains Interpro domain(s) IPR006461 Protein of unknown function Cys-rich	2.33	0.58	1.46	0	0	0	0	0.01	1	1.88	0.21	1.04	0	0	0	0.01	1	5.6	6.78	6.19	0	0	0	0	0	0.0479878	2.3	0.41	1.35	0	0	0	0	0.01	0.71974	8.8	7.85	5.98	7.54	0	0	0	0	0	0.0052915
Solyc06g054640	Plant-specific domain TIGR01615 family protein (AHRD V1 ***- B6TMA8_MAIZE); contains Interpro domain(s) IPR006502 Protein of unknown function DUF506, plant	0.28	0.18	0.23	0.15	0.16	0	0.1	0.45	1	0	0.13	0.07	0.13	0	0.07	1	1	1.99	0	0.99	0	0.22	0	0.07	0.07	1	5.76	9.39	7.58	0	0.19	0.22	0.14	0.02	0.000367191	3.44	7.77	2.21	4.47	0	0	0	0	0	0.00674101
Solyc12g013830	Unknown Protein (AHRD V1)	1.95	23.21	12.58	0	0	0	0	0	1	34.5	59.3	46.9	0.46	0	0.23	0	3.14e-05	45.87	79.83	62.85	1.35	0	0	0.45	0.01	0.000113721	109.11	82.63	95.87	1.43	0	0	0.48	0	1.68e-08	22.11	32.88	32.76	29.25	0	0	0	0	0	0.00744087
Solyc12g011350	Unknown Protein (AHRD V1)	43.24	13.03	28.14	3.36	1.88	2.33	2.52	0.09	0.815536	6.47	25.42	15.95	1.13	0	0.56	0.04	1	50.77	205.24	128	0	0	1.08	0.36	0	0.219297	82.95	90.4	86.68	0	2.19	2.47	1.55	0.02	2e-07	125.47	211.06	86.96	141.16	0	0	2.29	0.76	0.01	2.53e-10
Solyc12g015820	Cysteine desulfuration protein SufE (AHRD V1 *-*- D3IBF0_9BACT); contains Interpro domain(s) IPR003808 Fe-S metabolism associated SufE	8.4	7.32	7.86	0.38	0.21	0.27	0.29	0.04	4.44e-05	7.56	6.13	6.85	0.43	0.15	0.29	0.04	0.00134205	7.39	5.31	6.35	0.25	0.29	0	0.18	0.03	0.0505162	6.61	10.31	8.46	0	0.5	0.28	0.26	0.03	0.00359939	11.03	18.46	4.33	11.27	0.26	0	0	0.09	0.01	0.00174173
Solyc12g006740	Unknown Protein (AHRD V1)	0	0	0	0.33	0	0	0.11	11	1	2.25	1.16	1.71	0.75	0.77	0.76	0.45	1	10.45	12.16	11.3	0	3.51	1.72	1.74	0.15	0.859385	4.72	9.56	7.14	0	0	0	0	0	0.0246465	80.01	63.79	117.04	86.95	2.29	0	0.91	1.07	0.01	0.00359318
Solyc12g014500	S-adenosyl-L-methionine salicylic acid carboxyl methyltransferase-like protein (AHRD V1 **** Q9FLN8_ARATH); contains Interpro domain(s) IPR005299 SAM dependent carboxyl methyltransferase	0.76	0.29	0.53	0	0.18	0	0.06	0.11	1	0.38	0.34	0.36	0	0	0	0.03	1	1.08	0.41	0.74	0	0	0.21	0.07	0.09	1	1.87	0.27	1.07	0	0	0.12	0.04	0.04	0.511836	1.58	4.82	3	3.13	0	0	0.11	0.04	0.01	0.00393431
Solyc06g069260	Oleosin Bn-V (AHRD V1 ***- B6TL84_MAIZE); contains Interpro domain(s) IPR000136 Oleosin	0.2	0	0.1	0	0	0	0	0.1	1	0	0	0	0.1	0	0.05	5	1	0	0.37	0.18	0.28	0.32	0.55	0.38	2.07	1	0.33	0	0.17	0	0	0.31	0.1	0.63	1	9.95	6.03	8.01	8	0.29	0	0	0.1	0.01	0.00452756
Solyc07g055490	Cytochrome P450	0.41	0	0.2	0.5	0.48	1.37	0.78	3.82	1	0.6	0.43	0.52	0.25	0.24	0.24	0.48	1	1.23	0.11	0.67	0.24	0	0	0.08	0.12	1	6.41	2.61	4.51	0.09	0.16	0	0.08	0.02	0.00237519	2.23	2.93	0.7	1.95	0	0	0	0	0.01	0.00546654
Solyc10g048140	Unknown Protein (AHRD V1); contains Interpro domain(s) IPR003604 Zinc finger, U1-type	1.45	0.56	1	4.32	3.14	6.81	4.76	4.73	0.701394	2.03	9.91	5.97	4.92	1.98	3.45	0.58	1	131.19	7.5	69.34	89.43	123.33	42.51	85.09	1.23	1	10.27	49.58	29.92	4.09	0.31	9.64	4.68	0.16	0.719263	139.39	209.32	93.16	147.29	2.57	0	6.53	3.03	0.02	1.07e-13
Solyc09g057760	Plant-specific domain TIGR01615 family protein (AHRD V1 *-*- B4FP41_MAIZE); contains Interpro domain(s) IPR006502 Protein of unknown function DUF506, plant	3.4	1.56	2.48	0.95	0.53	2.8	1.43	0.58	1	9.84	3.39	6.62	1.43	4.56	3	0.45	1	54.61	19.77	37.19	6.1	25.7	59.87	30.56	0.82	1	29.24	35.17	32.2	1.16	1.4	12.76	5.11	0.16	0.0621116	134.1	135.38	165.09	144.86	0.98	1.53	6.31	2.94	0.02	2.27e-07
Solyc05g051720	Glutaredoxin (AHRD V1 ***- B9I9V9_POPTR); contains Interpro domain(s) IPR011905 Glutaredoxin-like, plant II	4.76	1.86	3.31	4.36	5.58	15.12	8.35	2.52	1	4.81	11.33	8.07	6.14	4.31	5.22	0.65	1	17.23	76.23	46.73	2.05	3.75	2.01	2.6	0.06	1	9.29	17.84	13.56	2.18	5.29	0	2.49	0.18	0.541486	32.01	39.49	39.35	36.95	2.14	0	0	0.71	0.02	1.44e-06
Solyc01g109900	Unknown Protein (AHRD V1)	0	0	0	0.15	0.17	0.21	0.18	17.67	1	0.14	0.13	0.14	0.07	0.11	0.09	0.67	1	0.77	1.29	1.03	0	0.22	0.19	0.14	0.13	1	6.06	6.5	6.28	0.21	0.19	0	0.13	0.02	0.00237519	9.1	10.95	4.2	8.08	0	0	0.4	0.13	0.02	0.000850027
Solyc12g006750	Unknown Protein (AHRD V1)	0.74	1.4	1.07	0	1.31	1.08	0.8	0.74	1	26.29	12.81	19.55	20.06	8.68	14.37	0.74	1	115.42	104.07	109.75	4.1	61.49	32.67	32.75	0.3	0.979973	29.34	55.74	42.54	4.36	1.02	13.76	6.38	0.15	0.230747	612.74	564.38	1014.53	730.55	16.04	7.55	20.69	14.76	0.02	0.0107157
Solyc04g007140	Unknown Protein (AHRD V1)	1.82	1.14	1.48	1.91	2.84	5.29	3.35	2.26	1	0	0.55	0.28	0	0.49	0.24	0.89	1	222.06	12.13	117.09	0.42	0.48	5.74	2.21	0.02	1	24.43	64.18	44.31	0	0	0.94	0.31	0.01	0.0103995	55.52	52.88	8.98	39.13	0.44	0.68	0.87	0.66	0.02	0.0145262
Solyc10g018340	Auxin responsive SAUR protein (AHRD V1 *-*- Q1SN26_MEDTR); contains Interpro domain(s) IPR003676 Auxin responsive SAUR protein	0	0	0	0.24	0	0.65	0.3	29.67	1	0.23	0.2	0.22	0.11	0	0.06	0.26	1	5.89	0	2.94	0	0	0.3	0.1	0.03	1	1.48	11.1	6.29	0	0	1.04	0.35	0.06	0.610632	8.48	8.91	1.77	6.39	0	0	0.32	0.11	0.02	0.0432473
Solyc12g015630	Genomic DNA chromosome 5 P1 clone MDF20 (AHRD V1 ***- Q9FM81_ARATH)	19.74	20.64	20.19	2.36	1.46	0.36	1.39	0.07	3.02e-06	71.16	111.71	91.44	5.16	2.41	3.79	0.04	1.3e-05	19.39	29.97	24.68	1.38	0.39	0.34	0.7	0.03	3.18e-05	52.58	49.8	51.19	1.1	2.05	0.77	1.31	0.03	7.77e-11	91.97	57.93	64.62	71.51	2.52	0.56	2.85	1.98	0.03	1.25e-08
Solyc04g077990	LOB domain protein 38 (AHRD V1 *-*- D7LT02_ARALY); contains Interpro domain(s) IPR004883 Lateral organ boundaries, LOB	10.09	7.81	8.95	8.61	3.66	10.88	7.72	0.86	1	10.82	13.39	12.11	20.73	5.53	13.13	1.08	1	27.73	22.68	25.2	8.9	3.28	1.83	4.67	0.19	0.0228305	69.07	18.16	43.61	4.42	3.27	1.44	3.04	0.07	0.197672	30.23	30.91	21.56	27.57	1.05	0	1.78	0.94	0.03	2.27e-07
Solyc01g057000	Universal stress protein family protein (AHRD V1 ***- D7LAT3_ARALY); contains Interpro domain(s) IPR006016 UspA	0.12	0.15	0.14	0	0.07	5.44	1.84	13.6	1	1.89	1.43	1.66	1.53	0.34	0.94	0.56	1	5.29	7.8	6.54	0.67	2.09	3.27	2.01	0.31	1	5.17	4.16	4.67	0.35	0.5	0.93	0.59	0.13	0.0272713	46.56	38.45	51.68	45.56	0.96	2.05	1.47	1.49	0.03	3.97e-06
Solyc12g014180	Malate dehydrogenase (AHRD V1 ***- Q8L5C9_SOLTU); contains Interpro domain(s) IPR010097 Malate dehydrogenase, NAD-dependent, eukaryotes and gamma proteobacteria	7.01	13.11	10.06	3.53	3.95	0.53	2.67	0.27	0.946291	6.71	4.95	5.83	0.51	0.51	0.51	0.09	0.000393627	16.72	10.76	13.74	1.38	1	0.49	0.96	0.07	7.49e-05	12.28	6.75	9.52	0.13	0.37	0.7	0.4	0.04	2.25e-05	9.11	6.68	3.6	6.46	0.13	0.41	0.13	0.22	0.03	0.00053595
Solyc02g067710	HEAT repeat family protein (AHRD V1 **-- B4FX70_MAIZE); contains Interpro domain(s) IPR016024 Armadillo-type fold	0	0.51	0.26	0.6	0	0.47	0.36	1.4	1	0.16	0.15	0.15	0.08	0.07	0.08	0.48	1	3.82	1.03	2.42	0.79	1.28	0.66	0.91	0.38	1	1.07	1.72	1.4	0.12	0.33	0.63	0.36	0.26	0.877108	7.83	3.06	4.82	5.24	0	0	0.46	0.15	0.03	0.00524027
Solyc02g089460	Unknown Protein (AHRD V1)	0.92	1.15	1.03	2.25	0.36	1.78	1.46	1.41	1	0.93	2.22	1.58	2.15	0.99	1.57	1	1	11.71	1.11	6.41	0.42	0	0.83	0.42	0.07	1	20.14	8.1	14.12	1.8	0.42	1.42	1.21	0.09	0.0547904	10.98	12.74	12.09	11.94	0.44	0.69	0	0.38	0.03	0.0116898
Solyc04g082440	U-box domain-containing protein (AHRD V1 **-- D7KBV1_ARALY); contains Interpro domain(s) IPR011989 Armadillo-like helical	2.28	2.17	2.23	0.65	0.27	0.9	0.61	0.27	0.161627	0.62	0.94	0.78	0.11	0.19	0.15	0.19	1	1.9	4.35	3.12	0.05	0.06	0.1	0.07	0.02	0.0584249	2.47	1.09	1.78	0	0	0.42	0.14	0.08	0.0551607	1.75	1.83	0.69	1.42	0	0	0.11	0.04	0.03	0.0215363
Solyc10g083690	Cytochrome P450	0.1	0	0.05	0.05	0.12	0.15	0.11	2.13	1	0.67	0.09	0.38	0.45	0.04	0.24	0.64	1	0.44	0.09	0.27	0.07	0.16	0	0.08	0.29	1	2.09	3.94	3.01	0.07	0.28	0.31	0.22	0.07	0.03813	4.6	4.33	0.9	3.28	0.07	0	0.22	0.1	0.03	0.0303445
Solyc10g084070	Unknown Protein (AHRD V1)	1.93	1.45	1.69	3.23	5.87	3.36	4.15	2.46	1	1.17	0	0.58	0.54	0.31	0.43	0.73	1	24.44	0	12.22	2.66	3.64	1.56	2.62	0.21	1	4.44	20.4	12.42	0.57	0	1.19	0.59	0.05	0.412737	18.2	16.05	5.33	13.19	0	0	1.1	0.37	0.03	0.0337452
Solyc11g073060	Zinc finger family protein (AHRD V1 ***- D7LJS8_ARALY); contains Interpro domain(s) IPR007087 Zinc finger, C2H2-type	0	0	0	0.84	0.24	0.88	0.65	65.33	1	0.41	0.37	0.39	0.19	0.16	0.17	0.45	1	8.59	0	4.29	0.28	0.32	0.82	0.47	0.11	1	8.28	13.86	11.07	0.59	0	0.62	0.4	0.04	0.00208676	15.98	26.75	4.77	15.83	0.29	0.45	0.86	0.53	0.03	0.0437307
Solyc05g005340	Leafy cotyledon 1-like protein (AHRD V1 *-*- Q5TIQ8_HELAN)	0	0	0	0.21	0	0.59	0.27	26.67	1	0.61	0.37	0.49	0	0.16	0.08	0.16	1	11.72	0.74	6.23	0	0.32	0.27	0.2	0.03	1	33.6	31.05	32.33	0.59	1.11	1.25	0.98	0.03	1.46e-08	8.02	6.02	5.19	6.41	0	0	0.58	0.19	0.03	0.0445648
Solyc07g044900	Unknown Protein (AHRD V1)	33.68	15.33	24.5	16.68	34.44	82.73	44.62	1.82	1	672.34	372.66	522.5	251.93	258.4	255.16	0.49	1	2331.42	1227.73	1779.58	464.77	1198.95	1014.78	892.83	0.5	1	633.28	1310.22	971.75	143.73	38.56	451.53	211.27	0.22	0.551303	6307.34	4923.32	5911.33	5714	280.98	15.2	339.95	212.04	0.04	1.25e-08
Solyc12g013530	Unknown Protein (AHRD V1)	8.86	13.91	11.38	1.57	0.88	2.18	1.54	0.14	0.000875869	17.74	19.47	18.6	2.47	2.18	2.33	0.12	7.4e-05	39.55	36.84	38.2	1.86	1.42	4.67	2.65	0.07	3.26e-06	69.62	49.79	59.7	1.54	1.85	0.93	1.44	0.02	2.28e-16	60.38	76.47	40.91	59.25	2.59	2.03	2.36	2.33	0.04	2.59e-08
Solyc01g107400	Indole-3-acetic acid-amido synthetase GH3.8 (AHRD V1 ***- B6U4E2_MAIZE)	1.27	0.6	0.94	0.33	0.93	0.23	0.5	0.53	1	0.8	2.45	1.62	2.54	0.26	1.4	0.86	1	9.56	0.87	5.21	0.66	0.75	1.29	0.9	0.17	1	4.97	16.27	10.62	0.47	1.96	7.61	3.35	0.32	0.972006	31.53	23.64	16.02	23.73	0.23	0.36	2.04	0.88	0.04	1.21e-05
Solyc11g071470	Hydroxycinnamoyl CoA shikimate/quinate hydroxycinnamoyltransferase-like protein (Fragment) (AHRD V1 **-- B9GF60_POPTR); contains Interpro domain(s) IPR003480 Transferase	0.98	0.53	0.76	1.11	1.24	0.1	0.82	1.08	1	0.64	0.06	0.35	0.46	0.68	0.57	1.63	1	5.46	0.13	2.79	1.16	0.33	0.48	0.66	0.23	1	4.39	10.55	7.47	0.31	0.1	0.65	0.35	0.05	0.069647	10.62	9.06	5.56	8.41	0.2	0.64	0.2	0.35	0.04	3.02e-05
Solyc12g009730	LRR receptor-like serine/threonine-protein kinase, RLP	0.04	0	0.02	0	0.17	0.21	0.13	6.33	1	0.36	0.61	0.48	0.1	0.11	0.11	0.22	1	5.33	0.13	2.73	0.05	0	0.1	0.05	0.02	1	4.07	7.79	5.93	0.05	0	0.05	0.03	0.01	0.000145745	4.27	4.97	1.88	3.71	0.1	0.16	0.15	0.14	0.04	6.66e-05
Solyc12g009750	LRR receptor-like serine/threonine-protein kinase, RLP	0.04	0	0.02	0	0.17	0.21	0.13	6.33	1	0.36	0.61	0.48	0.1	0.11	0.11	0.22	1	5.17	0.13	2.65	0.05	0	0.1	0.05	0.02	1	3.83	7.1	5.46	0	0	0.05	0.02	0	4.11e-05	4.07	4.76	1.88	3.57	0.1	0.16	0.15	0.14	0.04	0.000104074
Solyc12g014110	Sodium/calcium exchanger family protein (AHRD V1 ***- D7KKF3_ARALY); contains Interpro domain(s) IPR004837 Sodium/calcium exchanger membrane region	1.19	0.81	1	0.23	0.19	0.47	0.3	0.3	1	1.63	1.27	1.45	0.15	0.22	0.18	0.13	0.251667	4.42	2.75	3.58	0.37	0.25	0.15	0.26	0.07	0.0152219	6.47	2.38	4.42	0	0.44	0.58	0.34	0.08	0.082985	4.48	3.1	2.45	3.34	0.16	0.24	0	0.13	0.04	0.00190908
Solyc09g090990	Major allergen Mal d 1 (AHRD V1 ***- Q43550_MALDO); contains Interpro domain(s) IPR000916 Bet v I allergen	0.12	0	0.06	0.13	0.14	1.4	0.56	9.28	1	0.49	1.32	0.91	0.17	0	0.09	0.09	1	7.66	0	3.83	0.17	0	0.49	0.22	0.06	1	2.98	22.18	12.58	0	0	0.75	0.25	0.02	0.351033	18.49	10.78	5.97	11.75	0.35	0.55	0.52	0.47	0.04	0.00229761
Solyc05g007300	Receptor expression-enhancing protein 5 (AHRD V1 *--* C3KJ86_ANOFI); contains Interpro domain(s) IPR004345 TB2/DP1 and HVA22 related protein	1.22	0.19	0.7	0.8	1.43	1.11	1.11	1.58	1	0.46	0	0.23	0.14	0.37	0.26	1.11	1	2.68	0	1.34	0	0	0.21	0.07	0.05	1	21.39	10.53	15.96	0	0	0	0	0	2.04e-07	13.29	8.19	4.23	8.57	0	0.69	0.44	0.38	0.04	0.00443623
Solyc02g089470	Unknown Protein (AHRD V1)	0	0	0	0.96	0.72	3.11	1.6	159.67	1	2.16	1.11	1.64	1.72	0.99	1.35	0.83	1	9.37	5.01	7.19	1.27	0	0	0.42	0.06	0.608379	12.08	4.32	8.2	0.9	3.35	0	1.42	0.17	0.620421	15.03	11.53	17.53	14.7	0	1.38	0.44	0.61	0.04	0.00533145
Solyc11g066580	Cytochrome P450	0.18	0	0.09	0	1.14	0	0.38	4.22	1	0	0.11	0.06	0.03	0.49	0.26	4.73	1	1.47	0.22	0.84	0	0	0.91	0.3	0.36	1	24.07	2.58	13.32	0	0.08	1.41	0.5	0.04	0.435199	16.7	26.96	12.04	18.57	0.26	1.65	0.87	0.93	0.05	2.97e-07
Solyc03g093080	Xyloglucan endotransglucosylase/hydrolase 9 (AHRD V1 **** C0IRG8_9ERIC); contains Interpro domain(s) IPR016455 Xyloglucan endotransglucosylase/hydrolase	0.72	1.02	0.87	1.14	2.23	3.95	2.44	2.8	1	1.37	0.41	0.89	0.72	0.29	0.51	0.57	1	4.16	2.47	3.31	0.62	0.57	2.57	1.25	0.38	1	9.82	4.47	7.14	0	0.74	0.98	0.57	0.08	0.0173961	15.72	32.11	12.87	20.23	0.52	1.43	1.03	0.99	0.05	3.98e-05
Solyc03g034150	Homeobox leucine zipper protein (AHRD V1 *-*- B7E8X8_ORYSJ); contains Interpro domain(s) IPR001356 Homeobox	0	0	0	0	0	0.22	0.07	7.33	1	0	0.42	0.21	0.07	0	0.04	0.17	1	13.79	0	6.89	0	0	0	0	0	1	7.84	20.9	14.37	0	0	1.9	0.63	0.04	0.120643	17.14	25	14.28	18.81	0.22	2.08	0.66	0.99	0.05	5.81e-05
Solyc12g006770	Unknown Protein (AHRD V1)	11.9	2.79	7.35	2.34	5.66	9.72	5.91	0.8	1	144.96	56.31	100.64	67.15	88.02	77.59	0.77	1	219.05	237.21	228.13	57.46	124.74	157.8	113.33	0.5	1	95.97	173.79	134.88	22.91	14.25	105.53	47.56	0.35	0.941398	812.07	588.7	848.62	749.8	33.69	19.3	67.91	40.3	0.05	0.000404318
Solyc03g117860	IBR finger domain protein (AHRD V1 **-- Q4WL53_ASPFU); contains Interpro domain(s) IPR002867 Zinc finger, C6HC-type	0.78	1.26	1.02	0.7	1.44	3.09	1.74	1.71	1	4.64	6.4	5.52	4.94	1.89	3.42	0.62	1	130.68	4.07	67.38	0.77	1.94	1.82	1.51	0.02	1	69.02	181.65	125.34	2.79	4.29	16.75	7.94	0.06	0.138108	150.46	174.36	47.52	124.11	3.06	6.32	10.22	6.53	0.05	0.000850027
Solyc01g086660	Unknown Protein (AHRD V1)	0.8	1	0.9	0.42	1.18	2.04	1.21	1.35	1	1.01	2	1.5	2.35	1.13	1.74	1.16	1	45.4	0.73	23.06	0.55	1.9	0	0.82	0.04	1	15.17	40.7	27.94	1.18	1.65	7.12	3.32	0.12	0.353732	66.28	40.95	20.2	42.48	1.15	0.45	4.58	2.06	0.05	0.00568548
Solyc01g087150	Mate efflux family protein (AHRD V1 **-- D7KHQ9_ARALY); contains Interpro domain(s) IPR002528 Multi antimicrobial extrusion protein MatE	0.21	0.19	0.2	0.33	0.06	0.15	0.18	0.9	1	1.52	1.03	1.27	1.58	1.34	1.46	1.15	1	3.51	0.57	2.04	0.57	1.63	0.63	0.94	0.46	1	2.22	3.57	2.9	0.76	0.71	1.12	0.86	0.3	0.643768	22.9	23.74	33.58	26.74	1.57	0.7	1.63	1.3	0.05	0.00741672
Solyc01g066260	Unknown Protein (AHRD V1)	2.59	4.76	3.67	3.26	4.66	5.27	4.4	1.2	1	1.22	1.1	1.16	1.05	1.11	1.08	0.93	1	5.67	6.28	5.97	6.92	7.62	2.57	5.7	0.95	1	7.67	9.76	8.71	5.58	1.42	6.93	4.64	0.53	1	14.36	40.08	26.96	27.13	1.74	0.39	2.22	1.45	0.05	0.0108941
Solyc11g071480	Hydroxycinnamoyl CoA shikimate/quinate hydroxycinnamoyltransferase-like protein (Fragment) (AHRD V1 **-- B9GF60_POPTR); contains Interpro domain(s) IPR003480 Transferase	0.42	0	0.21	0.15	0.58	0	0.24	1.16	1	0.28	0	0.14	0.23	0.28	0.26	1.82	1	2.23	0	1.11	0.1	0.22	0.19	0.17	0.15	1	2.43	7.32	4.88	0.1	0	0.11	0.07	0.01	0.0659543	3.98	3.48	0.97	2.81	0	0.32	0.1	0.14	0.05	0.0235284
Solyc08g074630	Polyphenol oxidase (AHRD V1 ***- Q41428_SOLTU); contains Interpro domain(s) IPR016213 Polyphenol oxidase, plant	14.23	7.85	11.04	4.06	1.62	0.93	2.2	0.2	0.0661575	16.31	0.72	8.51	1.89	0.94	1.42	0.17	1	17.3	7.53	12.42	1.98	2.68	3.3	2.65	0.21	0.66028	41.39	23.98	32.69	0.23	0.07	1.15	0.48	0.01	2.56e-13	20.96	22.74	3.78	15.83	0.69	1.08	0.53	0.77	0.05	0.0432473
Solyc04g008100	U-box domain-containing protein (AHRD V1 ***- D7MID4_ARALY); contains Interpro domain(s) IPR003613 U box domain	0.28	0.18	0.23	0.52	0.41	1.74	0.89	3.87	1	0	0.13	0.07	0.26	0.11	0.18	2.85	1	1.62	1.54	1.58	0.29	0	0.76	0.35	0.22	1	0.46	3.73	2.1	0	0.29	0.33	0.21	0.1	0.729992	15.17	24.03	4.32	14.51	1.01	0.64	0.5	0.72	0.05	0.0494161
Solyc12g006760	Unknown Protein (AHRD V1)	9.69	2.25	5.97	3.01	6.31	7.82	5.71	0.96	1	132.34	44.6	88.47	56.92	58.97	57.95	0.65	1	184.42	191.18	187.8	26.75	71.24	84.43	60.81	0.32	0.566812	58.43	117.14	87.78	16.85	5.41	63.68	28.65	0.33	0.913288	586.87	603.97	639.33	610.06	39.76	12.15	64.04	38.65	0.06	3e-07
Solyc12g009770	LRR receptor-like serine/threonine-protein kinase, RLP	0.03	0.26	0.15	0.03	0.18	1.35	0.52	3.59	1	0.48	0.76	0.62	0.1	0.02	0.06	0.1	0.496755	24.55	1.25	12.9	0.17	0.09	0.2	0.15	0.01	1	16.69	35.76	26.23	0	0.04	0.6	0.21	0.01	0.000431882	14.02	16.26	5.32	11.87	0.47	0.95	0.6	0.67	0.06	1.31e-05
Solyc02g085590	Vicilin (Fragment) (AHRD V1 *--- B4X640_PISVE); contains Interpro domain(s) IPR011051 Cupin, RmlC-type	0.5	0.21	0.35	0.35	0.05	1.4	0.6	1.69	1	0.34	1.33	0.84	0.29	0.07	0.18	0.22	1	5.72	8.68	7.2	0.35	3.1	4.59	2.68	0.37	1	1.31	1.85	1.58	0.06	0	0.32	0.13	0.08	0.0644267	12.65	8.88	7.28	9.6	0.78	0.28	0.66	0.57	0.06	3.15e-05
Solyc02g065060	Short-chain dehydrogenase/reductase family protein (AHRD V1 **** D7LTG0_ARALY); contains Interpro domain(s) IPR002347 Glucose/ribitol dehydrogenase	3.56	6.57	5.07	6.48	5.71	6.4	6.2	1.22	1	2.08	1.27	1.68	1.67	2.04	1.85	1.11	1	6.25	3.24	4.75	3.1	4.28	8.99	5.46	1.15	1	5.08	8.92	7	1.37	2.05	2.02	1.81	0.26	0.38961	19.63	15.6	19.79	18.34	0.81	1.27	1.34	1.14	0.06	3.37e-05
Solyc01g099660	Heat shock protein (AHRD V1 ***- Q84KP8_CYAME); contains Interpro domain(s) IPR013126 Heat shock protein 70	0.18	0.06	0.12	0	0.31	0.38	0.23	1.92	1	1.03	0.84	0.94	0.1	0.04	0.07	0.07	0.251667	3.86	0.4	2.13	0	0.07	0.06	0.04	0.02	1	2.18	1.95	2.06	0	0	0.2	0.07	0.03	0.00366505	3.17	3.94	1.22	2.78	0.13	0.3	0.06	0.16	0.06	0.00571003
Solyc12g011150	Unknown Protein (AHRD V1)	0.36	0	0.18	0	0.42	0	0.14	0.78	1	1.45	3.26	2.35	0	1.16	0.58	0.25	1	22.37	0.65	11.51	0	0	0.97	0.32	0.03	1	30.1	90.55	60.33	0	0	0	0	0	0.00504527	30.5	29.17	13.47	24.38	2.58	1.62	0.51	1.57	0.06	0.0078126
Solyc09g082660	Caffeoyl-CoA O-methyltransferase (AHRD V1 **** A9X9L7_BAMOL); contains Interpro domain(s) IPR002935 O-methyltransferase, family 3	0.22	0	0.11	0.57	9.39	0.63	3.53	32.09	1	0	0	0	0	1.4	0.7	70	1	5.33	0.79	3.06	0.75	1.54	7.61	3.3	1.08	1	37.93	2.67	20.3	0	0.15	3.17	1.11	0.05	0.603178	17.79	33.91	17.75	23.15	1.25	1.96	1.55	1.59	0.07	5e-05
Solyc03g093130	Xyloglucan endotransglucosylase/hydrolase 9 (AHRD V1 **** C0IRG8_9ERIC); contains Interpro domain(s) IPR016455 Xyloglucan endotransglucosylase/hydrolase IPR008263 Glycoside hydrolase, family 16, active site	1.31	0.88	1.09	2.29	2.25	3.94	2.83	2.58	1	3	0.48	1.74	1.68	0.07	0.88	0.5	1	6.02	5.08	5.55	1.21	0.69	2.36	1.42	0.26	1	10.2	5.24	7.72	0.26	1.2	1.35	0.94	0.12	0.0144668	18.64	35.33	13.81	22.59	1.51	2.17	0.75	1.48	0.07	5.29e-05
Solyc03g093110	Xyloglucan endotransglucosylase/hydrolase 9 (AHRD V1 **** C0IRG8_9ERIC); contains Interpro domain(s) IPR016455 Xyloglucan endotransglucosylase/hydrolase	1.65	1.73	1.69	2.45	2.54	5.16	3.38	2	1	2.97	0.47	1.72	1.83	0.21	1.02	0.59	1	5.02	6.14	5.58	1.55	0.68	3.16	1.8	0.32	1	14.66	6.42	10.54	0.25	1.07	1.87	1.06	0.1	0.0359199	24.68	45.65	16.41	28.91	1.99	2.74	1.11	1.95	0.07	0.000183388
Solyc02g093180	N-hydroxycinnamoyl/benzoyltransferase 3 (AHRD V1 **-- Q00M87_SOYBN); contains Interpro domain(s) IPR003480 Transferase	1.08	0.27	0.68	0.11	0.06	5.02	1.73	2.56	1	5.73	1.57	3.65	2.94	1.17	2.05	0.56	1	1.48	4.71	3.09	0.07	0.17	1.17	0.47	0.15	1	5.6	15.06	10.33	0.32	0	1.5	0.61	0.06	0.151824	20.6	15.95	6.08	14.21	1.01	1.1	0.69	0.93	0.07	0.00229761
Solyc12g009780	LRR receptor-like serine/threonine-protein kinase, RLP	0	0.18	0.09	0.1	0.2	0.6	0.3	3.33	1	0.15	0.57	0.36	0.19	0.12	0.15	0.43	1	2.68	0.75	1.72	0	0	0.13	0.04	0.03	0.46853	1.79	1.92	1.85	0	0.03	0.07	0.03	0.02	1.89e-05	1.88	2.88	0.77	1.84	0.14	0.22	0.03	0.13	0.07	0.00789737
Solyc04g074680	Unknown Protein (AHRD V1)	0.56	0.47	0.52	0.99	1.1	4.92	2.34	4.54	1	1.14	1.37	1.26	1.15	0.61	0.88	0.7	1	31.26	3.42	17.34	1.56	0.3	1.02	0.96	0.06	1	7.42	58.74	33.08	0	0.77	4.06	1.61	0.05	0.524542	60.38	67.86	16.34	48.19	2.44	5.1	2.95	3.5	0.07	0.012009
Solyc08g080040	Anthocyanidin synthase (AHRD V1 ***- D3XFG1_THECC); contains Interpro domain(s) IPR005123 Oxoglutarate and iron-dependent oxygenase	0	0	0	0.07	3.16	0.09	1.11	110.67	1	0.06	0.06	0.06	0	0.52	0.26	4.33	1	2.25	0.35	1.3	0.09	0.1	1.56	0.58	0.45	1	26.85	2.38	14.62	0	0	3.08	1.03	0.07	0.627069	15.9	42.95	14.98	24.61	0.83	3.34	1.28	1.82	0.07	0.0271881
Solyc02g092880	Unknown Protein (AHRD V1)	0	0.61	0.3	0.31	0.58	1.28	0.72	2.37	1	0.5	0.09	0.29	0.64	0.24	0.44	1.49	1	3.97	1.79	2.88	0.81	1.08	0.8	0.9	0.31	1	4.2	1.91	3.06	0.29	0.27	0.3	0.29	0.09	0.152373	5.56	3.89	3.88	4.44	0	0.66	0.28	0.31	0.07	0.0275719
Solyc07g056000	Xyloglucan endotransglucosylase/hydrolase 7 (AHRD V1 **** C0IRG6_ACTDE); contains Interpro domain(s) IPR016455 Xyloglucan endotransglucosylase/hydrolase IPR008263 Glycoside hydrolase, family 16, active site	1.88	0.75	1.31	4.29	1.8	8.68	4.92	3.74	1	0.34	0.08	0.21	0.88	0.14	0.51	2.43	1	2.33	10.08	6.21	0.82	0.81	1.15	0.93	0.15	1	4.35	3.76	4.05	0.63	1.64	1.71	1.33	0.33	0.792636	18.2	33.14	8.09	19.81	1.84	1.35	1.1	1.43	0.07	0.031559
Solyc09g097810	SAR8.2 protein (AHRD V1 ***- Q947G5_CAPAN); contains Interpro domain(s) IPR004297 Systemic acquired resistance protein SAR	0.17	0	0.09	0	0	0	0	0.12	1	0.17	0.15	0.16	0	0	0	0.06	1	32.83	0.93	16.88	0	0	0.46	0.15	0.01	1	27.5	36.42	31.96	0	0	0.53	0.18	0.01	5.78e-13	21.91	16.57	5.05	14.51	0.49	2.31	0.24	1.01	0.07	0.0333691
Solyc09g090080	Inorganic phosphate transporter (AHRD V1 **** Q9LLS5_TOBAC); contains Interpro domain(s) IPR004738 Phosphate permease	0.23	0.51	0.37	0.8	3.21	4.07	2.69	7.28	1	1.3	0.37	0.83	0.52	0.14	0.33	0.4	1	14.8	0.74	7.77	0.97	1.01	0.24	0.74	0.1	1	7.39	5.87	6.63	0.26	0.08	0.81	0.38	0.06	5.19e-05	7.82	8.68	1.84	6.11	0.42	0.66	0.25	0.44	0.07	0.0363866
Solyc04g079470	Serpin (Serine protease inhibitor) (AHRD V1 **-* Q53P13_ORYSJ); contains Interpro domain(s) IPR015554 Protease inhibitor I4, serpin, plant	3.13	1.13	2.13	3.03	1.91	6.13	3.69	1.73	1	4.02	9.67	6.84	5.91	1.89	3.9	0.57	1	33.13	11.06	22.1	2.58	2.18	2.12	2.29	0.1	0.673569	23.38	19.24	21.31	0.53	0.66	0.74	0.64	0.03	4.11e-14	26.96	19.94	6.07	17.66	1.3	1.36	1.29	1.32	0.07	0.0432473
Solyc01g100710	Unknown Protein (AHRD V1)	385.18	292.43	338.81	472.37	449.57	577.52	499.82	1.48	1	31.19	10.24	20.71	9.59	6.86	8.22	0.4	1	621.47	426.14	523.81	274.45	327.69	342.79	314.98	0.6	1	133.39	129.96	131.68	8.12	14.28	5.58	9.33	0.07	1.25e-10	99.69	102.54	53.82	85.35	4.9	8.65	5.77	6.44	0.08	1.17e-05
Solyc03g113930	class IV heat shock protein (AHRD V1 ***- B6T3F5_MAIZE); contains Interpro domain(s) IPR002068 Heat shock protein Hsp20	1.16	1.24	1.2	0	0.19	19.92	6.7	5.59	1	1	1.65	1.32	0.08	0.27	0.18	0.13	1	26.73	68.48	47.61	0.68	0.26	23.45	8.13	0.17	1	12.77	3.79	8.28	0	0.9	0.25	0.38	0.05	0.131558	99.82	199.75	92.33	130.63	5.47	23.12	2.36	10.32	0.08	0.000117116
Solyc01g107100	Beta-1 4-xylosidase (AHRD V1 ***- D7LA14_ARALY)	4.41	2.49	3.45	4.62	3.33	53.7	20.55	5.96	1	1.87	3.35	2.61	3.6	3.32	3.46	1.33	1	12.59	55.04	33.81	11.58	11.65	9.61	10.95	0.32	1	22.91	35.11	29.01	11.89	12.26	15.13	13.09	0.45	0.951169	41.87	39.16	26.39	35.81	0.41	0.96	7.1	2.82	0.08	0.000248145
Solyc09g082240	Ribosomal-protein-alanine N-acetyltransferase (AHRD V1 *-** D3FS71_BACPE); contains Interpro domain(s) IPR000182 GCN5-related N-acetyltransferase	0.22	0.09	0.15	0.08	0.25	0.84	0.39	2.52	1	1.02	0.79	0.91	0.74	0.06	0.4	0.44	1	19.73	0.13	9.93	0.1	0.34	0.2	0.21	0.02	1	15.67	22.92	19.3	0.53	0.99	1	0.84	0.04	1.28e-05	14.72	15.31	6.7	12.24	0.93	0.65	1.44	1.01	0.08	0.00109407
Solyc03g093120	Xyloglucan endotransglucosylase/hydrolase 9 (AHRD V1 **** C0IRG8_9ERIC); contains Interpro domain(s) IPR016455 Xyloglucan endotransglucosylase/hydrolase	1.23	0.99	1.11	2.85	2.26	4.08	3.06	2.76	1	3.02	0.32	1.67	1.81	0.14	0.98	0.58	1	5.38	5.43	5.4	1.09	0.55	2.26	1.3	0.24	0.997346	13.14	6.97	10.05	0.13	0.84	2.3	1.09	0.11	0.0082193	22.21	41.94	14.04	26.06	2.02	3.17	1.25	2.15	0.08	0.00302373
Solyc01g107090	Beta-1 4-xylosidase (AHRD V1 *-*- D7LA14_ARALY)	1.06	1.83	1.45	5.28	2.18	78.85	28.77	19.91	1	2.41	1.81	2.11	2.99	0.64	1.82	0.86	1	15.52	95.52	55.52	2.93	2.51	10.22	5.22	0.09	1	29.89	38.62	34.25	5.06	13.08	4.91	7.68	0.22	0.245294	80.92	89.94	25.42	65.43	4.39	5.39	5.49	5.09	0.08	0.00346701
Solyc12g014280	Chloroplastic group IIA intron splicing facilitator CRS1, chloroplastic (AHRD V1 *--- CRS1_ORYSJ); contains Interpro domain(s) IPR001890 RNA-binding, CRM domain	18.86	16.72	17.79	2.61	1.77	3.84	2.74	0.15	1.98e-06	11.81	12.11	11.96	1.59	1.28	1.44	0.12	1.44e-05	15.17	16.45	15.81	2.39	1.43	3.87	2.56	0.16	0.0185708	10.29	13.57	11.93	1.44	0.83	2.44	1.57	0.13	0.00214201	12.39	9.27	5.96	9.21	0.76	0.17	1.29	0.74	0.08	0.00393431
Solyc12g011410	Unknown Protein (AHRD V1)	79.81	62.27	71.04	13.33	4.07	3.36	6.92	0.1	1.55e-06	38.55	78.68	58.62	11.39	9.31	10.35	0.18	1	45.52	46.25	45.89	7.98	4.55	0.78	4.44	0.1	0.0242162	78.92	77.53	78.22	0.85	7.92	4.46	4.41	0.06	1.46e-05	61.14	60.74	58.24	60.04	8.32	2.61	4.13	5.02	0.08	0.00571003
Solyc11g020330	class IV heat shock protein (AHRD V1 ***- B6TXB5_MAIZE); contains Interpro domain(s) IPR002068 Heat shock protein Hsp20	6.21	1.02	3.62	0.34	0.57	47.51	16.14	4.46	1	1.49	1.33	1.41	0.54	0.26	0.4	0.28	1	29.31	286.81	158.06	0	0.26	36.25	12.17	0.08	1	19.36	7.79	13.57	0	0.22	1.26	0.49	0.04	0.00928491	66.37	173.68	65.22	101.76	6.35	13.29	3.5	7.71	0.08	0.0141141
Solyc12g013960	Unknown Protein (AHRD V1); contains Interpro domain(s) IPR007789 Protein of unknown function DUF688	1.93	2.48	2.21	0.21	0.18	0.52	0.3	0.14	0.0139016	1.95	1.61	1.78	0.12	0.2	0.16	0.09	0.0192542	6.72	6.18	6.45	0.42	0.24	0.89	0.52	0.08	0.000949304	8.77	8.06	8.41	0.45	0.07	0.71	0.41	0.05	3.47e-07	3.74	6.44	2.21	4.13	0.29	0.11	0.58	0.33	0.08	0.0141141
Solyc07g044920	F-box (AHRD V1 **-- Q84KQ9_PRUMU); contains Interpro domain(s) IPR001810 Cyclin-like F-box	0.68	0.11	0.4	0.18	0.1	0.25	0.18	0.45	1	0.95	1.86	1.4	0.92	0.27	0.59	0.42	1	4.76	1.71	3.23	1.3	5.24	1.15	2.56	0.79	1	0.56	2.56	1.56	1.13	0.47	1.18	0.93	0.59	1	7.57	6.26	5.73	6.52	0.25	0.19	1.1	0.51	0.08	0.0141141
Solyc11g006740	F-box protein PP2-B1 (AHRD V1 ***- PP2B1_ARATH)	3.51	1.88	2.69	1.05	0.78	0.49	0.77	0.29	1	7.59	4.7	6.14	7.05	5.38	6.21	1.01	1	66.82	2.43	34.62	6.45	5	1.81	4.42	0.13	1	72.49	70.41	71.45	4.9	3.66	2.58	3.71	0.05	1.19e-11	32.79	38.72	9.56	27.02	1.92	1.51	2.86	2.1	0.08	0.0164498
Solyc07g051870	Protein serine/threonine kinase (AHRD V1 ***- D3BP85_POLPA); contains Interpro domain(s) IPR002290 Serine/threonine protein kinase	0.28	0.12	0.2	0.1	0.11	0	0.07	0.35	1	0.29	0	0.14	0.58	0.08	0.33	2.28	1	1.55	0.34	0.95	0.13	0.75	0.13	0.34	0.36	1	0.16	1.34	0.75	0.28	0	1.02	0.43	0.58	1	7.15	4.13	4.3	5.19	0.54	0.64	0.14	0.44	0.08	0.0305766
Solyc03g120260	Coatomer beta&apos subunit (AHRD V1 ***- C4YSS2_CANAW); contains Interpro domain(s) IPR020472 G-protein beta WD-40 repeat, region	0.93	0.21	0.57	0.36	2.79	1.23	1.46	2.56	1	4.89	3.62	4.25	1.47	0.48	0.97	0.23	0.579185	51.53	2.16	26.84	0.35	1.34	1.26	0.98	0.04	1	22.48	31.46	26.97	1	0.58	4.46	2.01	0.07	0.000164116	37.04	39.56	12.08	29.56	1.71	1.73	4.12	2.52	0.09	0.003551
Solyc08g067340	WRKY transcription factor (AHRD V1 **** B1Q4U8_9ROSI); contains Interpro domain(s) IPR003657 DNA-binding WRKY	0.16	0.39	0.28	1.06	0.55	5.22	2.28	8.28	1	1.42	4.74	3.08	1.87	0.44	1.16	0.38	1	70.07	14.48	42.27	0.43	0.98	1.79	1.07	0.03	0.685282	21.95	52.33	37.14	0.23	0.43	5.9	2.19	0.06	0.0948479	51.29	58.8	15.42	41.84	0.79	8.11	3.01	3.97	0.09	0.0179933
Solyc08g016150	Avr9/Cf-9 rapidly elicited protein 180 (AHRD V1 ***- Q9FQZ1_TOBAC)	3.36	0.84	2.1	4.22	4.72	10.73	6.56	3.12	1	5.09	7	6.04	6.3	6.22	6.26	1.04	1	8.44	7.32	7.88	1.85	3.17	5.45	3.49	0.44	1	6.63	32.58	19.61	2.96	5.52	5.18	4.55	0.23	0.852337	96.36	123.78	26.52	82.22	1.93	12.88	7.67	7.49	0.09	0.0494585
Solyc02g077610	NAC domain protein IPR003441 (AHRD V1 ***- B9H2Q1_POPTR); contains Interpro domain(s) IPR003441 No apical meristem (NAM) protein	1.79	5.48	3.64	2.4	1.63	2.6	2.21	0.61	1	4.12	4.06	4.09	2.29	2.24	2.27	0.55	1	15.87	4.88	10.38	1.51	2.98	4.3	2.93	0.28	1	35.98	55.96	45.97	3.79	5.04	6.29	5.04	0.11	0.00463074	57.08	56.37	34.56	49.34	1.86	8.75	3.83	4.81	0.1	3.37e-05
Solyc06g066800	Glycosyl transferase family 8 (AHRD V1 **-- B8HXH4_CYAP4)	20.95	18.28	19.62	22.08	25.29	14.57	20.65	1.05	1	53.6	13.47	33.54	29.78	39.67	34.73	1.04	1	49.26	24.46	36.86	16.99	31.8	28.14	25.64	0.7	1	25.67	22.84	24.26	9.68	9.21	34.08	17.66	0.73	1	223.37	153.47	186.75	187.86	15.7	11.17	28.63	18.5	0.1	5.44e-05
Solyc06g011350	Aquaporin 2 (AHRD V1 ***- O65357_SAMSA); contains Interpro domain(s) IPR012269 Aquaporin	3.53	1.54	2.54	1.85	3.33	2.12	2.43	0.96	1	7.83	7.45	7.64	7.57	1.11	4.34	0.57	1	7.47	1.95	4.71	1.17	0.48	1.04	0.9	0.19	1	26.14	25.87	26.01	1.35	2.63	3.2	2.39	0.09	9.61e-07	73.5	55.85	58.08	62.48	6.96	6.93	5.7	6.53	0.1	9.02e-05
Solyc12g014490	Microtubule-associated protein MAP65-1c (AHRD V1 ***- Q9FEV7_TOBAC); contains Interpro domain(s) IPR007145 MAP65/ASE1	5.11	6.81	5.96	1.84	2.19	3.91	2.65	0.44	0.735226	5.33	4.24	4.79	0.44	1.02	0.73	0.15	0.00134205	16.71	10.69	13.7	1.44	1.47	3.64	2.18	0.16	0.00632757	22.96	10.38	16.67	0.16	0.6	1.53	0.76	0.05	0.00135723	11	10.24	6.51	9.25	0.55	0.74	1.49	0.93	0.1	0.003551
Solyc05g009480	Unknown Protein (AHRD V1)	3.5	5.94	4.72	3.14	5.85	2.18	3.72	0.79	1	0.25	2.72	1.48	0.12	1.01	0.56	0.38	1	45.61	6.36	25.98	0	1.57	5.74	2.44	0.09	1	13.56	16.75	15.16	0.37	0	3.85	1.41	0.09	0.0178283	22.17	32.18	22.69	25.68	1.08	4.51	2.14	2.58	0.1	0.00583432
Solyc04g081700	Unknown Protein (AHRD V1)	3.92	0.61	2.27	1.54	2.3	0.36	1.4	0.62	1	7.93	11.12	9.52	1.84	3.75	2.79	0.29	0.997922	7.24	10.7	8.97	0.34	1.16	0.66	0.72	0.08	0.31971	22.18	22.93	22.55	1.44	3.36	1.89	2.23	0.1	0.00459507	29.63	52.01	16.95	32.86	1.41	6.64	1.75	3.27	0.1	0.0100107
Solyc05g051860	Genomic DNA chromosome 5 TAC clone K14A3 (AHRD V1 *-*- Q9FGQ9_ARATH); contains Interpro domain(s) IPR007650 Protein of unknown function DUF581	14.07	13.88	13.98	16.39	13.33	6.61	12.11	0.87	1	1.72	2.19	1.96	1.33	1.95	1.64	0.84	1	8.7	7.75	8.22	14.32	7.84	13.07	11.74	1.43	1	11.22	8.78	10	0.83	0.58	1.54	0.98	0.1	0.0129216	18.52	19.72	24.7	20.98	0.82	4.49	0.81	2.04	0.1	0.0138261
Solyc12g014420	Glucan endo-1 3-beta-glucosidase A6 (AHRD V1 ***- B6TIF7_MAIZE); contains Interpro domain(s) IPR000490 Glycoside hydrolase, family 17	2.21	2.84	2.52	0.88	1.14	2.17	1.4	0.55	1	3.21	2	2.6	0.52	0.42	0.47	0.18	0.274626	4.9	2.36	3.63	0.27	0.51	1.93	0.9	0.25	1	6.62	5.96	6.29	0.38	0.98	0.6	0.65	0.1	0.00472577	6.13	7.21	3.59	5.64	0.65	0.44	0.56	0.55	0.1	0.0182982
Solyc06g030470	Auxin-regulated protein (AHRD V1 ***- Q945F5_SOLLC); contains Interpro domain(s) IPR010369 Protein of unknown function DUF966	7.29	4.96	6.12	7.1	4.24	8.59	6.64	1.08	1	2.32	2.24	2.28	2.56	1.43	2	0.88	1	15.31	9.08	12.2	3.25	3.8	6.36	4.47	0.37	0.997346	14.25	16	15.12	1.68	1.26	4.07	2.34	0.15	0.00118159	17.12	13.08	4.76	11.65	0.83	0.91	1.8	1.18	0.1	0.0275719
Solyc05g009180	Zinc finger protein 6 (AHRD V1 ***- B6T066_MAIZE); contains Interpro domain(s) IPR007087 Zinc finger, C2H2-type	1.3	0.72	1.01	0.3	0.34	1.47	0.7	0.7	1	0.73	0.39	0.56	0.68	0.58	0.63	1.12	1	2.69	1.58	2.13	0	0.68	0.78	0.49	0.23	1	15.69	4.08	9.88	0.64	0.4	0.89	0.64	0.07	0.214553	13.37	9.74	6.57	9.89	0.62	0.98	1.44	1.01	0.1	0.0409203
Solyc01g009160	Harpin-induced protein-like (Fragment) (AHRD V1 **-- D2CFH8_COFAR); contains Interpro domain(s) IPR010847 Harpin-induced 1	0.65	1.22	0.94	0.85	1.15	3.2	1.73	1.85	1	0.74	0.74	0.74	1.26	1.18	1.22	1.65	1	2.94	1.78	2.36	1.01	1.15	1.54	1.23	0.52	1	3.08	2.59	2.83	0.96	0.78	1.89	1.21	0.43	1	15.69	17.28	6.27	13.08	0.7	2.21	1.51	1.47	0.11	0.004026
Solyc06g075780	Cys2/His2 zinc-finger transcription factor (AHRD V1 **** Q4U318_SILLA); contains Interpro domain(s) IPR007087 Zinc finger, C2H2-type	3.02	1.51	2.27	1.9	0.94	11.12	4.65	2.05	1	1.83	3.11	2.47	2.46	4.06	3.26	1.32	1	32.82	15.75	24.29	3.34	4.44	3.54	3.77	0.16	0.150917	29.48	51.18	40.33	1.77	1.66	4.04	2.49	0.06	0.00526818	113.35	177.29	49.33	113.32	14.2	11.37	10.64	12.07	0.11	0.0157938
Solyc01g010020	Calmodulin (AHRD V1 ***- B6SJJ2_MAIZE); contains Interpro domain(s) IPR003299 Flagellar calcium-binding protein (calflagin)	2.25	1.12	1.69	0.85	1.89	4.7	2.48	1.47	1	2.36	1.14	1.75	2.15	2.24	2.2	1.25	1	6.68	3.43	5.05	2.6	1.84	3.28	2.57	0.51	1	5.76	11.88	8.82	2.5	3.81	6.1	4.14	0.47	1	9.67	8.72	5.85	8.08	0.13	0.41	2.05	0.86	0.11	0.0309952
Solyc01g008510	Photosystem II 5 kDa protein, chloroplastic (AHRD V1 *-*- PST2_GOSHI)	1.05	0.94	0.99	0.32	0.18	6.55	2.35	2.36	1	0.61	6.27	3.44	1.34	4	2.67	0.78	1	4.77	7.11	5.94	0.21	0.24	1.22	0.56	0.09	0.408524	49.95	30.51	40.23	2.65	2.68	5.34	3.56	0.09	2.75e-06	45.71	53.94	20.49	40.05	4.54	4.41	5.37	4.77	0.12	0.003551
Solyc03g120900	Protein transport SEC13-like protein (AHRD V1 **-- Q2PYY1_SOLTU); contains Interpro domain(s) IPR020472 G-protein beta WD-40 repeat, region	2.17	1.29	1.73	1.95	1.7	3	2.22	1.28	1	1.88	3.75	2.81	3.54	1.42	2.48	0.88	1	25.77	4.7	15.23	3.28	1.63	2.1	2.34	0.15	1	15.81	16.96	16.39	2.73	1.7	3.19	2.54	0.16	0.00699935	18.94	29.92	14.09	20.98	3.27	2.57	1.77	2.54	0.12	0.00533145
Solyc02g089990	TMV response-related protein (AHRD V1 *--- B6UG28_MAIZE)	2.51	4.59	3.55	4.65	7.68	24.36	12.23	3.45	1	3.89	2.45	3.17	2.71	3.1	2.91	0.92	1	20.44	16.82	18.63	5.32	4.86	11.73	7.3	0.39	1	25.99	38.09	32.04	3.39	4.75	12.19	6.78	0.21	0.117505	32.03	22.54	23.98	26.18	0.55	3.92	4.68	3.05	0.12	0.0077897
Solyc04g014480	class I heat shock protein 3 (AHRD V1 ***- B6TQD6_MAIZE); contains Interpro domain(s) IPR002068 Heat shock protein Hsp20	17.67	6.84	12.26	10.23	6.95	45.76	20.98	1.71	1	7.16	5.8	6.48	6.6	7.49	7.04	1.09	1	16.65	53.25	34.95	7.06	6.59	14.3	9.32	0.27	1	18.16	6.56	12.36	1.71	2.07	4.12	2.63	0.21	0.385875	145.93	320.2	128.3	198.14	37.45	17.05	17.92	24.14	0.12	0.0184764
Solyc12g010980	Acyltransferase-like protein (AHRD V1 **-- Q589X7_TOBAC); contains Interpro domain(s) IPR003480 Transferase	13.37	3.77	8.57	13.35	18.13	13.33	14.94	1.74	1	9.83	5.46	7.64	4.07	2.31	3.19	0.42	1	10.79	9.04	9.91	11.79	13.9	8.14	11.28	1.14	1	21.76	47.55	34.66	2.05	3.74	6.59	4.13	0.12	0.16859	59.35	94.92	65.26	73.18	5.14	16.75	6.1	9.33	0.13	0.000194559
Solyc12g013800	RING finger protein 5 (AHRD V1 *-*- B6TF06_MAIZE); contains Interpro domain(s) IPR018957 Zinc finger, C3HC4 RING-type	17.32	30.95	24.13	8.44	6.85	10.1	8.46	0.35	0.63115	20.62	18.52	19.57	4.56	4.62	4.59	0.23	0.00846093	37.39	27.68	32.53	4.42	4.35	9.7	6.16	0.19	0.0187765	51.17	31.53	41.35	2.43	1.66	2.89	2.33	0.06	1.81e-10	23.54	28.43	12.42	21.46	2.7	2.24	3.46	2.8	0.13	0.0116898
Solyc10g006700	Calcium-binding EF hand family protein (Fragment) (AHRD V1 **-* D7MEH5_ARALY); contains Interpro domain(s) IPR011992 EF-Hand type	10.92	1.27	6.09	17.29	9.82	41.68	22.93	3.76	1	4.36	2.07	3.21	12.15	5.52	8.84	2.75	1	16.93	63.69	40.31	1.75	6	4.46	4.07	0.1	1	12.94	43	27.97	3.35	4.87	7.05	5.09	0.18	0.616818	97.78	176.11	58.66	110.85	16.43	13.75	12.32	14.17	0.13	0.01277
Solyc03g119530	LOB domain protein 42 (AHRD V1 ***- D7KWD0_ARALY); contains Interpro domain(s) IPR004883 Lateral organ boundaries, LOB	2.8	6.57	4.69	4.07	4.77	16.82	8.55	1.83	1	6.39	5.17	5.78	4.5	2.91	3.71	0.64	1	56.25	50.3	53.27	21.34	32.48	39.85	31.22	0.59	1	29.44	31.74	30.59	7.69	8.54	7.25	7.83	0.26	0.0670392	47.46	37.1	49.11	44.56	5.98	1.63	9.42	5.68	0.13	0.015856
Solyc07g008620	LRR receptor-like serine/threonine-protein kinase, RLP	0.18	0.08	0.13	0.25	0.14	2.9	1.1	8.44	1	0.21	0.16	0.18	0.27	0.1	0.18	1	1	6.45	4.4	5.43	0.33	0.67	2.45	1.15	0.21	0.18024	2.74	6.41	4.58	0.13	0.21	0.89	0.41	0.09	0.167872	5.2	6.6	2.09	4.63	0.22	1.09	0.48	0.6	0.13	0.0164498
Solyc08g007460	Non-specific lipid-transfer protein (AHRD V1 -*** B9RGU5_RICCO); contains Interpro domain(s) IPR003612 Plant lipid transfer protein/seed storage/trypsin-alpha amylase inhibitor	0.25	1.26	0.76	1.72	2.81	16.51	7.01	9.29	1	6.76	6.53	6.64	3.14	1.73	2.44	0.37	1	140.37	19.05	79.71	2.79	1.39	6.14	3.44	0.04	1	93.01	334.98	214	0.74	2.07	14.41	5.74	0.03	0.133485	160.9	139.63	52.11	117.55	7.63	29.07	8.11	14.94	0.13	0.0215363
Solyc03g119590	NIMIN2c protein (AHRD V1 ***- A0FJY4_TOBAC)	0.84	1.75	1.29	1.17	1.63	0.41	1.07	0.83	1	1.13	7.84	4.48	1.05	0.45	0.75	0.17	1	356.92	2.03	179.47	0.38	0.44	2.64	1.15	0.01	1	210.89	304.46	257.67	0	0.76	19.79	6.85	0.03	2.09e-07	237.41	270.77	98	202.06	4.81	61.68	11.54	26.01	0.13	0.0220378
Solyc09g082230	Ribosomal-protein-alanine N-acetyltransferase (AHRD V1 **** A6CNK1_9BACI); contains Interpro domain(s) IPR000182 GCN5-related N-acetyltransferase	1.69	1.27	1.48	4.07	3.56	6.62	4.75	3.21	1	2.73	2.45	2.59	4.75	2.31	3.53	1.36	1	14.02	15.04	14.53	2.56	3.72	2.74	3.01	0.21	0.478313	18.32	30.37	24.34	2.72	6.93	13.8	7.82	0.32	0.727225	37.92	61.89	19.67	39.83	3.89	1.91	9.88	5.23	0.13	0.0358593
Solyc01g086670	Unknown Protein (AHRD V1)	4.89	2.3	3.59	4.32	3.22	2.66	3.4	0.95	1	1.39	3.6	2.5	5.95	0.86	3.41	1.36	1	16.71	15	15.86	0.84	1.2	1.65	1.23	0.08	0.00236279	8.29	25.34	16.81	1.57	4.39	9.43	5.13	0.31	0.907747	61.46	89.96	53.11	68.18	7.47	11.04	10.03	9.51	0.14	0.00368386
Solyc10g008400	RING finger protein 5 (AHRD V1 *--- B6TI40_MAIZE); contains Interpro domain(s) IPR018957 Zinc finger, C3HC4 RING-type	14.49	21.66	18.07	35.23	25.05	114.04	58.11	3.21	1	5.83	1.15	3.49	0.92	1.47	1.2	0.34	1	15.22	78.5	46.86	5.05	4.65	62.94	24.21	0.52	1	40.25	40.7	40.48	21.87	16.95	3.47	14.1	0.35	0.848632	46.48	61.05	32.78	46.77	6.48	9.21	3.81	6.5	0.14	0.00376187
Solyc06g072330	Mitochondrial import inner membrane translocase subunit TIM14 (AHRD V1 ***- B6T323_MAIZE); contains Interpro domain(s) IPR001623 Heat shock protein DnaJ, N-terminal	6.84	11.56	9.2	8.6	7.21	5.46	7.09	0.77	1	8.29	7.75	8.02	9.22	5.37	7.29	0.91	1	36.07	6.53	21.3	5.19	4.58	8.09	5.95	0.28	1	35.14	46.74	40.94	6.52	18.49	20.84	15.28	0.37	0.769706	107.8	108.08	95.54	103.81	15	10.8	18.54	14.78	0.14	0.00477074
Solyc03g093610	Ethylene responsive transcription factor 1b (AHRD V1 **** C0J9I8_9ROSA); contains Interpro domain(s) IPR001471 Pathogenesis-related transcriptional factor and ERF, DNA-binding	1.8	3.86	2.83	4.04	3.01	20.16	9.07	3.2	1	4.28	0.82	2.55	3.86	3	3.43	1.35	1	15.17	29.43	22.3	4.61	5.26	9.55	6.47	0.29	1	16.9	33.55	25.22	6.79	8.45	23.2	12.81	0.51	1	48.77	105.44	60.4	71.54	5.18	10.15	15.77	10.37	0.14	0.00812171
Solyc12g013620	NAC domain protein IPR003441 (AHRD V1 ***- B9N1K9_POPTR); contains Interpro domain(s) IPR003441 No apical meristem (NAM) protein	7.67	10.84	9.25	2.43	1.57	4.93	2.98	0.32	0.106002	20.01	39.98	29.99	5.65	3.74	4.7	0.16	0.986881	8.88	27.09	17.98	0.86	1.69	13.63	5.39	0.3	1	52.23	45.01	48.62	2.36	2.2	1.79	2.12	0.04	2.77e-14	36.89	31.83	30.48	33.07	5.52	1.01	7.13	4.55	0.14	0.0100107
Solyc10g081980	Harpin-induced protein-like (Fragment) (AHRD V1 **-- D2CFH8_COFAR); contains Interpro domain(s) IPR010847 Harpin-induced 1	4.97	2.08	3.52	6.52	6.8	43.96	19.09	5.42	1	9.21	3.38	6.29	8.3	9.13	8.71	1.38	1	40.33	51.74	46.03	0.95	0.87	7.1	2.97	0.06	4.17e-07	44.08	63.62	53.85	2.64	5.68	7.25	5.19	0.1	0.000585621	175.05	257.97	80.76	171.26	35.78	15.91	19.52	23.74	0.14	0.0164498
Solyc11g005700	U-box domain-containing protein (AHRD V1 ***- D7MRW3_ARALY); contains Interpro domain(s) IPR003613 U box domain	2.82	2.51	2.67	1.55	3.3	0.97	1.94	0.73	1	2.92	1.75	2.33	2.82	1.97	2.4	1.03	1	4.38	3.24	3.81	1.94	1.99	2.21	2.05	0.54	1	4.39	4.84	4.62	1.41	1.22	2.4	1.68	0.36	0.833677	10.92	15.44	6.74	11.03	1.39	1.51	1.69	1.53	0.14	0.0236523
Solyc01g017720	Unknown Protein (AHRD V1)	9.76	1.83	5.79	2.56	1.14	6.38	3.36	0.58	1	15.77	13.72	14.75	3.43	14.54	8.98	0.61	1	54.94	28.38	41.66	22.22	56.88	54.75	44.62	1.07	1	27.28	54.23	40.75	15.03	6.01	51.94	24.33	0.6	1	92.12	69.63	70.34	77.36	1.4	7.71	23.68	10.93	0.14	0.0275719
Solyc08g062760	Unknown Protein (AHRD V1)	5.9	18.25	12.07	9.82	4.88	39.07	17.92	1.48	1	9.29	6.29	7.79	8.3	9.78	9.04	1.16	1	5.69	19.24	12.46	4.55	8.75	12.43	8.58	0.69	1	29.38	15.61	22.49	9.42	7.84	10.44	9.23	0.41	0.853936	15.39	29.57	12.68	19.21	1	3.13	3.96	2.7	0.14	0.0420728
Solyc07g064720	GDSL esterase/lipase At5g55050 (AHRD V1 ***- GDL87_ARATH); contains Interpro domain(s) IPR001087 Lipase, GDSL	1.16	1.14	1.15	0.78	1.75	1.2	1.24	1.08	1	3.01	1.8	2.4	2.83	1.13	1.98	0.82	1	5.88	0.45	3.17	0.57	1.04	0.67	0.76	0.24	1	20.28	19.42	19.85	1.09	0.79	4.47	2.12	0.11	4.09e-05	15.16	12.79	8.66	12.2	1.55	0.56	3.19	1.77	0.14	0.0494161
Solyc05g050130	Acidic chitinase (AHRD V1 **-- Q71HN4_FICAW); contains Interpro domain(s) IPR001223 Glycoside hydrolase, family 18, catalytic domain	1.88	6.29	4.08	7	9.2	20.76	12.32	3.02	1	3.25	5.27	4.26	3.02	6.39	4.71	1.1	1	177.27	16.84	97.06	4.77	3.09	11.57	6.48	0.07	1	198.59	343.96	271.27	1.96	2.9	28.35	11.07	0.04	0.00117745	385.77	316.4	257.87	320.01	54.22	54.95	38.44	49.2	0.15	0.00272235
Solyc01g099170	Lipoxygenase (AHRD V1 ***- Q9FT17_SOLLC); contains Interpro domain(s) IPR000907 Lipoxygenase	2.52	4.49	3.5	2.72	2.71	6.05	3.83	1.09	1	7.17	6.36	6.77	4.64	2.76	3.7	0.55	1	15.38	13.42	14.4	3.47	2.99	3.9	3.45	0.24	0.102098	54.2	36.02	45.11	2.6	1.86	3.37	2.61	0.06	9.36e-15	45.72	45.95	36.41	42.69	8.31	5.49	5.06	6.29	0.15	0.00374047
Solyc05g014390	ABC transporter C family member 3 (AHRD V1 **-- AB3C_ARATH); contains Interpro domain(s) IPR003439 ABC transporter-like	52.68	38.35	45.52	27.86	27.82	22.49	26.06	0.57	1	52.97	29.55	41.26	23.57	24.34	23.95	0.58	1	83.9	109.02	96.46	47.09	70.85	83.48	67.14	0.7	1	62.63	83.63	73.13	22.35	13.43	92.52	42.77	0.58	1	155.61	162.54	127.7	148.62	7.58	9.7	50.31	22.53	0.15	0.0065479
Solyc12g014230	DAG protein (AHRD V1 *--- B6TDH1_MAIZE)	7.99	25.82	16.91	5.1	6.98	7.7	6.59	0.39	1	12.47	10.47	11.47	5.69	3.45	4.57	0.4	1	42.71	24.56	33.63	4.91	3.55	6.58	5.01	0.15	0.00423016	37.38	32.54	34.96	3.52	2.49	4.93	3.65	0.1	5.49e-07	37.98	38.43	18.64	31.68	4.7	4.75	4.66	4.7	0.15	0.00674101
Solyc04g040210	Unknown Protein (AHRD V1)	31.5	27.88	29.69	25.93	64.16	71.41	53.83	1.81	1	40.15	27.83	33.99	38.07	41.05	39.56	1.16	1	64.37	54.57	59.47	38.92	33	19.17	30.36	0.51	1	128.55	76.52	102.53	22.75	29.36	25.19	25.77	0.25	0.0309505	276.83	338.65	227.66	281.05	70.94	15.26	41.67	42.62	0.15	0.00699714
Solyc08g078510	GRAM-containing/ABA-responsive protein (Fragment) (AHRD V1 *--- C6FBP1_PSEMZ); contains Interpro domain(s) IPR004182 GRAM	3.44	2.35	2.9	2.62	3.96	8.09	4.89	1.69	1	6.83	5.96	6.39	4.96	3.28	4.12	0.64	1	73.82	11.83	42.82	3.54	2.37	5.24	3.72	0.09	1	53.61	92.07	72.84	3.31	3.34	5.79	4.15	0.06	0.00236452	85.42	92.53	31.14	69.7	13.95	7.77	9.02	10.25	0.15	0.0078126
Solyc08g007570	Unknown Protein (AHRD V1)	19.87	17.77	18.82	18.51	25.32	15.81	19.88	1.06	1	10.83	12.59	11.71	30.71	10.67	20.69	1.77	1	20.17	30.96	25.57	18.07	10.93	9.59	12.86	0.5	1	27.49	23.09	25.29	6.02	8.85	5.35	6.74	0.27	0.203265	51.22	35.32	46.4	44.31	5.22	9.97	4.73	6.64	0.15	0.0112096
Solyc10g006690	S-locus receptor kinase-18 (Fragment) (AHRD V1 **** Q6L8R1_RAPSA); contains Interpro domain(s) IPR000858 S-locus glycoprotein	1.41	0.09	0.75	1.59	0.61	2.4	1.53	2.04	1	0.28	0.37	0.33	0.89	0.55	0.72	2.22	1	2.03	6.01	4.02	0.29	0.6	0.47	0.45	0.11	1	1.25	4.13	2.69	0.3	0.52	0.58	0.47	0.17	0.606699	11.05	18.29	6.6	11.98	1.59	2.8	0.93	1.77	0.15	0.0137194
Solyc07g052910	Unknown Protein (AHRD V1); contains Interpro domain(s) IPR009606 Protein of unknown function DUF1218	4.61	4.72	4.67	1.9	1.96	1.62	1.83	0.39	1	3.95	1.77	2.86	2.95	2.81	2.88	1.01	1	3.66	8.38	6.02	0.58	1.1	2.45	1.38	0.23	1	11.94	3.69	7.81	1.43	0.57	3.23	1.74	0.22	0.613764	21.61	35.97	21.5	26.36	4.02	5.36	2.39	3.92	0.15	0.0150409
Solyc03g007960	Beta-carotene hydroxylase 2	1.01	0.45	0.73	1.29	1.1	7.77	3.39	4.64	1	4.38	4.06	4.22	4	3.26	3.63	0.86	1	12.32	12.21	12.27	1.4	3.53	4.69	3.21	0.26	0.460514	3.33	4.97	4.15	1.7	1.19	3.45	2.11	0.51	1	24.96	18.75	22.39	22.03	5.09	0.82	3.71	3.21	0.15	0.016907
Solyc02g093420	NAC domain class transcription factor (AHRD V1 *-** D9ZJ99_MALDO); contains Interpro domain(s) IPR003441 No apical meristem (NAM) protein	2.06	2.72	2.39	2.96	2	0.77	1.91	0.8	1	1.01	1.6	1.31	2.32	0.8	1.56	1.2	1	18.83	0.85	9.84	1.05	1.67	1.19	1.3	0.13	1	21.55	21.36	21.45	0.86	2.82	5.08	2.92	0.14	0.000103515	21.3	18.05	6.96	15.44	1.94	1.86	3.19	2.33	0.15	0.0174714
Solyc03g093890	Myb-related transcription factor (AHRD V1 *--* A7ULI0_DATME); contains Interpro domain(s) IPR015495 Myb transcription factor	0	0.44	0.22	1.28	0.61	4.44	2.11	9.59	1	0.79	4.04	2.42	1.02	1.2	1.11	0.46	1	55.36	3.81	29.59	0.96	0.69	1.53	1.06	0.04	1	19.38	61.61	40.49	0.26	0.6	4.71	1.86	0.05	0.175869	22.58	23.19	7.59	17.79	1.26	3.15	3.61	2.67	0.15	0.0231321
Solyc01g099160	Lipoxygenase (AHRD V1 **** Q9FT17_SOLLC); contains Interpro domain(s) IPR001246 Lipoxygenase, plant	2.28	3.85	3.07	2.96	3.16	5.76	3.96	1.29	1	6.79	5.98	6.38	4.86	2.86	3.86	0.6	1	16.25	12.45	14.35	3.28	2.8	4.5	3.53	0.25	0.0830809	55.62	35.23	45.42	2.65	2.08	3.23	2.65	0.06	2.78e-13	38.85	41.72	30.17	36.91	7.8	4.37	5.43	5.87	0.16	0.00741672
Solyc11g068620	NAC-domain protein (AHRD V1 ***- Q9SXQ0_TOBAC); contains Interpro domain(s) IPR003441 No apical meristem (NAM) protein	0.24	0	0.12	0.88	1.82	12.34	5.01	41.78	1	1.69	4.78	3.24	2.58	0.96	1.77	0.55	1	22.24	12.18	17.21	0.66	0.38	1.62	0.89	0.05	0.000193701	14.95	43.06	29.01	0.7	0.49	3.51	1.57	0.05	0.162191	29.14	22.29	24.34	25.26	2.07	7.29	2.56	3.97	0.16	0.0100107
Solyc01g099370	SRC2 homolog (Fragment) (AHRD V1 ***- B3IYJ9_9SOLA); contains Interpro domain(s) IPR018029 C2 membrane targeting protein	6.65	14.8	10.73	21.11	15.34	47.52	27.99	2.61	1	13.84	10.96	12.4	19.79	9.74	14.77	1.19	1	50.58	48.47	49.52	10.66	5.4	15.16	10.41	0.21	0.0166214	53.22	58.76	55.99	7	11.22	12.33	10.18	0.18	0.000519155	142.01	241.97	155.95	179.98	45.6	19.25	28.28	31.04	0.17	0.0138261
Solyc12g013550	Unknown Protein (AHRD V1)	52.58	123.28	87.93	74.47	64.22	68.98	69.22	0.79	1	91.74	79.48	85.61	54.57	50.04	52.3	0.61	1	137.95	99.05	118.5	65.96	53.71	53.84	57.84	0.49	1	80.69	73.08	76.88	39.27	40.57	42.28	40.71	0.53	1	217.18	224.83	234.07	225.36	57.3	18.7	35.93	37.31	0.17	0.0164498
Solyc12g057160	Unknown Protein (AHRD V1)	2.11	8.52	5.31	6.89	7.7	33.09	15.89	2.99	1	7.12	3.83	5.47	7.38	6.05	6.71	1.23	1	15.66	12.38	14.02	4.86	2.59	11.11	6.19	0.44	1	44.4	26.92	35.66	4.48	9.32	14.13	9.31	0.26	0.188357	61.17	68.41	46.83	58.8	5.4	13.78	11.06	10.08	0.17	0.0235284
Solyc08g081700	Unknown Protein (AHRD V1)	3.31	2.96	3.13	1.82	1.66	1.15	1.54	0.49	1	13.54	14.59	14.06	15.98	7.37	11.68	0.83	1	21.38	0.29	10.83	4.57	5.22	1.92	3.9	0.36	1	25.41	51.75	38.58	7.87	8.21	11.92	9.33	0.24	0.414965	55.38	60.95	51.08	55.8	9.76	8.54	10.58	9.63	0.17	0.0265251
Solyc06g053980	Chlorophyllase 2 (AHRD V1 **** Q8GTM3_BRAOL); contains Interpro domain(s) IPR010821 Chlorophyllase	89.81	59.36	74.59	77.79	68.37	127.05	91.07	1.22	1	12.13	16.95	14.54	12.51	5.81	9.16	0.63	1	83.23	135.91	109.57	42.47	33.63	80.73	52.28	0.48	1	43.48	28.55	36.02	2.01	2.08	3.63	2.57	0.07	9.89e-10	45.04	49.24	20.7	38.33	8.74	2.92	7.81	6.49	0.17	0.0279942
Solyc02g078380	Aluminum-induced protein-like protein (AHRD V1 **-- Q8S2R9_THEHA)	2.69	1.74	2.21	3.5	2.5	20.1	8.7	3.93	1	4.78	6.48	5.63	11.54	3.07	7.3	1.3	1	12.08	23.63	17.86	7.18	10.09	7.41	8.23	0.46	1	32.67	28.5	30.59	7.63	10.93	9.31	9.29	0.3	0.219352	40.32	32.02	23.65	32	7.21	2.72	6.63	5.52	0.17	0.0402002
Solyc02g081340	Glutathione S-transferase (AHRD V1 **** O24261_PETHY); contains Interpro domain(s) IPR004046 Glutathione S-transferase, C-terminal	0.49	0.12	0.3	0.51	5.61	0.14	2.09	6.84	1	0.79	0.44	0.61	0.23	2.67	1.45	2.36	1	3.63	1.07	2.35	0.13	0.62	4.36	1.7	0.72	1	37.91	5.69	21.8	0.14	0.27	4.37	1.59	0.07	0.504152	32.83	53.63	35.3	40.59	5.48	11.69	4.74	7.3	0.18	0.0141141
Solyc11g012700	Oligopeptide transporter 9 (AHRD V1 ***- B6SVF4_MAIZE); contains Interpro domain(s) IPR004648 Tetrapeptide transporter, OPT1/isp4	53.04	50.01	51.52	47.49	67.13	55.75	56.79	1.1	1	122.3	72.31	97.31	71.78	81.77	76.78	0.79	1	235.58	118.94	177.26	97.42	119.79	130.33	115.85	0.65	1	145.69	187.85	166.77	35.81	22.57	120.69	59.69	0.36	0.830458	279.11	312.07	329.04	306.74	47.36	32.54	85.66	55.19	0.18	0.0173669
Solyc12g011000	Citrate synthase (AHRD V1 ***- B9IFM7_POPTR); contains Interpro domain(s) IPR010953 Citrate synthase, type II	7.94	11.08	9.51	5.02	7.03	11.98	8.01	0.84	1	13.05	13.42	13.23	7.54	6.74	7.14	0.54	1	34.47	27.23	30.85	6.61	6.02	7.95	6.86	0.22	0.0286053	36.09	42.04	39.06	6.23	5.81	8.42	6.82	0.17	0.00044411	32.74	37.49	26.7	32.31	7.07	3.7	7.01	5.93	0.18	0.0391292
Solyc11g007130	Major facilitator superfamily MFS_1 (AHRD V1 **-- C6ASI0_RHILS); contains Interpro domain(s) IPR016196 Major facilitator superfamily, general substrate transporter	31.3	32.46	31.88	30.88	34.85	60.46	42.06	1.32	1	140.31	60.81	100.56	54.69	72.89	63.79	0.63	1	153.85	103.65	128.75	75.76	130.22	195.4	133.79	1.04	1	84.34	139.96	112.15	39.7	20.12	125.89	61.9	0.55	1	195.01	149.27	164.49	169.59	11.18	19.3	68.57	33.02	0.19	0.0378057
Solyc03g081330	Avr9/Cf-9 rapidly elicited protein 65 (AHRD V1 ***- Q9FQZ0_TOBAC)	15.45	15.98	15.71	11.96	13.38	47.32	24.22	1.54	1	17.3	9.44	13.37	14.65	18.93	16.79	1.26	1	33.77	34.79	34.28	9.73	14.28	24.51	16.17	0.47	1	45.27	58.05	51.66	11.82	18.85	24.35	18.34	0.36	0.613396	164.19	227.6	108.74	166.84	37.68	29.56	28.75	32	0.19	0.0422194
Solyc09g082690	Early light-induced protein 7 (AHRD V1 ***- B2BJD6_RHOCT)	21.04	19.74	20.39	12.63	8.95	8.91	10.16	0.5	0.812341	89.91	68.77	79.34	21.48	51.74	36.61	0.46	1	24.53	21.03	22.78	11.44	8.56	11.27	10.42	0.46	1	34.06	40.44	37.25	18.95	14.74	48.56	27.42	0.74	1	805.13	1128.32	397.51	776.99	173.62	170.41	121.27	155.1	0.2	0.0231321
Solyc05g009420	Unknown Protein (AHRD V1)	4.18	14.44	9.31	9.17	8.51	45.66	21.11	2.27	1	30.04	26.88	28.46	27.39	16.5	21.95	0.77	1	15.98	44.84	30.41	5.76	3.6	27.96	12.44	0.41	1	44.32	52.46	48.39	12.99	14.84	21.94	16.59	0.34	0.345891	101.58	88.3	106.44	98.77	17.31	24.69	18.45	20.15	0.2	0.0339714
Solyc01g010230	Unknown Protein (AHRD V1)	14.7	14.33	14.52	17.33	15.73	16.63	16.56	1.14	1	12.42	9.1	10.76	20.15	20.14	20.14	1.87	1	54.68	43.15	48.91	13.65	11.57	14.33	13.18	0.27	0.219297	38.57	59.08	48.83	8.5	10.45	20.27	13.07	0.27	0.232866	124.05	118.46	65.85	102.79	20.73	19.46	21.38	20.52	0.2	0.043157
Solyc04g074410	Os06g0220000 protein (Fragment) (AHRD V1 ***- Q0DDJ2_ORYSJ); contains Interpro domain(s) IPR006766 Phosphate-induced protein 1 conserved region	37.81	72.7	55.26	60.96	50.39	113.06	74.8	1.35	1	20.26	5.52	12.89	7.44	15.83	11.63	0.9	1	49.3	218.55	133.93	18.31	14.46	100.07	44.28	0.33	1	141.25	149.77	145.51	12	24.59	110.36	48.98	0.34	0.844696	160.67	157.79	99.69	139.38	10.33	20.94	53.4	28.22	0.2	0.0484848
Solyc02g062500	2-oxoglutarate-dependent dioxygenase (AHRD V1 **** B9GL08_POPTR); contains Interpro domain(s) IPR005123 Oxoglutarate and iron-dependent oxygenase	1.18	1.05	1.11	0.66	0.82	0.91	0.8	0.71	1	1.76	2.53	2.15	1.76	0.95	1.35	0.63	1	21.78	2.28	12.03	0.48	0.66	0.19	0.44	0.04	1	13.06	13.27	13.16	0.31	0.38	1.4	0.7	0.05	2.04e-07	18.54	22.92	14.44	18.63	2.71	7.08	1.89	3.89	0.21	0.0451066
Solyc09g059170	Anthocyanidin 3-O-glucosyltransferase (AHRD V1 **** B6SU01_MAIZE); contains Interpro domain(s) IPR002213 UDP-glucuronosyl/UDP-glucosyltransferase	61.82	46.95	54.39	27.5	18.15	6.88	17.51	0.32	0.0230931	23.53	10.33	16.93	4.2	20.1	12.15	0.72	1	32.88	13.03	22.96	19.43	9.27	25.95	18.22	0.79	1	47.98	16.26	32.12	5.26	3.15	16.19	8.2	0.26	0.675096	86.99	118.2	49.03	84.74	13.07	27.73	14.06	18.29	0.22	0.0431222
Solyc07g007760	Defensin protein (AHRD V1 ***- B1N681_SOLPI); contains Interpro domain(s) IPR008177 Gamma Purothionin	313.31	167.28	240.3	180.26	259.5	194.79	211.52	0.88	1	16.29	6.13	11.21	7.49	18.18	12.84	1.14	1	168.56	342.84	255.7	65.71	39.19	173.14	92.68	0.36	1	236.11	110.27	173.19	9.46	7.57	9.95	8.99	0.05	0.000544794	252.55	175.02	208.35	211.97	50.59	58.59	29.59	46.26	0.22	0.0432473
Solyc04g074450	Phi-1 protein (Fragment) (AHRD V1 ***- Q4LAX0_CAPCH); contains Interpro domain(s) IPR006766 Phosphate-induced protein 1 conserved region	8.23	5.09	6.66	22.13	19.63	53.58	31.78	4.77	1	5.31	1.8	3.55	6.23	12.85	9.54	2.68	1	14.63	82.72	48.67	8.21	5.93	25.86	13.33	0.27	1	29.02	40.92	34.97	18.76	49.41	33.34	33.84	0.97	0.860223	125.96	105.7	67.93	99.86	13.41	34.46	20.09	22.65	0.23	0.0485155
Solyc02g081330	Phytoene synthase 2	58.53	75.28	66.91	61.08	60.74	49.03	56.95	0.85	1	163.55	169.2	166.38	136.5	146.56	141.53	0.85	1	19.88	37.73	28.8	45.84	42.17	58.99	49	1.7	0.600574	77.1	68.77	72.94	164.33	138.36	140.71	147.8	2.03	0.000530716	80.75	59.58	58.12	66.15	143.42	76.84	148.86	123.04	1.86	0.0484848
Solyc09g011140	Tropinone reductase I (AHRD V1 **-- B2L2W8_9SOLA); contains Interpro domain(s) IPR002347 Glucose/ribitol dehydrogenase	22.28	12.01	17.14	16.65	36.33	2.96	18.65	1.09	1	78	98.68	88.34	112.68	76.23	94.46	1.07	1	15.14	1.59	8.37	20.06	23.81	2.62	15.5	1.85	1	31.54	41.7	36.62	83.43	79.85	86.09	83.12	2.27	1.96e-05	34.02	24.58	10.33	22.98	49.47	23.18	63.33	45.33	1.97	0.0394805
Solyc03g119860	Peptidyl-prolyl cis-trans isomerase (AHRD V1 *-*- D8U4U4_VOLCA); contains Interpro domain(s) IPR002130 Peptidyl-prolyl cis-trans isomerase, cyclophilin-type	187.93	132.08	160	109.47	120.85	73	101.11	0.63	1	119.21	101.55	110.38	131.27	146.59	138.93	1.26	1	88.05	85.66	86.85	136.87	147.03	119.88	134.59	1.55	1	59.65	64.12	61.89	126.33	115.04	111.18	117.52	1.9	0.000525078	44.22	45.87	68.21	52.77	111.17	99.77	108.91	106.62	2.02	0.0396362
Solyc11g010480	Threonine endopeptidase (AHRD V1 *--- D7M9J7_ARALY)	159.02	65.81	112.42	118.34	117.15	107.02	114.17	1.02	1	42.56	38.11	40.34	56.89	33.21	45.05	1.12	1	50.52	102.53	76.53	77.92	77.99	144.87	100.26	1.31	1	30.45	16.18	23.31	13.1	10.59	25.52	16.4	0.7	0.987687	23.31	23.28	12.78	19.79	50.96	31.39	37.3	39.88	2.02	0.0412346
Solyc02g084440	Fructose-bisphosphate aldolase (AHRD V1 ***- Q9SXX4_NICPA); contains Interpro domain(s) IPR000741 Fructose-bisphosphate aldolase, class-I	631.35	1154.58	892.96	1095.66	862.14	1237.25	1065.02	1.19	1	2179.98	3284.73	2732.36	3028.62	2837.73	2933.18	1.07	1	1009.82	1003.99	1006.9	1637.13	1632.88	906.18	1392.06	1.38	1	2109.66	2845.01	2477.34	5411.3	3876	2945.67	4077.66	1.65	0.278267	1306.96	1694.87	1895.56	1632.46	4119.97	2375.53	3459.04	3318.18	2.03	0.0239178
Solyc02g062340	Fructose-bisphosphate aldolase (AHRD V1 ***- Q9SXX4_NICPA); contains Interpro domain(s) IPR000741 Fructose-bisphosphate aldolase, class-I	685.89	1031.29	858.59	991.19	863.88	969.22	941.43	1.1	1	1615.7	1627.6	1621.65	1609.6	1850.33	1729.96	1.07	1	451.6	710.76	581.18	798.61	654.49	1421.92	958.34	1.65	0.881298	832.48	911.25	871.87	2064.07	1814.18	1421.25	1766.5	2.03	0.030978	800.75	794.29	1064.57	886.54	2199.8	1293.67	1903.19	1798.89	2.03	0.0248302
Solyc05g026550	NAD(P)H-quinone oxidoreductase subunit L (AHRD V1 *-*- Q05RD4_9SYNE); contains Interpro domain(s) IPR019654 NADH dehydrogenase, transmembrane subunit NdhL	248.3	80.71	164.5	200.61	142.79	120.09	154.5	0.94	1	70.37	85.54	77.96	109.86	95.05	102.45	1.31	1	80.82	142.52	111.67	122.83	116.29	95.3	111.47	1	1	25.65	51.17	38.41	70.63	81	73.63	75.09	1.95	0.000543755	57.71	44.31	47.02	49.68	134.32	84.49	88.15	102.32	2.06	0.0333691
Solyc12g049280	NAD-dependent epimerase/dehydratase (AHRD V1 **-- Q3MEG2_ANAVT); contains Interpro domain(s) IPR016040 NAD(P)-binding domain	47.42	43.7	45.56	38.35	43.37	42.62	41.45	0.91	1	30.59	34.71	32.65	32.56	31.25	31.91	0.98	1	29.31	54.28	41.8	49.19	35.11	57.14	47.15	1.13	1	17.63	16.69	17.16	19.74	18.86	25.95	21.52	1.25	0.0802789	12.7	9.38	13.91	12	33.28	13.05	27.76	24.7	2.06	0.043599
Solyc02g080540	ATP synthase gamma chain (AHRD V1 ***- B7FIR4_MEDTR); contains Interpro domain(s) IPR000131 ATPase, F1 complex, gamma subunit	775.1	992.22	883.66	892.52	1063.56	835	930.36	1.05	1	987.98	758.24	873.11	968.26	1201.74	1085	1.24	1	514.06	612.88	563.47	896.94	890.41	1025.07	937.47	1.66	0.730555	399.5	425.69	412.6	1008.38	809.42	825.11	880.97	2.14	0.0014409	419.41	406.71	555.14	460.42	1062.91	858.54	946.56	956	2.08	0.026681
Solyc09g011810	Fructose-1 6-bisphosphatase class 1 (AHRD V1 **** D0MHZ8_RHOM4); contains Interpro domain(s) IPR000146 Fructose-1,6-bisphosphatase	495.56	302.06	398.81	273.62	326.15	140.95	246.91	0.62	1	204.21	184.62	194.42	288.05	180.36	234.21	1.2	1	156.58	175.91	166.25	285.08	292.38	220.09	265.85	1.6	0.909931	95.86	112.06	103.96	180.39	190.42	224.56	198.46	1.91	0.000112594	133.25	166.95	186.86	162.35	374.5	343.06	295.72	337.76	2.08	0.0432473
Solyc08g065220	Glycine dehydrogenase P protein (AHRD V1 **** Q6V9T1_ORYSJ); contains Interpro domain(s) IPR003437 Glycine cleavage system P-protein	403.05	275.86	339.46	366.8	324.2	340.84	343.95	1.01	1	385.43	489.21	437.32	472.53	399.41	435.97	1	1	133.79	411.83	272.81	258.76	176.03	457.16	297.32	1.09	1	179.63	130.8	155.22	194.73	188	291.94	224.89	1.45	0.00469729	195.57	256.12	311.13	254.27	662.47	465.48	465.57	531.17	2.09	0.0240266
Solyc02g080810	Aminomethyltransferase (AHRD V1 ***- C6TF02_SOYBN); contains Interpro domain(s) IPR006223 Glycine cleavage system T protein	941.51	1043.12	992.31	1012.67	865.47	761.02	879.72	0.89	1	742.22	583.5	662.86	621.24	882.51	751.88	1.13	1	491.25	694.86	593.06	738.41	813.05	1049.6	867.02	1.46	0.998714	208.82	278.21	243.51	639.96	526.15	572.85	579.65	2.38	2.87e-05	387.37	318.84	469.59	391.93	866.61	848.38	744.86	819.95	2.09	0.0471053
Solyc07g044860	Oxygen-evolving enhancer protein 2, chloroplastic (AHRD V1 ***- PSBP_SOLLC); contains Interpro domain(s) IPR002683 Photosystem II oxygen evolving complex protein PsbP	2840.68	2976.09	2908.39	2626.95	3030.57	2495.38	2717.63	0.93	1	2136.97	2019.06	2078.01	2345.93	2903.57	2624.75	1.26	1	2088.26	2060.79	2074.53	2820.07	3369.44	2953.15	3047.55	1.47	1	1299.21	1676.39	1487.8	3357.74	2366.05	2709.26	2811.02	1.89	0.0118344	863.55	1004.51	687.18	851.75	2047.32	1185.93	2235.33	1822.86	2.14	0.0141141
Solyc03g111610	HAD-superfamily hydrolase subfamily IA variant 3 containing protein expressed (AHRD V1 **** Q10I42_ORYSJ); contains Interpro domain(s) IPR005834 Haloacid dehalogenase-like hydrolase	436.33	460.76	448.54	511.34	398.25	390.75	433.45	0.97	1	276.47	303.79	290.13	245.57	308.12	276.85	0.95	1	266.35	547.02	406.69	417.54	355.52	587.32	453.46	1.12	1	105.21	164.02	134.62	309.53	301.26	234.63	281.81	2.09	0.013714	115.47	96.13	130.12	113.91	260.38	237.96	233.91	244.08	2.14	0.0240386
Solyc03g005730	3-isopropylmalate dehydratase large subunit 2 (AHRD V1 ***- B6U6T6_MAIZE); contains Interpro domain(s) IPR011826 Homoaconitase/3-isopropylmalate dehydratase, large subunit, prokaryotic	72.21	73.9	73.06	90.48	69.61	56.69	72.26	0.99	1	90.85	96.54	93.69	103.41	86.9	95.16	1.02	1	62.14	68.6	65.37	80.09	61.99	61.21	67.76	1.04	1	51.14	57.79	54.47	84.16	84.71	69.78	79.55	1.46	0.0359199	35.63	28.09	26.78	30.17	63.43	60.46	69.97	64.62	2.14	0.0257574
Solyc08g076150	Pentatricopeptide repeat-containing protein (AHRD V1 ***- D7KGN9_ARALY); contains Interpro domain(s) IPR002885 Pentatricopeptide repeat	9.92	8.09	9	7.04	6.3	2.18	5.17	0.57	1	35.49	33.56	34.53	40.46	33	36.73	1.06	1	5.82	2.07	3.95	9.98	13.19	5.1	9.42	2.39	1	19.88	20.6	20.24	49.88	39.83	33.88	41.2	2.04	0.0349086	10.15	7.99	8.98	9.04	17.77	13.53	26.77	19.36	2.14	0.0290577
Solyc10g006970	Thioredoxin m (AHRD V1 ***- B9HZV8_POPTR); contains Interpro domain(s) IPR005746 Thioredoxin	367.42	503.91	435.67	455.64	326.66	443.1	408.47	0.94	1	402.19	640.58	521.38	523.99	394.28	459.13	0.88	1	244.87	411.69	328.28	579.39	413.8	344.91	446.03	1.36	1	228.52	307.96	268.24	547.04	607.16	383.76	512.65	1.91	0.0823473	273.1	313.68	323.13	303.3	847.33	526.8	593.14	655.76	2.16	0.0164498
Solyc02g065400	Oxygen-evolving enhancer protein 1 of photosystem II (AHRD V1 ***- A8J0E4_CHLRE); contains Interpro domain(s) IPR002628 Photosystem II manganese-stabilizing protein PsbO	1793.68	1808.81	1801.24	1976	1762.74	1238.29	1659.01	0.92	1	1720.35	1491.6	1605.97	1813.11	2478.17	2145.64	1.34	1	1266.37	1352.74	1309.55	2016.05	2290.33	1788.64	2031.67	1.55	0.976432	921.65	1090.07	1005.86	2522.03	2255.12	1596.56	2124.57	2.11	0.0559424	693.56	662.96	936	764.17	1940.87	1344.71	1685.52	1657.03	2.17	0.015856
Solyc02g070490	Alpha/beta hydrolase fold (AHRD V1 ***- B6SU76_MAIZE); contains Interpro domain(s) IPR000073 Alpha/beta hydrolase fold-1	12.96	6.98	9.97	15.07	10.48	7.91	11.15	1.12	1	16.82	25.8	21.31	29.94	23.79	26.87	1.26	1	6.87	11.78	9.32	12.43	11.12	5.87	9.81	1.05	1	6.5	9.6	8.05	15.4	18.36	17.49	17.08	2.12	0.000353942	12.48	11.94	18.68	14.37	43.15	22.96	28.48	31.53	2.19	0.0220378
Solyc03g113280	Membrane protein HPP family (AHRD V1 *-*- D9Y9E6_9DELT); contains Interpro domain(s) IPR007065 HPP	98.23	67.55	82.89	133.31	98.32	63.17	98.27	1.19	1	71.26	62.64	66.95	77.38	106.04	91.71	1.37	1	52.88	60.63	56.76	65.19	75.1	49.81	63.37	1.12	1	34.89	40.2	37.55	80.44	84.4	46.07	70.3	1.87	0.19171	30.17	17.82	33.96	27.32	69.58	56.17	55.95	60.57	2.22	0.0233086
Solyc12g040790	Menaquinone biosynthesis methyltransferase ubiE (AHRD V1 *-*- UBIE_LISMH); contains Interpro domain(s) IPR013216 Methyltransferase type 11	42.82	73.9	58.36	126.14	245.77	61.94	144.62	2.48	1	88.15	142.87	115.51	186.1	98.09	142.09	1.23	1	131.51	14.39	72.95	290.07	239.68	20.9	183.55	2.52	1	71.54	60.81	66.18	85.87	78.51	63.27	75.88	1.15	0.241794	52.84	49.91	58.46	53.74	172.6	66.13	120.01	119.58	2.23	0.0494161
Solyc10g007690	Chlorophyll a-b binding protein 8, chloroplastic (AHRD V1 ***- CB13_SOLLC); contains Interpro domain(s) IPR001344 Chlorophyll A-B binding protein	2762.37	1728.29	2245.33	2904.15	2881.13	1269.51	2351.6	1.05	1	2432.66	2083.38	2258.02	3110.9	3606.18	3358.54	1.49	1	1454.71	1135.06	1294.88	2488.58	3501.26	1508.64	2499.49	1.93	1	1449.05	1409.68	1429.37	3803.92	3680.53	2983.08	3489.18	2.44	0.0023561	1196.39	1187.5	1702.42	1362.1	3343.69	2888.93	2994.47	3075.7	2.26	0.0137194
Solyc04g076870	Glutamyl-tRNA reductase (AHRD V1 **** A5BZY3_VITVI); contains Interpro domain(s) IPR000343 Tetrapyrrole biosynthesis, glutamyl-tRNA reductase	122.47	62.01	92.24	89.7	88.89	35.27	71.29	0.77	1	114.24	112.15	113.19	166.89	183.78	175.33	1.55	1	21.05	16.85	18.95	57.26	49.7	21.46	42.81	2.26	1	80.26	70.39	75.33	291.11	234.59	107.63	211.11	2.8	0.23332	45.74	40.91	28.83	38.49	87.24	89.03	87.65	87.97	2.29	0.015856
Solyc04g009960	L-allo-threonine aldolase (AHRD V1 **** D7RJ69_CARPA); contains Interpro domain(s) IPR001597 Aromatic amino acid beta-eliminating lyase/threonine aldolase	23.07	14.97	19.02	22.9	16.93	28.55	22.79	1.2	1	30.13	34.93	32.53	32.1	21.96	27.03	0.83	1	8.02	62.63	35.33	5.89	4.49	48.5	19.63	0.56	1	23.64	13.19	18.41	20.37	15.4	19.55	18.44	1	0.303049	23.52	21.3	18.13	20.98	67.18	32.78	45.21	48.39	2.31	0.0120076
Solyc06g068220	Hydrolase alpha/beta fold family protein (AHRD V1 ***- D7KJH6_ARALY); contains Interpro domain(s) IPR000639 Epoxide hydrolase-like	169.94	117.9	143.92	190.73	155.93	136.54	161.07	1.12	1	153.01	221.33	187.17	165.7	127.58	146.64	0.78	1	81.44	148.15	114.8	165.67	177.89	140.1	161.22	1.4	1	57.03	114.61	85.82	263.55	203.92	166.86	211.44	2.46	0.0359199	51.93	46.87	42.05	46.95	122.88	58.82	144.64	108.78	2.32	0.00707732
Solyc03g005770	Chlorophyll a-b binding protein 3C-like (AHRD V1 **** Q2XTE0_SOLTU); contains Interpro domain(s) IPR001344 Chlorophyll A-B binding protein	3707.58	3786.87	3747.22	3171.51	3838.25	852.19	2620.65	0.7	1	5646.74	4494.19	5070.47	6122.66	6650.85	6386.76	1.26	1	4343.55	379.16	2361.36	6313.71	8518.97	917.83	5250.17	2.22	1	4030.57	4135.89	4083.23	8438.04	8124.77	6810.6	7791.14	1.91	0.00656817	1822.2	1163.91	3191.14	2059.08	4399.16	4409.2	5571.3	4793.22	2.33	0.0100107
Solyc05g050980	3-phosphoshikimate 1-carboxyvinyltransferase (AHRD V1 **** Q30CZ8_FAGSY); contains Interpro domain(s) IPR001986 3-phosphoshikimate 1-carboxyvinyltransferase, core	17.01	21.36	19.19	17.42	17.81	15.1	16.78	0.87	1	28.57	15.12	21.84	21.27	35.02	28.15	1.29	1	10.83	10.25	10.54	17.52	16.6	26.64	20.25	1.92	0.600574	11.61	7	9.3	16.97	13.36	21.93	17.42	1.87	0.00108666	6.76	5.64	3.87	5.42	10.72	9.63	17.49	12.61	2.33	0.0224232
Solyc12g088200	Inositol-tetrakisphosphate 1-kinase 3 (AHRD V1 ***- B4FHJ7_MAIZE); contains Interpro domain(s) IPR017427 Inositol-tetrakisphosphate 1-kinase	3.61	4.52	4.06	8.64	6.08	7.27	7.33	1.8	1	14.32	23.03	18.68	18.61	12.46	15.54	0.83	1	10.94	11.12	11.03	5.24	7.01	6.39	6.21	0.56	1	30.32	15.2	22.76	13.59	14.08	13.01	13.56	0.6	1	6.3	7.53	5.12	6.32	17.73	9.83	16.66	14.74	2.33	0.031559
Solyc03g059180	Extracellular calcium sensing receptor (AHRD V1 *-*- C7BCU7_LIQFO); contains Interpro domain(s) IPR001763 Rhodanese-like	24.19	22.09	23.14	28.18	29.5	28.5	28.73	1.24	1	43.1	36.96	40.03	47.7	49.78	48.74	1.22	1	24.45	18.78	21.62	24.28	19.95	36.9	27.04	1.25	1	25.94	21.79	23.87	43.33	32.9	30.59	35.61	1.49	0.107974	11.07	9.67	5.02	8.59	19.93	11.95	28.52	20.13	2.34	0.0123387
Solyc01g108630	Nitrite reductase (AHRD V1 ***- Q76KB0_TOBAC); contains Interpro domain(s) IPR006067 Nitrite and sulphite reductase 4Fe-4S region	83.92	85.66	84.79	84.13	116.99	110.26	103.79	1.22	1	129.88	155.55	142.72	132.46	169.74	151.1	1.06	1	36.25	60.44	48.34	53.44	53.24	51.98	52.89	1.09	1	47.47	49.72	48.59	98.56	86.3	56.99	80.62	1.66	0.199694	29.36	15.1	20.9	21.79	67.25	24.3	61.58	51.04	2.34	0.0132325
Solyc02g086910	Peptidyl-prolyl cis-trans isomerase cyclophilin-type (AHRD V1 ***- A8IRU6_CHLRE); contains Interpro domain(s) IPR002130 Peptidyl-prolyl cis-trans isomerase, cyclophilin-type	198.14	134.37	166.25	136.27	112.36	84.1	110.91	0.67	1	119.74	108.32	114.03	92.1	104.14	98.12	0.86	1	68.84	106.74	87.79	121.82	173.16	148.74	147.91	1.68	0.6813	57.04	64.31	60.67	114.1	108.45	111.97	111.51	1.84	0.000231084	32.23	20.8	16.69	23.24	39.57	48.5	75.76	54.61	2.35	0.0120076
Solyc04g009030	Glyceraldehyde-3-phosphate dehydrogenase (AHRD V1 **** D7UNZ5_BRARC); contains Interpro domain(s) IPR000173 Glyceraldehyde 3-phosphate dehydrogenase	2025.55	2352.48	2189.01	2742	2802.56	1694.06	2412.87	1.1	1	2077.52	1741.28	1909.4	2331.63	2557.13	2444.38	1.28	1	1510.4	1283.89	1397.14	2124.77	2168.89	2278.44	2190.7	1.57	0.984386	875.17	1012.73	943.95	2372.66	1990.95	1597.43	1987.01	2.1	0.0317062	803.52	772.81	1034.18	870.17	2378.4	1849.34	1932.05	2053.26	2.36	0.00844663
Solyc01g097860	Membrane protein (AHRD V1 *-*- A8JG04_CHLRE); contains Interpro domain(s) IPR010903 Protein of unknown function DUF1517	175.42	193.4	184.41	211.53	256.77	212.07	226.79	1.23	1	322.03	358.38	340.2	329.29	327.16	328.23	0.96	1	152.66	168.64	160.65	235.59	236.48	185.54	219.2	1.36	1	174.61	157.2	165.91	433.87	326.11	232.89	330.96	1.99	0.169236	91.02	63.1	95.76	83.29	226.67	130.4	249.06	202.04	2.43	0.00530227
Solyc12g019550	Unknown Protein (AHRD V1)	405.22	570.06	487.64	377.67	364.44	225.75	322.62	0.66	1	970.51	908.67	939.59	955.01	1091.39	1023.2	1.09	1	491.42	167.1	329.26	869.59	899.75	448.35	739.23	2.25	1	329.2	581.53	455.37	1319.35	1493.01	934.38	1248.91	2.74	0.0226947	211.11	124.28	153.66	163.02	326.05	342.21	524.41	397.56	2.44	0.00743776
Solyc02g071030	Chlorophyll a/b binding protein (AHRD V1 **** Q41422_SOLTU); contains Interpro domain(s) IPR001344 Chlorophyll A-B binding protein	4954.31	8042.53	6498.42	7761.64	7394.86	5844.22	7000.24	1.08	1	17988	15265.6	16626.8	16635.8	19822.3	18229	1.1	1	9909.5	7539.39	8724.44	12583.5	15181.5	7694.27	11819.8	1.35	1	11201.2	12677.4	11939.3	27952.9	22492.6	19300.6	23248.7	1.95	0.0360691	5484.19	4235.77	11857.5	7192.47	16639.9	17853.4	18343	17612.1	2.45	0.0220457
Solyc12g096320	ChaC cation transport regulator-like 1 (AHRD V1 ***- A8KBI8_DANRE); contains Interpro domain(s) IPR006840 ChaC-like protein	22.66	33.39	28.02	26.79	27.85	23.09	25.91	0.92	1	28.33	23.31	25.82	25.54	21.92	23.73	0.92	1	28.4	19.34	23.87	29.37	20.46	49.68	33.17	1.39	1	15.22	21.21	18.21	19.46	26.49	23.87	23.27	1.28	0.0775218	11.22	4.66	3.27	6.38	12.12	14.35	20.51	15.66	2.45	0.0494161
Solyc07g043420	2-oxoglutarate-dependent dioxygenase (AHRD V1 **-* Q9ZSH4_SOLCH); contains Interpro domain(s) IPR005123 Oxoglutarate and iron-dependent oxygenase	780.91	160.76	470.83	426.68	543.7	692.4	554.26	1.18	1	570.13	172.28	371.2	516.08	476.47	496.28	1.34	1	559.53	1386.85	973.19	584.72	646.67	1518.53	916.64	0.94	1	2014.89	1099.89	1557.39	263.28	211.44	1611.45	695.39	0.45	1	907.5	1859.32	2501.84	1756.22	5378.88	3621.82	3938.16	4312.95	2.46	0.00533145
Solyc02g086820	Carbonic anhydrase (AHRD V1 ***- Q5NE20_SOLLC); contains Interpro domain(s) IPR015892 Carbonic anhydrase, prokaryotic-like, conserved site	3570.46	3291.63	3431.05	4424.22	3622.45	2396.65	3481.11	1.01	1	4316.13	3029.23	3672.68	3319.72	5124.65	4222.18	1.15	1	1829.13	1927.13	1878.13	3024.03	3033.19	4137.2	3398.14	1.81	0.540095	634.12	898.24	766.18	2498.6	1875.32	2136.32	2170.08	2.83	7.49e-05	1330.13	779.59	1804.67	1304.8	3997.71	2804.99	2984.08	3262.26	2.5	0.00518719
Solyc11g006230	Calcium-responsive transactivator (AHRD V1 *--- CREST_XENLA); contains Interpro domain(s) IPR007726 SSXT	4.9	2.45	3.68	2.64	2.46	6.1	3.73	1.02	1	17.54	11.3	14.42	10.38	28.65	19.52	1.35	1	5.97	5.09	5.53	9.66	8.38	15.71	11.25	2.03	1	3.68	7.41	5.54	43.76	50.04	29.6	41.13	7.42	0.000828631	5.82	7.49	8.85	7.39	13.3	18.97	23.38	18.55	2.51	0.0358593
Solyc10g086580	Ribulose-1 5-bisphosphate carboxylase/oxygenase activase 1 (AHRD V1 ***- Q9AXG1_GOSHI); contains Interpro domain(s) IPR003959 ATPase, AAA-type, core	4213.76	7304.14	5758.95	6483.23	6858.88	3123.94	5488.68	0.95	1	11586.5	11363.6	11475	12332	12209.2	12270.6	1.07	1	3440.2	1521.01	2480.61	7731.18	5373.81	3081.86	5395.62	2.18	1	5065.19	4856.85	4961.02	9711.21	9227.64	8716.49	9218.45	1.86	0.000442443	4129.83	3527.48	4375.56	4010.96	11281	9123.64	9915.02	10106.5	2.52	0.00502661
Solyc11g009020	HAD-superfamily hydrolase subfamily IA variant 3 containing protein expressed (AHRD V1 **** Q10I42_ORYSJ); contains Interpro domain(s) IPR005834 Haloacid dehalogenase-like hydrolase	112.75	143.48	128.12	159.85	147.45	75.61	127.64	1	1	96.2	65.62	80.91	90.95	103.75	97.35	1.2	1	93.96	74.94	84.45	155.75	114.46	142.24	137.48	1.63	0.941392	29.49	30.54	30.02	72.42	60.54	60.42	64.46	2.15	0.000737759	35.61	17.36	12.41	21.79	58.86	39.32	67.07	55.08	2.53	0.00685631
Solyc06g060560	Pentatricopeptide repeat-containing protein (AHRD V1 *--- D7ME07_ARALY)	25.47	14.62	20.04	17.09	19.44	18.78	18.44	0.92	1	12.77	21.79	17.28	13.08	15.54	14.31	0.83	1	7.8	28.41	18.11	18.11	17.33	21	18.81	1.04	1	7.3	11.4	9.35	13.73	10.17	18.61	14.17	1.52	0.0301632	17.85	13	20.39	17.08	59.54	35.28	35.11	43.31	2.54	0.0208244
Solyc03g096850	Genomic DNA chromosome 5 P1 clone MKP11 (AHRD V1 **-- Q9FFJ2_ARATH); contains Interpro domain(s) IPR001478 PDZ/DHR/GLGF	184.18	136.03	160.11	170.45	200.53	247.41	206.13	1.29	1	89.88	79.41	84.64	107.95	142.43	125.19	1.48	1	37.6	136.36	86.98	91.46	62.26	158.93	104.22	1.2	1	59.6	47.03	53.31	105.61	116.41	70.19	97.4	1.83	0.125869	52.4	45	22.25	39.88	128.6	85.8	91.1	101.83	2.55	0.00533145
Solyc09g063130	Photosystem I reaction center subunit IV A (AHRD V1 *-*- B6TH55_MAIZE); contains Interpro domain(s) IPR003375 Photosystem I reaction centre subunit IV/PsaE	2030.05	1952.32	1991.18	2128.15	1968.06	2167.96	2088.06	1.05	1	2204.69	1945.59	2075.14	1825.2	2257.46	2041.33	0.98	1	1480.59	1605.61	1543.1	2290.02	2786.56	2007.82	2361.47	1.53	1	1143.64	1446.59	1295.12	3696.54	3545.79	2213.93	3152.09	2.43	0.0570907	652.53	523.92	762.52	646.32	1554.68	1364.78	2066.61	1662.02	2.57	0.00372008
Solyc06g075090	Lysine decarboxylase-like protein (AHRD V1 **-- B6TE71_MAIZE); contains Interpro domain(s) IPR005269 Conserved hypothetical protein CHP00730	6.92	7.15	7.04	6.33	3.22	2.39	3.98	0.57	1	41.16	40.34	40.75	25.2	41.48	33.34	0.82	1	8.16	9.38	8.77	11.22	11.07	14.1	12.13	1.38	1	1.44	9.49	5.46	26.26	36.24	55.57	39.36	7.2	4.19e-13	9.95	12.84	40.12	20.97	53.24	50.33	58.78	54.12	2.58	0.00788393
Solyc01g087710	Uncharacterized membrane protein (AHRD V1 ***- A5GLU3_SYNPW); contains Interpro domain(s) IPR005134 Uncharacterised protein family UPF0114	47.93	30.39	39.16	36.42	42.06	14.92	31.13	0.8	1	33.96	37.92	35.94	36.12	44.53	40.33	1.12	1	30.74	18.48	24.61	47.39	43.47	12.76	34.54	1.4	1	3.58	16.65	10.11	38.05	33.95	25.77	32.59	3.22	0.00769459	8.23	11.72	6.56	8.84	21.94	23.18	24.14	23.09	2.61	0.0141141
Solyc06g065380	Calcium-dependent protein kinase 4 (AHRD V1 **** D7LXA9_ARALY); contains Interpro domain(s) IPR002290 Serine/threonine protein kinase	12.59	13.7	13.14	15.5	19.26	2.25	12.34	0.94	1	28.77	27.92	28.34	35.09	26	30.55	1.08	1	5.57	1.82	3.7	12.89	11.18	3.24	9.1	2.46	1	4.44	6.87	5.66	16.64	14.43	12.56	14.54	2.57	0.00278363	4.34	2.67	3.06	3.36	10.71	4.29	12.34	9.11	2.71	0.00744087
Solyc10g086570	Palmitoyltransferase PFA4 (AHRD V1 **-- B6TA04_MAIZE); contains Interpro domain(s) IPR001594 Zinc finger, DHHC-type	429.73	533.52	481.62	330.39	258.94	924.96	504.76	1.05	1	916	1016.29	966.14	1044.4	953.17	998.79	1.03	1	380.09	1119.05	749.57	871.63	891.82	817.61	860.35	1.15	1	385.96	908.02	646.99	2035.74	2443.64	832.82	1770.73	2.74	0.274466	137.1	100.39	100.02	112.5	210.64	336.25	427.35	324.75	2.89	0.0215363
Solyc03g071690	Non-symbiotic hemoglobin 2 (AHRD V1 **-- D7L8Z8_ARALY); contains Interpro domain(s) IPR001032 Leghaemoglobin	159.28	88.14	123.71	102.42	94.4	129.44	108.75	0.88	1	80.39	82.69	81.54	93.24	94.91	94.07	1.15	1	31.07	125.59	78.33	81.47	60.62	90.58	77.56	0.99	1	50.51	30.28	40.39	53.4	69	52.45	58.28	1.44	0.0736917	33.02	17.33	19.21	23.19	70.29	73.53	58.19	67.34	2.9	0.0275719
Solyc02g080200	Pectinesterase (AHRD V1 ***- B9RXQ4_RICCO); contains Interpro domain(s) IPR000070 Pectinesterase, catalytic	9.97	15.91	12.94	12.13	13.62	9.08	11.61	0.9	1	38.52	17.2	27.86	38.47	68.04	53.26	1.91	1	45.47	15.03	30.25	33.09	25.72	15.3	24.7	0.82	1	23.96	24.43	24.2	80.89	65.8	44.72	63.8	2.64	0.0627153	9.27	21.4	5.1	11.92	27.65	34.76	41.96	34.79	2.92	0.00250711
Solyc06g068620	Unknown Protein (AHRD V1)	75.24	110.02	92.63	77.21	63.31	41.13	60.55	0.65	1	34.09	53.53	43.81	36.08	42.4	39.24	0.9	1	33.67	39.39	36.53	28.51	26.15	46.49	33.72	0.92	1	22.14	9.43	15.79	4.73	6.56	6.97	6.09	0.39	0.791254	13.93	12.61	23.31	16.62	72.95	35.17	40.8	49.64	2.99	0.0303445
Solyc06g064550	Aspartokinase-homoserine dehydrogenase (AHRD V1 **** O63067_SOYBN); contains Interpro domain(s) IPR001341 Aspartate kinase region	23.39	19.85	21.62	22.29	33.17	18.14	24.53	1.13	1	103.41	169.92	136.66	92.19	128.95	110.57	0.81	1	30.1	8.49	19.3	30.26	35.52	9.68	25.15	1.3	1	29.34	39.45	34.4	87	63.24	40.31	63.52	1.85	0.319019	14.52	10.25	14.33	13.03	50.85	19.97	46.9	39.24	3.01	0.00053595
Solyc04g054740	Inositol-3-phosphate synthase (AHRD V1 ***- C4PW06_ARATH); contains Interpro domain(s) IPR002587 Myo-inositol-1-phosphate synthase	91.08	84.45	87.77	125.82	104.63	113.69	114.71	1.31	1	463.09	557.77	510.43	469.13	678	573.57	1.12	1	68.47	225.96	147.22	88.17	82.18	251.65	140.67	0.96	1	103.7	55.2	79.45	84.18	77.5	149.44	103.71	1.31	0.0189401	176.33	183.57	319.91	226.6	1001.48	549.94	550.93	700.78	3.09	0.0200767
Solyc10g054870	Triosephosphate isomerase (AHRD V1 ***- A9PH17_POPTR); contains Interpro domain(s) IPR000652 Triosephosphate isomerase	224.89	267.43	246.16	323.39	255.2	129.87	236.15	0.96	1	210.94	151.49	181.22	160.5	253.03	206.76	1.14	1	120.74	141.65	131.19	167.71	142.86	280.39	196.99	1.5	0.974046	29.36	44.35	36.86	95.58	93.3	122.52	103.8	2.82	3.34e-07	51.8	43.9	49.45	48.38	172.08	141.88	138.83	150.93	3.12	0.00079
Solyc06g051940	Protein phosphatase 2C (AHRD V1 **** A1IGC7_TOBAC); contains Interpro domain(s) IPR015655 Protein phosphatase 2C	23.58	16.47	20.02	24.03	9.1	9.04	14.06	0.7	1	58.24	75.84	67.04	70.08	56.69	63.38	0.95	1	2.2	11.2	6.7	0.33	0.84	11.21	4.13	0.62	1	19.39	6.48	12.94	1.3	1.38	4.39	2.36	0.18	0.39886	25.73	25.84	22.23	24.6	119.93	42.27	74.51	78.9	3.21	0.0394805
Solyc02g079490	Hydroxycinnamoyl-CoA shikimate/quinate hydroxycinnamoyl transferase (AHRD V1 **-* D1GJ94_COFAR); contains Interpro domain(s) IPR003480 Transferase	0.27	0.27	0.27	0.11	0.13	0.16	0.13	0.49	1	13.27	3.63	8.45	6.99	10.07	8.53	1.01	1	0.12	0	0.06	0	0.08	0	0.03	0.44	1	1.32	0.85	1.08	0.63	0.88	6.59	2.7	2.49	0.878889	18.55	13.76	14.98	15.76	69.92	38.7	43.6	50.74	3.22	0.00154525
Solyc09g065620	Chlorophyllase 1 (AHRD V1 **** C1JZ61_9ROSI); contains Interpro domain(s) IPR010821 Chlorophyllase	3.7	4.44	4.07	12.46	10.89	7.55	10.3	2.53	1	5.17	4.21	4.69	4.47	5.01	4.74	1.01	1	13.25	11.88	12.57	9.34	14.14	11.17	11.55	0.92	1	14.76	9.58	12.17	11.43	14.12	6.92	10.82	0.89	0.872565	2.82	2.18	6.84	3.95	16.99	10.31	11.35	12.88	3.26	0.00359318
Solyc06g074710	Hydroxycinnamoyl CoA shikimate/quinate hydroxycinnamoyltransferase-like protein (Fragment) (AHRD V1 **-* B9GF60_POPTR); contains Interpro domain(s) IPR003480 Transferase	0	0	0	0	0.16	0	0.05	5.33	1	0.43	0.7	0.56	1.25	1.58	1.42	2.5	1	0	0.26	0.13	0	0	0.09	0.03	0.23	1	1.73	0.37	1.05	0.51	0.38	0.43	0.44	0.42	1	5.43	3.34	1.66	3.48	16.05	7.6	10.92	11.52	3.31	0.00302373
Solyc04g079960	Geranylgeranyl pyrophosphate synthase 2 (AHRD V1 ***- Q1A7S9_SOLLC); contains Interpro domain(s) IPR000092 Polyprenyl synthetase	5.75	10.31	8.03	9.53	14.27	3.99	9.26	1.15	1	22.62	23.27	22.95	38.12	25.43	31.77	1.38	1	11.63	2.81	7.22	15.87	11.89	4.75	10.84	1.5	1	1.55	5.3	3.42	10.07	10.22	9.66	9.98	2.91	0.00019702	3.4	2.55	2.2	2.72	9.75	6.78	10.41	8.98	3.31	0.00741672
Solyc01g014320	S-adenosyl-L-methionine salicylic acid carboxyl methyltransferase (AHRD V1 **** A7XZE9_9MAGN); contains Interpro domain(s) IPR005299 SAM dependent carboxyl methyltransferase	1.8	2.54	2.17	6.62	7.53	0.82	4.99	2.3	1	3.3	5.11	4.21	10.79	6.81	8.8	2.09	1	0.99	0.41	0.7	3.42	3.2	0	2.21	3.15	1	2.6	1.19	1.9	5.79	8.18	2.96	5.64	2.98	0.261068	2.13	2.23	0.67	1.68	5.35	3.31	8.21	5.62	3.35	0.0378057
Solyc12g094440	High mobility group family (Fragment) (AHRD V1 **-- B9GFX2_POPTR); contains Interpro domain(s) IPR001606 AT-rich interaction region	10.15	22.15	16.15	30.9	21.11	5.71	19.24	1.19	1	24.38	36.54	30.46	27.61	26.21	26.91	0.88	1	1.91	7.15	4.53	13.11	4.3	11.96	9.79	2.16	1	1.08	0.58	0.83	2.56	1.35	8.25	4.05	4.88	0.320055	3.71	2.81	5.17	3.9	18.22	7.15	14.03	13.13	3.37	0.0038377
Solyc04g005380	Ninja-family protein Os03g0214200 (AHRD V1 ***- NNJA1_ORYSJ); contains Interpro domain(s) IPR012463 Protein of unknown function DUF1675	4.41	5.79	5.1	5.59	2.25	8.37	5.4	1.06	1	28.6	70.59	49.59	28.43	32.83	30.63	0.62	1	2.02	22.11	12.06	0.69	0.56	10.19	3.81	0.32	1	6.55	2.76	4.65	1.15	0.97	2.52	1.55	0.33	0.709701	19.2	10.57	18.68	16.15	79.1	34.52	51.27	54.96	3.4	0.00445367
Solyc06g066700	Unknown Protein (AHRD V1)	3.76	8.95	6.35	20.11	17.63	3.28	13.67	2.15	1	243.24	327.61	285.43	272.71	347.25	309.98	1.09	1	15.63	3.42	9.53	55.56	20.74	3.05	26.45	2.78	1	12.37	0.66	6.51	7.18	17.51	101	41.9	6.43	0.667668	85.24	64.87	99.55	83.22	352.88	272.61	228.75	284.75	3.42	0.00359318
Solyc06g051930	Pyruvate kinase family protein (AHRD V1 ***- D7LSF1_ARALY); contains Interpro domain(s) IPR001697 Pyruvate kinase	3.36	3.82	3.59	6.76	5.12	2.27	4.72	1.31	1	5.15	7.04	6.1	10.47	5.67	8.07	1.32	1	1.14	1.7	1.42	2.68	1.64	0.52	1.61	1.14	1	6.1	1.83	3.96	6.25	8.11	4.22	6.19	1.56	0.393189	2.81	4.88	1.3	3	13.96	7.43	9.94	10.44	3.48	0.00053595
Solyc08g013670	Photosystem I reaction center subunit (AHRD V1 ***- D2K7Z2_TOBAC); contains Interpro domain(s) IPR008796 Photosystem I reaction centre subunit N	2744.5	2270.32	2507.41	2038.57	2936.52	963.72	1979.6	0.79	1	3213.54	3015.31	3114.43	4342.55	5597.89	4970.22	1.6	1	1183.92	592.06	887.99	2948.67	2976.23	907.65	2277.52	2.56	1	1636.41	2115.95	1876.18	5632.63	6142.77	3774.68	5183.36	2.76	0.0263121	1159.53	802.85	1096.13	1019.5	3648.75	3959.23	3218.19	3608.72	3.54	0.00795634
Solyc03g120020	AE family transporter anion exchange (AHRD V1 *--* A4RY02_OSTLU); contains Interpro domain(s) IPR003020 Bicarbonate transporter, eukaryotic	1.27	2.45	1.86	3.17	3.68	0.89	2.58	1.39	1	25.61	55.69	40.65	33.3	31.23	32.27	0.79	1	1.87	0.82	1.34	3.61	2.57	0.5	2.23	1.66	1	0.6	7.92	4.26	23.6	35.27	13.04	23.97	5.63	0.0778893	7.86	2.35	10.56	6.92	35.82	14.65	23.89	24.79	3.58	0.00771375
Solyc01g006330	PAP fibrillin family protein (AHRD V1 *-*- B7KDB3_CYAP7); contains Interpro domain(s) IPR006843 PAP fibrillin	87.63	61.57	74.6	66.89	66.43	40.81	58.04	0.78	1	62.75	80.74	71.75	67.65	53.74	60.7	0.85	1	48.86	65.3	57.08	92.7	91.19	81.33	88.41	1.55	0.948443	28.23	43.77	36	82.89	69.93	65.45	72.76	2.02	0.00602506	13.59	9.38	14.71	12.56	30.42	51.01	54.78	45.4	3.61	0.0315451
Solyc03g026200	Os10g0522500 protein (Fragment) (AHRD V1 *-*- Q0IWA4_ORYSJ)	13.01	9.16	11.09	11.02	9.31	11.31	10.55	0.95	1	10.15	8.26	9.21	11.69	9.22	10.46	1.14	1	10.73	18.97	14.85	18.38	16.32	18.84	17.85	1.2	1	4.87	8.65	6.76	13.02	17.91	11.65	14.19	2.1	0.0567214	3.38	2.93	2.31	2.87	9.97	10.02	11.34	10.44	3.63	0.00319409
Solyc12g011450	Chlorophyll a-b binding protein 13, chloroplastic (AHRD V1 ***- CB23_SOLLC); contains Interpro domain(s) IPR001344 Chlorophyll A-B binding protein	2686.95	2611.71	2649.33	2731.65	2205.51	1420.76	2119.31	0.8	1	4432.98	4315.97	4374.48	5821.44	6022.66	5922.05	1.35	1	2714.87	1472.96	2093.91	4991.15	4905.96	1728.85	3875.32	1.85	1	3551.46	4850.2	4200.83	11371.9	9871.35	6443.08	9228.77	2.2	0.0986905	1573.24	1528.41	2541.46	1881.04	6578.36	7534.03	6699.6	6937.33	3.69	0.0038377
Solyc10g006230	Chlorophyll a-b binding protein 7, chloroplastic (AHRD V1 ***- CB12_SOLLC); contains Interpro domain(s) IPR001344 Chlorophyll A-B binding protein	4363.68	3845.38	4104.53	4695.78	4864.32	2242.51	3934.2	0.96	1	4547.46	5017.34	4782.4	5695.05	6844.48	6269.76	1.31	1	2155.3	1408.71	1782.01	5134.87	5447.24	2454.15	4345.42	2.44	1	2562.42	2939.92	2751.17	8633.74	7175.29	6113.09	7307.37	2.66	0.00545174	1152.62	1011.92	793.26	985.93	3878.61	2416.9	4639.08	3644.86	3.7	3.37e-05
Solyc01g096240	Homology to unknown gene (AHRD V1 ***- Q01FV7_OSTTA)	274.84	260.81	267.82	258.19	258.84	162.3	226.44	0.85	1	99.13	93.19	96.16	91.4	151.7	121.55	1.26	1	51.16	148.82	99.99	134.16	118.45	158.69	137.1	1.37	0.993794	48.45	43.58	46.02	109.52	106.52	109.14	108.39	2.36	6.99e-06	41.86	26.31	31.51	33.23	123.07	153.1	111.15	129.11	3.89	0.0430472
Solyc02g086650	Glucose-6-phosphate/phosphate translocator 2 (AHRD V1 **** B6TIJ4_MAIZE); contains Interpro domain(s) IPR004696 Tpt phosphate/phosphoenolpyruvate translocator	38.51	10.4	24.45	19.8	18.51	2.4	13.57	0.55	1	51.51	20.79	36.15	56.98	39.33	48.16	1.33	1	14.84	5.07	9.96	34.48	46.92	10.26	30.55	3.07	1	30.04	19.76	24.9	17.27	17.46	91.26	42	1.69	0.812294	20.95	37.34	39.65	32.65	183.03	67.93	137.54	129.5	3.97	0.00198618
Solyc03g121240	BHLH transcription factor-like (AHRD V1 *--* Q8S0N2_ORYSJ); contains Interpro domain(s) IPR001092 Basic helix-loop-helix dimerisation region bHLH	1.89	3.49	2.69	1.55	0.29	9.05	3.63	1.35	1	8.2	5.35	6.77	4.23	2.51	3.37	0.5	1	3.32	14.75	9.04	6.79	5.04	14.07	8.63	0.96	1	11.86	11.57	11.71	25.61	18.4	17.58	20.53	1.75	0.0757822	1.7	1.95	0.49	1.38	6.25	3.33	12.05	7.21	5.22	0.00143968
Solyc04g051720	Genomic DNA chromosome 5 P1 clone MXK3 (AHRD V1 ***- Q9LV95_ARATH)	15.61	100	57.8	62.05	73.32	59.33	64.9	1.12	1	54.35	64.27	59.31	71.51	35.79	53.65	0.9	1	60.4	32.53	46.47	33.15	32.73	54.23	40.04	0.86	1	31.8	21.19	26.5	40.88	28.45	38.91	36.08	1.36	0.0316586	7.94	11.19	9.01	9.38	38.36	25.21	83.65	49.07	5.23	0.000850027
Solyc03g045140	Cyclopropane-fatty-acyl-phospholipid synthase (AHRD V1 *-*- C7LRK7_DESBD); contains Interpro domain(s) IPR003333 Cyclopropane-fatty-acyl-phospholipid synthase	2.16	3.95	3.06	24.92	14.44	13.98	17.78	5.82	0.117668	4.61	2.16	3.39	10.02	9.59	9.8	2.9	0.0460246	7.07	2.4	4.74	25.35	20.68	14.92	20.32	4.29	0.0741978	1.43	1.87	1.65	7.79	6.52	6.55	6.95	4.21	1.35e-06	0.55	1.15	0.7	0.8	6.66	3.41	6.34	5.47	6.84	2.21e-06
Solyc01g109950	Pto-like, Serine/threonine kinase protein, resistance protein	0.44	0.36	0.4	0.27	0.19	0.23	0.23	0.57	1	0.74	0.4	0.57	0.61	1.02	0.81	1.43	1	0.21	0.58	0.39	0.44	0.55	0.77	0.59	1.49	1	0	0.34	0.17	1.58	0.74	0.64	0.99	5.8	0.180127	0.06	0.25	0	0.1	1.23	0.79	0.68	0.9	8.71	0.011167
Solyc10g086600	Subtilisin-like serine protease (AHRD V1 **-- C3VDI0_CARPA); contains Interpro domain(s) IPR015500 Peptidase S8, subtilisin-related	0.71	0.76	0.73	0.32	0.6	1.18	0.7	0.95	1	0.92	0.37	0.65	0.33	0.41	0.37	0.57	1	0.67	0.74	0.71	0.28	0.8	0.55	0.54	0.77	1	0	1.61	0.8	0.75	0.28	0.47	0.5	0.62	1	0.19	0	0	0.06	1.02	1.15	2.32	1.5	23.63	0.0470521
Solyc12g013740	LRR receptor-like serine/threonine-protein kinase, RLP	0.05	0	0.03	0.59	1.15	0.41	0.72	28.67	0.735226	0	0	0	0.84	0.72	0.78	78	0.0437486	0.31	0	0.15	0.78	0.74	0.76	0.76	4.9	1	0	0.66	0.33	0.48	0.64	0.87	0.66	2.01	0.450962	0	0	0	0	0.54	0.74	0.8	0.69	69.33	0.0156317
Solyc04g081720	Unknown Protein (AHRD V1)	0	0	0	7.2	11.71	14.52	11.14	1114.33	0.0715481	0	0	0	17.29	10.06	13.68	1367.5	0.00519545	0	0	0	12.93	12.79	14.35	13.36	1335.67	0.044009	0	0	0	8.25	5.13	5.78	6.39	638.67	0.0511996	0	0	0	0	22.46	12.69	9.81	14.99	1498.67	0.00039891
Solyc04g081610	Unknown Protein (AHRD V1)	0	0	0	11.78	16.1	33.57	20.48	2048.33	0.0106051	0	0	0	32.23	20.12	26.17	2617.5	2.42e-06	0	0	0	15.51	15.74	21.95	17.73	1773.33	0.00632757	0	0	0	12.83	13.68	11.56	12.69	1269	0.000751726	0	0	0	0	32.34	5.64	19.61	19.2	1919.67	0.0116898
Solyc04g081710	Unknown Protein (AHRD V1)	0	0	0	70.49	78.81	125.64	91.65	9164.67	8.16e-17	3.4	0	1.7	230.35	133.1	181.72	106.9	1.95e-19	0	0	0	146.53	107.47	95.47	116.49	11649	1.81e-14	0	0	0	109.95	132.87	70.41	104.41	10441	5.85e-08	0	0	0	0	263.31	157.24	165.93	195.49	19549.3	7.48e-21
Solyc08g014120	BHLH transcription factor (AHRD V1 **** Q7XJU2_ARATH); contains Interpro domain(s) IPR011598 Helix-loop-helix DNA-binding	5.84	5.88	5.86	7	9.9	24.71	13.87	2.37	1	8.22	6.06	7.14	8.71	3.78	6.25	0.87	1	73.1	13.09	43.09	14.83	17.26	9.17	13.75	0.32	1	63.81	53.74	58.78	7.35	8.86	9.17	8.46	0.14	4.77e-05	23.04	27.09	15.24	21.79	3	1.41	6.1	3.5	0.16	0.050514
Solyc05g012370	Hydrolase alpha/beta fold family protein (AHRD V1 ***- D7MJQ7_ARALY); contains Interpro domain(s) IPR000639 Epoxide hydrolase-like	49.97	43.08	46.52	61.84	48.72	41.93	50.83	1.09	1	40.96	40.52	40.74	31.23	42.85	37.04	0.91	1	31.13	43.66	37.39	55.33	56.85	59.44	57.21	1.53	0.975734	12.21	19.93	16.07	37.79	35.45	27.69	33.64	2.09	0.0189172	15.72	11.13	13.77	13.54	27.4	26.96	29.03	27.8	2.05	0.0522277
Solyc09g082210	Os10g0422600 protein (Fragment) (AHRD V1 *-*- Q0IXM0_ORYSJ); contains Interpro domain(s) IPR007650 Protein of unknown function DUF581	15.94	8.08	12.01	11	12.02	8.81	10.61	0.88	1	3.38	2.26	2.82	4.52	2.69	3.6	1.28	1	9.6	9.47	9.54	4.08	5.02	7.36	5.49	0.58	1	12.78	8.91	10.84	1.48	1.38	1.8	1.55	0.14	0.00663411	23.19	20.03	8.29	17.17	2.91	2.63	3.55	3.03	0.18	0.0542314
Solyc12g015830	BolA like protein (AHRD V1 ***- Q682I1_ARATH); contains Interpro domain(s) IPR002634 BolA-like protein	42.96	28.14	35.55	4.17	3.5	1.73	3.13	0.09	1.02e-08	32.55	27.42	29.98	5.97	2.88	4.42	0.15	0.00037562	19.79	27.48	23.63	1.37	1.57	1.34	1.43	0.06	0.000240355	18.97	13.68	16.32	0.88	1.09	0.92	0.96	0.06	0.000694913	30.04	31.54	20.03	27.2	6.29	2.24	3.69	4.07	0.15	0.0564047
Solyc04g071590	Abscisic stress ripening (Fragment) (AHRD V1 *--- D1MEA2_MUSAC); contains Interpro domain(s) IPR003496 ABA/WDS induced protein	0	0	0	0.3	0.67	0.42	0.46	46.33	1	1.16	1.82	1.49	0.54	0	0.27	0.18	1	13.78	0.52	7.15	0.4	0.9	0	0.43	0.06	1	24.02	33.86	28.94	0.84	0.78	0.88	0.83	0.03	4.15e-06	22.18	11.92	3.96	12.69	0	0.65	0	0.22	0.02	0.059789
Solyc02g082910	Acyl-CoA synthetase/AMP-acid ligase II (AHRD V1 **** D0C359_9GAMM); contains Interpro domain(s) IPR000873 AMP-dependent synthetase and ligase	0	0	0	0	0	0	0	1	NA	0	0	0	0.02	0.04	0.03	3	1	1.41	0	0.7	0	0.16	0.07	0.08	0.11	1	1.95	3.73	2.84	0.08	0	0.32	0.13	0.05	0.0204681	2.92	2.25	1.12	2.1	0.07	0.23	0.15	0.15	0.07	0.0603236
Solyc06g074200	Sex-linked protein 9 (Fragment) (AHRD V1 ***- D7RW11_SILCU); contains Interpro domain(s) IPR017498 Photosystem I PsaO	2926.87	1260.95	2093.91	1495.37	1625.75	664.8	1261.97	0.6	1	1862.26	1508.04	1685.15	2147.16	2557.27	2352.22	1.4	1	1164.28	699.91	932.1	2287.44	3292.31	861.85	2147.2	2.3	1	747.3	1072.32	909.81	2251.57	2469.24	2054.81	2258.54	2.48	0.00031469	672.08	502.63	1024.87	733.19	1807	2149.73	1834.73	1930.49	2.63	0.0614164
Solyc03g044910	GNS1/SUR4 membrane family protein (AHRD V1 ***- D7MBD4_ARALY); contains Interpro domain(s) IPR002076 GNS1/SUR4 membrane protein	4.23	2.31	3.27	6.48	8.26	17.49	10.74	3.29	1	14.9	16.42	15.66	17.96	9.87	13.91	0.89	1	62.23	16.95	39.59	9.73	8.54	8.35	8.87	0.22	1	69.18	79.95	74.56	9.23	9.35	8.87	9.15	0.12	1.99e-06	90.69	78.01	38.33	69.01	16.85	9.55	15.32	13.91	0.2	0.0652835
Solyc01g096510	Sigma factor binding protein 1 (AHRD V1 *-*- D1MWZ4_CITLA); contains Interpro domain(s) IPR008889 VQ	1.62	1.56	1.59	1.17	1.6	18.41	7.06	4.44	1	4.14	2.25	3.19	3.79	1.1	2.45	0.77	1	35.59	15.36	25.48	0.69	1.37	5.21	2.42	0.1	0.219297	30.64	68.38	49.51	1.09	2.21	3.45	2.25	0.05	0.0333707	67.32	102.69	24.78	64.93	6.97	8.97	7.98	7.97	0.12	0.0703308
Solyc07g005100	Chitinase-like protein (AHRD V1 ***- O81861_ARATH); contains Interpro domain(s) IPR011583 Chitinase II	4.05	6.46	5.25	1.32	5.48	6.89	4.56	0.87	1	7.75	4.81	6.28	2.91	5	3.96	0.63	1	28.22	8.75	18.48	6.93	5.6	4.81	5.78	0.31	1	87.86	115.79	101.83	5.42	6.78	16.03	9.41	0.09	9.76e-06	79.94	64.01	24.24	56.06	9.63	3.15	11.95	8.24	0.15	0.0709986
Solyc02g069450	Photosystem I reaction center subunit III (AHRD V1 ***- Q9XQB4_PHAAU); contains Interpro domain(s) IPR003666 Photosystem I reaction centre protein PsaF, subunit III	2189.37	1257.74	1723.55	1244.34	1190.77	752.35	1062.49	0.62	1	1375.2	1176.6	1275.9	1555.79	1750.31	1653.05	1.3	1	548.96	703.08	626.02	1447.6	1383.71	666.07	1165.79	1.86	1	507.9	687.22	597.56	1732.03	1675.81	1326.06	1577.97	2.64	0.00250557	387.13	262.42	418.25	355.93	1229.28	1666.96	1212.22	1369.49	3.85	0.0726039
Solyc12g044950	Omega-6 fatty acid desaturase (AHRD V1 **** Q461Q1_HEVBR); contains Interpro domain(s) IPR005804 Fatty acid desaturase, type 1	0.59	0.37	0.48	4.03	9.23	0.86	4.71	9.81	1	0.7	0	0.35	1.11	2.86	1.98	5.67	1	18.09	3.4	10.74	2.58	1.09	0.67	1.45	0.13	1	12.96	10.25	11.61	0.29	1.62	0.61	0.84	0.07	0.000210989	2.79	4.88	3.7	3.79	0	0.67	0.28	0.32	0.08	0.0750118
Solyc10g076180	Plant-specific domain TIGR01568 family protein (AHRD V1 *--- B6U561_MAIZE); contains Interpro domain(s) IPR006458 Protein of unknown function DUF623, plant	0.58	0.85	0.71	0.51	0.57	1.41	0.83	1.16	1	0.69	0.35	0.52	1.27	1.87	1.57	3.02	1	3.6	0.35	1.98	0.54	0.31	0.92	0.59	0.3	1	26.47	23.44	24.95	0.57	0.66	1.35	0.86	0.03	3.44e-11	7.87	6.92	3.45	6.08	0.28	0.44	1.25	0.66	0.11	0.0764933
Solyc03g115900	Chlorophyll a-b binding protein P4, chloroplastic (AHRD V1 ***- CB24_PEA); contains Interpro domain(s) IPR001344 Chlorophyll A-B binding protein	3474.39	3780.5	3627.44	3664.18	4033.97	1943.55	3213.9	0.89	1	6753.58	5988.67	6371.12	5925.92	7643.37	6784.65	1.06	1	4157.61	1881.62	3019.61	6186.1	6770.26	2365.76	5107.37	1.69	1	3279.89	3778.85	3529.37	8589.84	7348.44	6736.74	7558.34	2.14	0.00349347	2434.35	2203.42	4139.29	2925.69	5444.15	6347.67	6346.88	6046.23	2.07	0.0768187
Solyc02g093580	Pectate lyase (AHRD V1 **** Q9M505_VITVI); contains Interpro domain(s) IPR002022 Pectate lyase/Amb allergen	1.3	1.24	1.27	1.89	6.55	2.8	3.75	2.95	1	0.82	0.9	0.86	0.06	0.1	0.08	0.09	0.986881	5.29	0	2.65	0.09	0.1	0.25	0.15	0.06	1	22.15	7.01	14.58	0	0.09	0.57	0.22	0.02	0.0108069	4.1	4.8	1.47	3.46	0.27	0.98	0.09	0.45	0.13	0.0788975
Solyc09g007270	Ascorbate peroxidase (AHRD V1 **** B9VRH6_CITMA); contains Interpro domain(s) IPR002207 Plant ascorbate peroxidase	6.66	5.21	5.94	5.23	5.85	26.59	12.56	2.12	1	8.66	5.21	6.94	5.35	10.12	7.73	1.12	1	25.47	49.76	37.61	5.4	1.7	16.65	7.92	0.21	1	35.02	13.5	24.26	0.73	1.37	2.7	1.6	0.07	0.028081	82.94	211.72	96.28	130.31	24.77	21.6	15.67	20.68	0.16	0.0792692
Solyc03g082370	Avr9/Cf-9 rapidly elicited protein 65 (AHRD V1 ***- Q9FQZ0_TOBAC)	2.78	1.3	2.04	3.64	2.44	87.71	31.26	15.33	1	4.21	2.83	3.52	12.7	3.07	7.88	2.24	1	52.34	69.38	60.86	3.83	2.73	4.22	3.59	0.06	1.29e-05	30.24	86.3	58.27	3.05	20.43	14.45	12.64	0.22	0.722748	166.39	398.85	144.57	236.6	23.46	50.12	22.78	32.12	0.14	0.0813915
Solyc10g005050	Thylakoid membrane phosphoprotein 14 kDa, chloroplastic (AHRD V1 **-- TMP14_ARATH)	1220.45	842.66	1031.56	1079.96	1036.38	801.92	972.75	0.94	1	699.98	626.06	663.02	741.88	1050.11	895.99	1.35	1	707.6	874.03	790.82	1019.1	1087.61	963.74	1023.48	1.29	1	292.47	445.22	368.85	1149.14	1032.34	689.02	956.83	2.59	0.0412553	381.58	279.76	447.13	369.49	745.24	715.22	636.66	699.04	1.89	0.0843901
Solyc07g065410	Unknown Protein (AHRD V1)	18.06	13.42	15.74	16.04	11.84	6.23	11.37	0.72	1	31.54	23.05	27.3	20.4	12.08	16.24	0.59	1	135.21	24.49	79.85	6.34	9.65	5.38	7.12	0.09	1	141.46	205.77	173.62	3.14	14.67	22.2	13.34	0.08	0.000325521	326	935.64	284.75	515.46	42.72	20.73	37.58	33.68	0.07	0.084949
Solyc03g115820	Ribulose-5-phosphate-3-epimerase (AHRD V1 ***- Q8S4X2_PEA); contains Interpro domain(s) IPR000056 Ribulose-phosphate 3-epimerase	476.31	204.02	340.17	348.88	316.68	157.37	274.31	0.81	1	229.86	227.34	228.6	327.46	381.42	354.44	1.55	1	108.76	187.28	148.02	215.05	245.76	208.08	222.96	1.51	0.938733	83.4	106.06	94.73	225.36	216.29	220.44	220.7	2.33	4.44e-06	125.42	114.28	150.86	130.19	291.77	171.73	224.74	229.41	1.76	0.084949
Solyc08g076290	Unknown Protein (AHRD V1); contains Interpro domain(s) IPR007300 LrgB-like protein	350.62	197.57	274.1	342	347.09	136.66	275.25	1	1	260.69	229.32	245	225.42	369.45	297.44	1.21	1	137.33	107.12	122.23	207	249.34	223.7	226.68	1.85	0.620793	64.36	84.52	74.44	192.84	151.05	174.61	172.83	2.32	4.04e-05	84.52	67.65	85.29	79.15	133.26	142.91	157.86	144.68	1.83	0.0868089
Solyc01g010060	Unknown Protein (AHRD V1)	0.67	1.34	1.01	0.7	0.47	3.49	1.55	1.55	1	1.21	0.73	0.97	0.31	0.32	0.32	0.32	1	18.38	13.59	15.98	0.55	1.26	2.71	1.51	0.09	0.00298773	5.05	29.9	17.47	0.39	0.18	1.03	0.53	0.03	0.352258	18.14	21.69	10.54	16.79	1.73	6.33	1.9	3.32	0.2	0.0868089
Solyc10g075150	Non-specific lipid-transfer protein (AHRD V1 **** Q9ZPI9_CAPAN); contains Interpro domain(s) IPR013770 Plant lipid transfer protein and hydrophobic protein, helical	4.93	16.8	10.87	143.82	88.59	1184.36	472.26	43.47	1	211.4	201.5	206.45	241.09	33.75	137.42	0.67	1	999.88	260.43	630.15	15.88	22.87	34.81	24.52	0.04	0.578614	942.27	1552.12	1247.19	6.43	9	77.34	30.92	0.02	2.93e-05	2646.38	2373.01	888.73	1969.37	286.48	594.2	168.89	349.86	0.18	0.0879424
Solyc07g055720	Heat shock protein Hsp20 (AHRD V1 *-*- D4H6X0_DENA2); contains Interpro domain(s) IPR008978 HSP20-like chaperone	480.73	437.41	459.07	488.74	429.39	567.13	495.09	1.08	1	10.7	6.04	8.37	3.41	1.31	2.36	0.28	1	238.44	604.98	421.71	424.76	264.21	352.91	347.29	0.82	1	34.26	16.72	25.49	3.26	5.03	4.87	4.39	0.17	0.03813	16.28	16.42	9.95	14.22	3.56	1.16	2.56	2.43	0.17	0.0879424
Solyc12g087870	Purine permease family protein (AHRD V1 **-- D7MCV2_ARALY); contains Interpro domain(s) IPR004853 Protein of unknown function DUF250	0.7	2.3	1.5	1.56	3.18	5.08	3.27	2.18	1	2.56	1.98	2.27	2.38	0.42	1.4	0.62	1	19.7	2.86	11.28	5.55	2.48	0.71	2.91	0.26	1	12.37	21.6	16.98	1.54	1.44	3.24	2.07	0.12	0.041392	22.79	14.22	5.7	14.24	1.01	1.38	1.75	1.38	0.1	0.0886741
Solyc04g054500	Metal ion binding protein (AHRD V1 **-- B6U811_MAIZE); contains Interpro domain(s) IPR006121 Heavy metal transport/detoxification protein	4.37	9.17	6.77	2.98	5.96	9.01	5.98	0.88	1	4.01	1.38	2.69	1.53	1.97	1.75	0.65	1	122.1	16.46	69.28	11.51	10.9	10.59	11	0.16	1	33.95	34.99	34.47	2.98	3.76	5.34	4.03	0.12	2.22e-05	15.94	24.39	17.07	19.13	3.07	3.67	4.21	3.65	0.19	0.0906453
Solyc09g064940	Phenazine biosynthesis protein PhzF family (AHRD V1 ***- B4VKV9_9CYAN); contains Interpro domain(s) IPR003719 Phenazine biosynthesis PhzC/PhzF protein	42.14	38.2	40.17	45.92	28.56	54.4	42.96	1.07	1	59.31	36.42	47.87	49.56	24	36.78	0.77	1	128.71	62.27	95.49	25.18	21.46	45.01	30.55	0.32	0.975734	154.57	183.25	168.91	22.09	39.59	60.1	40.59	0.24	0.00855578	214.62	194.83	186.41	198.62	46.53	36.32	52.87	45.24	0.23	0.0934054
Solyc06g005710	cDNA clone 002-143-C11 full insert sequence (AHRD V1 *--- B7F1B2_ORYSJ); contains Interpro domain(s) IPR016040 NAD(P)-binding domain	174.25	201.28	187.76	139.22	147.06	104.23	130.17	0.69	1	236.92	224.08	230.5	230.65	221.53	226.09	0.98	1	127.62	102.88	115.25	212.85	200.02	158.83	190.57	1.65	0.916384	109.22	123.88	116.55	285.29	275.68	192.68	251.22	2.16	0.0360972	61.22	42.48	55.13	52.94	135.13	211.92	181.58	176.21	3.33	0.0946183
Solyc05g009040	Receptor-like protein kinase (AHRD V1 ***- D3G6F0_CAPAN); contains Interpro domain(s) IPR002290 Serine/threonine protein kinase	0.1	0	0.05	0	0.23	1.7	0.64	12.87	1	0.34	0.88	0.61	0.14	0.16	0.15	0.25	1	15.36	5.3	10.33	0.6	0.92	0.53	0.68	0.07	0.354998	7.83	13.21	10.52	0.29	0.27	1.2	0.59	0.06	0.00279207	5.05	7.61	1.54	4.73	0.28	0.22	0.62	0.37	0.08	0.0954308
Solyc06g008870	GID1-like gibberellin receptor (AHRD V1 **-- A7MAQ4_HORVU); contains Interpro domain(s) IPR013094 Alpha/beta hydrolase fold-3	3.71	2.39	3.05	5.66	3.95	8.9	6.17	2.02	1	6.36	7.45	6.91	7.1	3.17	5.13	0.74	1	16.84	11.14	13.99	4.27	4.87	6.39	5.18	0.37	0.975734	42.81	34.32	38.56	2.64	3.7	9.63	5.32	0.14	1.24e-05	32.17	50.26	39.2	40.54	11.16	4.95	9.71	8.61	0.21	0.0959245
Solyc02g093600	class I heat shock protein (AHRD V1 ***- Q69BI7_CARPA); contains Interpro domain(s) IPR008978 HSP20-like chaperone	2.55	0.67	1.61	0.56	1.88	1.36	1.27	0.79	1	1.76	0.97	1.36	0.19	0.22	0.21	0.15	1	6.74	5.36	6.05	1.29	0.84	3.44	1.86	0.31	1	20.72	8.51	14.61	0	0.18	0.62	0.27	0.02	0.00124711	14.93	34.8	5.82	18.52	0.39	0.61	0.57	0.52	0.03	0.0977405
Solyc02g069460	Photosystem I reaction center subunit III (AHRD V1 ***- Q9XQB4_PHAAU); contains Interpro domain(s) IPR003666 Photosystem I reaction centre protein PsaF, subunit III	3180.55	1829.94	2505.24	1708.87	1671.26	1007.75	1462.63	0.58	1	1970.56	1724.34	1847.45	2282.12	2471.17	2376.64	1.29	1	748.38	973.79	861.09	2067.28	1957.22	862.92	1629.14	1.89	1	724.63	959.07	841.85	2457.14	2374.22	1876.25	2235.87	2.66	0.00249871	536.13	372.56	605.48	504.72	1822.43	2521.98	1727.67	2024.03	4.01	0.0977405
Solyc02g091250	Predicted by genscan and genefinder (AHRD V1 ***- Q9ZU37_ARATH)	0.48	0.6	0.54	1.5	0.56	1.73	1.26	2.34	1	0.96	1.51	1.23	1.45	0.77	1.11	0.9	1	34.14	1.3	17.72	0.99	0.38	0.32	0.56	0.03	1	24.3	52.99	38.65	0.35	0.65	1.47	0.82	0.02	0.00880255	34.2	45.35	6.12	28.56	1.37	1.61	1.02	1.33	0.05	0.0995754
Solyc02g077040	Cathepsin B-like cysteine proteinase 5 (AHRD V1 **-* CPR5_CAEEL); contains Interpro domain(s) IPR013128 Peptidase C1A, papain	1.85	1.85	1.85	6.66	6.32	27.37	13.45	7.27	1	5.3	9.11	7.21	7.31	5.59	6.45	0.9	1	127.13	32.37	79.75	2.35	3.61	11.39	5.78	0.07	0.923325	82.85	187.94	135.39	1.41	0.91	14.48	5.6	0.04	0.0320394	159.72	176.3	41.87	125.96	20.41	13.84	15.92	16.72	0.13	0.102146
Solyc05g056060	Ubiquitin-like protein (Fragment) (AHRD V1 *-*- A6N0B7_ORYSI); contains Interpro domain(s) IPR000626 Ubiquitin	1394.91	1439.29	1417.1	1254.26	1401.77	1059.65	1238.56	0.87	1	1698.21	1518.47	1608.34	1352.64	1763.12	1557.88	0.97	1	1222.8	704.6	963.7	1862.89	2186.6	1175.89	1741.79	1.81	1	906.95	1106.89	1006.92	2361.97	2025.55	1780.7	2056.07	2.04	0.00968991	622.24	501.35	653.64	592.41	834.95	1084.32	1245.83	1055.03	1.78	0.102934
Solyc08g082370	Unknown Protein (AHRD V1)	94.3	84	89.15	79.71	97.82	241.22	139.58	1.57	1	46.54	55.81	51.17	42.36	27.89	35.12	0.69	1	133.17	118.03	125.6	99.85	82.8	117.03	99.89	0.8	1	87.44	98.72	93.08	9.98	11.85	21.94	14.59	0.16	0.000950945	171.04	135.42	69.6	125.35	31.58	18.15	29.12	26.28	0.21	0.104011
Solyc11g018550	Thylakoid-bound ascorbate peroxidase 6	56.91	52.59	54.75	52.7	65.99	51.02	56.57	1.03	1	48.32	38.82	43.57	38.51	49.09	43.8	1.01	1	36.79	51.55	44.17	56.05	47.28	65.47	56.27	1.27	1	13.07	18.93	16	27.8	27.58	49.47	34.95	2.18	6.81e-05	19.51	7.35	12.56	13.14	22.68	14.81	32.91	23.47	1.79	0.104011
Solyc09g074280	Ankyrin repeat-containing protein (AHRD V1 **-- D3BAQ3_POLPA); contains Interpro domain(s) IPR002110 Ankyrin	0.34	0	0.17	0.21	0.4	11.32	3.98	23.39	1	0.48	0.8	0.64	0.73	0.05	0.39	0.61	1	9.33	9.6	9.46	0.28	0.43	1.47	0.73	0.08	0.000384345	5.12	12.91	9.02	0.2	0.37	0.94	0.5	0.06	0.110029	6.27	8.32	2.94	5.84	0.68	1.07	0.97	0.91	0.16	0.104011
Solyc01g007300	NAD(P)H-quinone oxidoreductase subunit K chloroplastic (AHRD V1 ***- D3WB90_9BORA); contains Interpro domain(s) IPR006138 NADH:ubiquinone oxidoreductase, 20 kDa subunit	32.06	84.94	58.5	75.01	112.85	100.77	96.21	1.64	1	75.23	111.54	93.39	78.31	42.51	60.41	0.65	1	56.04	59.03	57.53	64.07	88.81	39.79	64.22	1.12	1	16.81	35.34	26.08	53.31	60.35	50.09	54.58	2.09	0.0028793	27.65	23.83	52.66	34.71	76.13	97.62	87.17	86.97	2.51	0.104255
Solyc03g031600	Peroxisomal membrane protein PMP22 (AHRD V1 ***- B6TFH7_MAIZE); contains Interpro domain(s) IPR007248 Mpv17/PMP22	50.44	32.49	41.47	56.54	69.03	48.89	58.15	1.4	1	6.49	4.82	5.66	5.7	1.86	3.78	0.67	1	62.44	70.52	66.48	34.75	38.18	36.23	36.39	0.55	1	27.18	27.49	27.34	3.02	2.34	7	4.12	0.15	0.000477372	22.96	27.66	13.36	21.33	4.31	5.41	3.91	4.54	0.21	0.104547
Solyc05g056070	Chlorophyll a-b binding protein 6A, chloroplastic (AHRD V1 ***- CB11_SOLLC); contains Interpro domain(s) IPR001344 Chlorophyll A-B binding protein	3281.86	3270.02	3275.94	2884.7	3180.96	2365.22	2810.29	0.86	1	3830.13	3453.73	3641.93	3031.7	3958.41	3495.05	0.96	1	2724.1	1575.6	2149.85	4210.45	5020.58	2642.48	3957.84	1.84	1	2047.7	2497.52	2272.61	5309.12	4581.21	4028.71	4639.68	2.04	0.00880255	1413.24	1119.04	1479.95	1337.41	1873.87	2452	2790.78	2372.22	1.77	0.104548
Solyc01g091840	3&apos-phosphoadenosine 5&apos-phosphosulfate transporter 1 (AHRD V1 **** B2BMP5_CANFA); contains Interpro domain(s) IPR013657 UAA transporter	2.93	1.83	2.38	2.15	1.8	4.04	2.66	1.12	1	2.07	1.53	1.8	2.3	1.71	2	1.11	1	13.85	4.53	9.19	2.43	1.96	2.48	2.29	0.25	1	12.65	17.06	14.86	1.18	0.5	3.39	1.69	0.11	0.00134118	6.91	11.9	3.91	7.57	0.53	1.16	1.99	1.23	0.16	0.105043
Solyc06g069710	NAC domain protein IPR003441 (AHRD V1 ***- B9I557_POPTR); contains Interpro domain(s) IPR003441 No apical meristem (NAM) protein	0.26	0.11	0.18	0.37	0.21	0.13	0.24	1.28	1	1.07	0.56	0.82	0.33	0.14	0.24	0.29	1	1.25	0.32	0.79	0.37	0.14	0.83	0.45	0.57	1	4.64	6.54	5.59	0	0.12	0	0.04	0.01	1.99e-05	3.66	7.17	1.92	4.25	0.25	0.6	0.5	0.45	0.11	0.105359
Solyc04g082500	ATP binding / serine-threonine kinase (AHRD V1 **** C5DB71_VITVI); contains Interpro domain(s) IPR002290 Serine/threonine protein kinase	0.82	1.97	1.4	0.07	0.88	3.02	1.32	0.95	1	4.07	4.28	4.18	1.8	1.37	1.58	0.38	1	6.81	6.4	6.61	0.09	0.3	0.77	0.39	0.06	0.000413106	15	24.53	19.77	0.37	0.6	3.01	1.33	0.07	0.00389403	13.3	15.46	3.48	10.75	0.63	0.85	2.16	1.21	0.11	0.105359
Solyc09g011660	Universal stress protein 1 (AHRD V1 ***- B0YQX0_GOSAR); contains Interpro domain(s) IPR006016 UspA	22.96	6.79	14.88	17.29	21.77	26.15	21.74	1.46	1	4.78	5.65	5.21	8.44	3.25	5.84	1.12	1	25.35	20.13	22.74	11.62	9.45	9.98	10.35	0.46	1	14.61	18.93	16.77	2.37	4.11	3.2	3.23	0.19	0.0402714	41.82	30.18	14.13	28.71	6.8	4.69	5.93	5.81	0.2	0.105359
Solyc12g013690	Monooxygenase FAD-binding protein (AHRD V1 **-- Q1B616_MYCSS); contains Interpro domain(s) IPR003042 Aromatic-ring hydroxylase-like	1.61	2.11	1.86	12.75	7.71	9.23	9.9	5.32	0.0122914	2.24	4.51	3.38	4.49	1.48	2.99	0.88	1	16.23	9.88	13.05	3.8	3.38	8.48	5.22	0.4	1	5.41	12.29	8.85	2.58	2.1	8.38	4.35	0.49	1	5.35	5.46	5.29	5.37	15.3	6.22	9.83	10.45	1.95	0.105359
Solyc03g113480	Unknown Protein (AHRD V1)	1.14	1.02	1.08	0.68	1.14	2.36	1.39	1.29	1	1.97	1.18	1.57	1.3	0.13	0.72	0.45	1	6.58	3.55	5.06	0.67	0.26	1.1	0.68	0.13	0.859385	12.57	10.33	11.45	0.72	0.22	0.25	0.4	0.03	0.000247711	5.83	7.09	3.21	5.38	0.23	0.73	0.23	0.4	0.07	0.105545
Solyc01g105020	Phosphatase PTC7 homolog (AHRD V1 *-*- C1BT38_9MAXI); contains Interpro domain(s) IPR001932 Protein phosphatase 2C-related	19.88	18.07	18.98	22.2	22.68	10.16	18.35	0.97	1	23.55	31.33	27.44	21.66	24.34	23	0.84	1	14.54	6.24	10.39	23.21	29.91	15.08	22.73	2.19	1	13.18	15.2	14.19	34.58	25.75	26.38	28.9	2.04	0.010945	7.86	6.54	5.22	6.54	9.31	8.1	16.86	11.42	1.75	0.110012
Solyc02g065240	Hydrolase alpha/beta fold family protein (AHRD V1 **-- D7LG04_ARALY); contains Interpro domain(s) IPR000073 Alpha/beta hydrolase fold-1	7.24	1.63	4.44	6.39	6.1	2.6	5.03	1.13	1	11.01	6.79	8.9	12.02	12.31	12.16	1.37	1	2.22	2.37	2.29	3.37	3.84	2.97	3.39	1.48	1	2.14	3.3	2.72	7.28	9.35	13.67	10.1	3.71	1.96e-05	5.83	3.06	3.05	3.98	8.42	5.87	10.56	8.28	2.08	0.110012
Solyc01g105030	Chlorophyll a-b binding protein, chloroplastic (AHRD V1 **** CB12_PETHY); contains Interpro domain(s) IPR001344 Chlorophyll A-B binding protein	638.31	849.55	743.93	616.82	665.1	257.22	513.05	0.69	1	1563.57	1385.73	1474.65	1544.2	1521.82	1533.01	1.04	1	791.49	161.14	476.31	1301.83	1565.89	342.86	1070.19	2.25	1	921.53	1096.1	1008.81	2230.6	2231.59	1696.29	2052.83	2.03	0.015446	665.69	465.82	768.45	633.32	1453.97	1875.44	1527.12	1618.84	2.56	0.113095
Solyc07g022900	Chlorophyll a-b binding protein 4, chloroplastic (AHRD V1 **** CA4_ARATH); contains Interpro domain(s) IPR001344 Chlorophyll A-B binding protein	417.41	246.43	331.92	284.44	285.07	225.22	264.91	0.8	1	307.28	276.46	291.87	258.34	322.38	290.36	0.99	1	202.76	228.32	215.54	355.11	448.43	251.3	351.61	1.63	1	102.84	162.23	132.53	290.91	273.97	266.76	277.21	2.09	0.000121409	130.75	59.67	98.36	96.26	169.66	218.07	206.88	198.2	2.06	0.116083
Solyc12g013900	CT099 (Fragment) (AHRD V1 **-- Q30GX2_SOLPI); contains Interpro domain(s) IPR003245 Plastocyanin-like	33.16	118.06	75.61	33.09	40.1	42.43	38.54	0.51	1	304.25	265.29	284.77	65.87	66.74	66.31	0.23	0.000195064	203.77	157.35	180.56	49.29	41.99	37.22	42.83	0.24	0.0173332	369.85	364.04	366.95	80.14	58.41	64.73	67.76	0.18	0.000124324	185.01	236.06	116.21	179.09	46.57	17.47	56.37	40.14	0.22	0.116863
Solyc01g087190	Chaperonin-like protein (AHRD V1 *-*- Q2LJI6_9NOSO); contains Interpro domain(s) IPR003435 Chaperonin-like RbcX	68.32	38.14	53.23	44.17	49.39	29.6	41.05	0.77	1	47.52	45.2	46.36	50.7	44.72	47.71	1.03	1	21.73	34.31	28.02	32.94	34.93	32.27	33.38	1.19	1	18.06	19.38	18.72	33.7	43.49	40.68	39.29	2.1	0.000178572	26.4	23.36	18.14	22.63	41.52	30.66	46.75	39.64	1.75	0.117395
Solyc07g042550	Sucrose synthase (AHRD V1 **** O82691_SOLLC); contains Interpro domain(s) IPR012820 Sucrose synthase, plants and cyanobacteria IPR000368 Sucrose synthase	9.03	8.73	8.88	7.51	4.98	20.64	11.04	1.24	1	19.15	14.09	16.62	8.6	8.02	8.31	0.5	1	49.79	20.94	35.37	7.42	4.92	11.35	7.9	0.22	0.859385	60.92	44.04	52.48	4.97	4.68	9.12	6.26	0.12	5.85e-08	50.58	56.78	23.34	43.57	12.27	8.92	9.95	10.38	0.24	0.124307
Solyc05g005200	Pyrrolidone-carboxylate peptidase (AHRD V1 **** B6SP89_MAIZE); contains Interpro domain(s) IPR000816 Peptidase C15, pyroglutamyl peptidase I	4.47	2.98	3.72	4.49	4.69	6.36	5.18	1.39	1	2.98	2.76	2.87	4.38	2.22	3.3	1.15	1	22.79	7.96	15.38	2.89	3.3	3.35	3.18	0.21	1	30.21	25.7	27.95	2.93	4.04	5.58	4.18	0.15	0.000651897	32.71	37.93	18.42	29.69	6.57	7.52	6.11	6.73	0.23	0.125459
Solyc06g068940	C2 domain-containing protein (AHRD V1 **-- D7L7Y3_ARALY); contains Interpro domain(s) IPR018029 C2 membrane targeting protein	0.13	0	0.07	0.26	0	0.36	0.21	3.18	1	0	0.23	0.12	0	0.1	0.05	0.43	1	8.48	0	4.24	0.17	0	0	0.06	0.01	1	5.14	5.96	5.55	0.18	0	0.39	0.19	0.03	0.00515362	5.2	5.45	1.23	3.96	0	0.85	0.18	0.34	0.09	0.125919
Solyc05g011980	Unknown Protein (AHRD V1)	13.25	16.59	14.92	8.83	13.75	14.99	12.52	0.84	1	7.93	5.32	6.62	7.46	5.79	6.62	1	1	95.38	19.44	57.41	24.29	15.5	18.55	19.45	0.34	1	34.85	31.88	33.37	3.05	6.61	8.91	6.19	0.19	0.00372767	44.49	69.77	79.04	64.43	9.53	8.12	9.99	9.21	0.14	0.130366
Solyc06g005820	Copper transporter (AHRD V1 **** A9PEN3_POPTR); contains Interpro domain(s) IPR007274 Ctr copper transporter	26.71	5.55	16.13	38.87	32.64	38.44	36.65	2.27	1	6.27	21.13	13.7	25.66	21.51	23.59	1.72	1	78.33	14.96	46.64	16.07	16.55	7.36	13.33	0.29	1	155.29	197.65	176.47	4.09	10.05	15.04	9.73	0.06	1.09e-09	209.38	269.73	77.25	185.45	53.36	9.14	25.66	29.39	0.16	0.130535
Solyc02g080210	Pectinesterase (AHRD V1 ***- B9RXQ4_RICCO); contains Interpro domain(s) IPR000070 Pectinesterase, catalytic	5.71	4.5	5.11	5.82	3.9	2.11	3.94	0.77	1	8.68	5.34	7.01	9.54	15.03	12.29	1.75	1	8.77	3.56	6.17	10.1	9.92	3	7.67	1.24	1	4.76	5.45	5.11	19.5	16.98	12.37	16.28	3.19	0.0102373	2.34	4.75	1.28	2.79	7.17	11.69	9.62	9.49	3.4	0.135973
Solyc12g014430	Cellulose synthase (AHRD V1 ***- B9H2F9_POPTR); contains Interpro domain(s) IPR005150 Cellulose synthase	0.86	0.48	0.67	0.09	0.35	0.06	0.17	0.25	1	0.43	0.19	0.31	0.16	0.14	0.15	0.48	1	2.67	0.7	1.69	0.24	0.27	0.35	0.29	0.17	1	1.55	2.19	1.87	0.13	0	0.07	0.07	0.04	0.00551053	1.21	2.55	2.03	1.93	0.25	0	0.31	0.19	0.1	0.1361
Solyc00g206460	Os06g0220000 protein (Fragment) (AHRD V1 **-- Q0DDJ2_ORYSJ); contains Interpro domain(s) IPR006766 Phosphate-induced protein 1 conserved region	9.48	14	11.74	11.08	10.82	28.07	16.66	1.42	1	7.36	1.76	4.56	3.82	7.05	5.43	1.19	1	18.2	46.61	32.41	3.86	4.79	22.83	10.49	0.32	1	47.95	57.66	52.8	5.7	8.82	19.5	11.34	0.21	0.0109895	72.03	105.24	48.47	75.25	6.29	30.72	9.36	15.46	0.21	0.136485
Solyc02g071010	Chlorophyll a/b binding protein (AHRD V1 **** Q41422_SOLTU); contains Interpro domain(s) IPR001344 Chlorophyll A-B binding protein	3573.44	6824.64	5199.04	6205.3	5556.91	2710.02	4824.08	0.93	1	14375	12025.4	13200.2	15405.8	18665.8	17035.8	1.29	1	6660.24	3295.07	4977.65	10732.9	13046.2	5188.12	9655.77	1.94	1	6512.81	9322.65	7917.73	24495.7	21449.9	15906	20617.2	2.6	0.0194265	3312.06	1823.21	5446.88	3527.38	8659.8	13737.8	11556.6	11318.1	3.21	0.136485
Solyc04g074640	L-ascorbate peroxidase (AHRD V1 ***- A8JG56_CHLRE); contains Interpro domain(s) IPR002207 Plant ascorbate peroxidase	192.98	134.31	163.64	135.85	128.33	76.96	113.71	0.69	1	81.19	72.96	77.07	50.33	97.97	74.15	0.96	1	50.79	69.42	60.11	100.18	128.59	128.82	119.2	1.98	0.304574	17.74	27.56	22.65	95.29	55.84	65.18	72.1	3.18	0.0205044	16.27	7.5	8.72	10.83	20.97	41.91	44.1	35.66	3.29	0.141807
Solyc01g109090	Unknown Protein (AHRD V1)	713.42	489.6	601.51	479.7	686.26	1833.49	999.82	1.66	1	94.23	152.22	123.22	87.24	35.37	61.3	0.5	1	885.82	2483.11	1684.47	478.52	410.36	898.46	595.78	0.35	1	760.6	704.77	732.68	104.93	193.92	185.24	161.36	0.22	0.00240574	1062	909.19	1161.28	1044.16	323.15	185.09	243.26	250.5	0.24	0.142158
Solyc02g087210	Zinc finger AN1 domain-containing stress-associated protein 12 (AHRD V1 ***- SAP12_ARATH); contains Interpro domain(s) IPR000058 Zinc finger, AN1-type	4.12	4.95	4.54	5.35	4.83	8.26	6.15	1.36	1	2.91	2.69	2.8	2.47	2.06	2.26	0.81	1	18.19	4.64	11.42	4.21	4.28	4.46	4.32	0.38	1	26.83	22.82	24.82	2.18	3.27	3.94	3.13	0.13	9.71e-05	38.89	52.42	17.73	36.35	9.96	10.97	5.64	8.86	0.24	0.144284
Solyc12g005700	Unknown Protein (AHRD V1); contains Interpro domain(s) IPR009606 Protein of unknown function DUF1218	1.16	0.48	0.82	0.2	1.36	1.4	0.99	1.2	1	0.39	0.35	0.37	0.36	1.4	0.88	2.38	1	5.27	0.7	2.98	0	0.61	0.78	0.46	0.16	1	26.94	8.5	17.72	0.28	0.79	0.59	0.55	0.03	0.0444793	11.65	15.28	9.52	12.15	1.11	2.61	1.93	1.88	0.16	0.145402
Solyc07g056500	Glutathione transferase (AHRD V1 **** O49821_CARPA); contains Interpro domain(s) IPR004046 Glutathione S-transferase, C-terminal	14.38	11.58	12.98	12.29	26.91	8.16	15.79	1.22	1	10.85	8.09	9.47	6.43	5.59	6.01	0.63	1	41.54	20.72	31.13	12.31	7.03	4.69	8.01	0.26	0.750401	23.91	24.19	24.05	2.18	5.66	5.86	4.57	0.19	0.0368749	63.64	59.6	16.31	46.52	10.7	4.1	5.9	6.9	0.15	0.14773
Solyc12g011040	Lipoxygenase (AHRD V1 ***- O24370_SOLTU); contains Interpro domain(s) IPR001246 Lipoxygenase, plant	0.45	0.26	0.35	0	0	0	0	0.03	0.269063	0.11	0.03	0.07	0.02	0	0.01	0.14	1	0.54	0.57	0.55	0	0	0	0	0.02	0.53707	0.98	0.62	0.8	0	0	0	0	0.01	0.0242274	0.66	0.55	0.48	0.56	0	0	0	0	0.02	0.147913
Solyc07g005510	Omega-6 fatty acid desaturase (AHRD V1 **** D7MBK3_ARALY); contains Interpro domain(s) IPR005804 Fatty acid desaturase, type 1	77.03	48.7	62.87	61.62	69.73	32.68	54.68	0.87	1	237.53	205.92	221.72	267.02	302.86	284.94	1.29	1	35.47	36.55	36.01	47.44	59.91	63.56	56.97	1.58	0.972164	78.15	105.07	91.61	257.6	189.59	205.71	217.63	2.38	0.00228614	96.15	68.13	86.03	83.44	151.49	210.66	189.29	183.81	2.2	0.148105
Solyc05g056050	Chlorophyll a-b binding protein 6A, chloroplastic (AHRD V1 ***- CB11_SOLLC); contains Interpro domain(s) IPR001344 Chlorophyll A-B binding protein	1399.92	1690.13	1545.03	1215.89	1720.89	1051.98	1329.59	0.86	1	2698.17	2284.22	2491.19	2175.2	2692.76	2433.98	0.98	1	1282.16	723.54	1002.85	2038.4	2516.28	1203.82	1919.5	1.91	1	970.61	1484.8	1227.7	3754.12	3260.13	2611.74	3208.66	2.61	0.00862866	782.37	555.39	860.85	732.87	1147.34	1776.51	1865.67	1596.51	2.18	0.148105
Solyc01g056580	L-aspartate oxidase (AHRD V1 ***- D7M6M9_ARALY); contains Interpro domain(s) IPR004112 Fumarate reductase/succinate dehydrogenase flavoprotein, C-terminal	0.07	0.73	0.4	4.86	2.46	5.06	4.13	10.32	0.00528227	0.44	0.26	0.35	3.5	1.75	2.62	7.5	0.0600714	0.71	0.4	0.55	5	4.11	4.12	4.41	7.95	0.019411	0.6	1.66	1.13	2.66	2.28	1.79	2.24	1.99	0.140125	0.14	0.29	0.29	0.24	1.46	0.33	1.97	1.25	5.22	0.148105
Solyc05g021090	NAC domain transcription factor (AHRD V1 *-** B6U2D4_MAIZE); contains Interpro domain(s) IPR003441 No apical meristem (NAM) protein	0	0.11	0.06	0.28	0.1	0.51	0.3	5.39	1	0.09	0.64	0.36	0.04	0.07	0.06	0.15	1	5.01	0	2.5	0.12	0	0	0.04	0.02	1	4.92	16	10.46	0	0	0.27	0.09	0.01	0.0457331	4.99	6.81	1.74	4.51	0.13	1.39	0.25	0.59	0.13	0.14879
Solyc01g081270	Glutathione S-transferase (AHRD V1 ***- Q8H9E5_CUCMA); contains Interpro domain(s) IPR004046 Glutathione S-transferase, C-terminal	7.69	6.46	7.07	8.9	10.97	18.09	12.65	1.79	1	4.89	6.76	5.82	7.18	2.24	4.71	0.81	1	28.44	20.77	24.61	5.36	3.87	6.33	5.19	0.21	0.0396246	41.61	27.01	34.31	5.94	5.76	8.2	6.63	0.19	0.00347373	41.49	44.18	19.74	35.14	10.38	3.4	9.4	7.73	0.22	0.14879
Solyc12g010950	Alcohol dehydrogenase zinc-containing (AHRD V1 **-- Q9A6R7_CAUCR); contains Interpro domain(s) IPR002085 Alcohol dehydrogenase superfamily, zinc-containing	0.81	0.79	0.8	0.09	0.11	0	0.07	0.08	1	1.64	1.55	1.6	0	0	0	0.01	0.0106256	2.46	3.44	2.95	0	0	0	0	0	0.0122977	1.78	3.18	2.48	0	0	0	0	0	0.00807469	3.4	4.28	1.24	2.97	0.26	0.61	0	0.29	0.1	0.148922
Solyc12g011010	Meiosis 5 (AHRD V1 *-*- B6T5X0_MAIZE)	25.79	34.5	30.14	1.68	4.57	2.34	2.86	0.09	8.87e-11	74.15	3.82	38.98	1.04	21.82	11.43	0.29	1	11.21	11.13	11.17	1.16	0.96	31.97	11.36	1.02	1	27.18	73.59	50.39	1.12	1.78	14.88	5.93	0.12	0.379693	77.6	76.45	114.87	89.64	2.31	22.98	10.49	11.93	0.13	0.148922
Solyc08g080090	Senescence-inducible chloroplast stay-green protein 2 (AHRD V1 **-- Q5EMP6_SOYBN)	7.23	5.19	6.21	9.39	6.35	7.22	7.65	1.23	1	16.13	24.73	20.43	27.95	4.79	16.37	0.8	1	9.63	10.54	10.09	4.47	4.51	4.89	4.62	0.46	1	33.31	56.73	45.02	2.54	3.92	8.13	4.86	0.11	0.0225439	100.24	81.94	22.75	68.31	12.46	5.44	8.49	8.8	0.13	0.154959
Solyc04g009640	Receptor like kinase, RLK	0.05	0.2	0.12	0.14	0.12	0.38	0.21	1.71	1	0.11	0.5	0.3	0.53	0.27	0.4	1.31	1	2.3	0.52	1.41	0.25	0.08	0.14	0.16	0.11	1	2.31	3.31	2.81	0.31	0.14	0.28	0.24	0.09	0.000838878	2.26	2.89	0.67	1.94	0.41	0.18	0.26	0.28	0.15	0.1613
Solyc12g005630	Cytochrome b6-f complex iron-sulfur subunit (AHRD V1 ***- A9PEX3_POPTR); contains Interpro domain(s) IPR005805 Rieske iron-sulphur protein, C-terminal	2171.73	1306.04	1738.88	1792.74	1748.65	1277.95	1606.45	0.92	1	1485.59	1283.27	1384.43	1816.93	1992.59	1904.76	1.38	1	811.66	1335.75	1073.7	1361.46	1441.22	1314.44	1372.37	1.28	1	543.35	681.23	612.29	1487.75	1339.26	1146.67	1324.56	2.16	0.00520294	863.02	782.7	1044.84	896.85	1563.17	1504.56	1344.76	1470.83	1.64	0.163329
Solyc04g058100	Type 2 metallothionein (AHRD V1 ***- B3VKV5_SOLNI); contains Interpro domain(s) IPR000347 Plant metallothionein, family 15	19.88	45.4	32.64	50.73	114.3	19.25	61.43	1.88	1	5.39	8.35	6.87	27.72	23.27	25.49	3.71	0.0303302	5.23	14.72	9.98	23.88	24.06	16.17	21.37	2.14	0.573031	0.3	18.83	9.56	18.9	10.08	6.25	11.74	1.23	0.916815	1.39	0.36	6.54	2.76	18.8	6.23	9.19	11.41	4.13	0.165604
Solyc08g067360	WRKY transcription factor 9 (AHRD V1 **** C9DHZ8_9ROSI); contains Interpro domain(s) IPR003657 DNA-binding WRKY	0.1	0.52	0.31	0	0.49	0.45	0.31	1.01	1	0.42	0.38	0.4	0.05	0.08	0.07	0.16	1	35.91	2.83	19.37	0	0	0.84	0.28	0.01	1	15.85	31.81	23.83	0.15	0	0.48	0.21	0.01	0.000434433	17.61	34.51	4.09	18.74	0.45	1.64	0.44	0.84	0.05	0.169789
Solyc06g076560	class I heat shock protein (AHRD V1 ***- Q69BI7_CARPA); contains Interpro domain(s) IPR002068 Heat shock protein Hsp20	17.93	28.25	23.09	20.06	22.66	139.33	60.68	2.63	1	25.24	27.59	26.41	20.13	15.25	17.69	0.67	1	104.62	273.22	188.92	19.19	12.06	94.23	41.83	0.22	1	96.07	48.33	72.2	4.73	4.97	16.47	8.72	0.12	0.0104907	747.81	2922.03	2086.65	1918.83	216.2	263.76	121.63	200.53	0.1	0.169789
Solyc06g006020	Receptor like kinase, RLK	0.54	0.37	0.46	0.56	1.05	1.04	0.88	1.94	1	0.54	0.33	0.44	1.15	0.24	0.69	1.6	1	13.8	0.87	7.33	0.91	0.85	0.73	0.83	0.11	1	10.53	5.59	8.06	0	0.16	1.11	0.42	0.05	0.000153307	3.61	4.98	1.06	3.22	0.26	0	0.68	0.31	0.1	0.170785
Solyc02g014860	Chaperone protein DnaJ (AHRD V1 *-*- D2QAE1_BIFDB); contains Interpro domain(s) IPR003095 Heat shock protein DnaJ	231.01	193.98	212.5	206.16	243.99	389.16	279.77	1.32	1	9.63	3.64	6.64	3.18	0.43	1.81	0.27	1	150.84	206.91	178.88	91.82	77.99	224.52	131.44	0.73	1	24.15	17.45	20.8	0.7	0.74	0.65	0.7	0.03	2.57e-13	14.37	14.02	2.37	10.25	0.6	0.68	1.28	0.85	0.08	0.171912
Solyc01g066680	Phylloplanin (AHRD V1 *-*- Q1PCF2_TOBAC)	22.24	50.66	36.45	30.31	75.75	43.07	49.71	1.36	1	57.81	18.18	38	25.48	38.85	32.16	0.85	1	95.51	84.6	90.06	156.79	67.38	45.33	89.83	1	1	18.78	63.23	41	141.18	82.35	122.97	115.5	2.82	0.00559604	45.19	66.71	106.77	72.89	129.87	77.62	132.67	113.39	1.56	0.172697
Solyc02g005180	Sugar transporter family protein (AHRD V1 **** D7KIW2_ARALY); contains Interpro domain(s) IPR016196 Major facilitator superfamily, general substrate transporter	17.39	7.62	12.51	17.03	12.24	6.13	11.8	0.94	1	41.93	70.17	56.05	41.77	36.08	38.92	0.69	1	12.52	9.5	11.01	15.9	16.69	5.51	12.7	1.15	1	6.94	26.64	16.79	32.02	33.41	40.08	35.17	2.09	0.000107371	14.73	6.95	5.94	9.21	14.62	7.43	27.37	16.47	1.79	0.17274
Solyc09g056430	Kinase family protein (AHRD V1 ***- D7MVG5_ARALY); contains Interpro domain(s) IPR002290 Serine/threonine protein kinase	0.23	0.58	0.4	0.16	0.09	0.11	0.12	0.3	1	0.47	0.14	0.3	0.33	0.19	0.26	0.85	1	3.15	0.57	1.86	0.11	0.12	0.53	0.25	0.14	1	3.97	4.81	4.39	0.23	0.11	1.2	0.51	0.12	0.049762	4.26	4.01	1.23	3.17	0.45	0	0.44	0.3	0.09	0.17481
Solyc06g054150	Unknown Protein (AHRD V1)	5.91	3.8	4.86	4.29	4.26	3.52	4.02	0.83	1	3.52	0.96	2.24	3.41	2.2	2.81	1.25	1	24.19	5.51	14.85	3.77	2.87	3.69	3.44	0.23	1	20.19	14.98	17.59	1.78	2.08	3.51	2.46	0.14	0.0107861	16.89	24.34	8.98	16.74	2.4	4.45	3.46	3.44	0.21	0.177019
Solyc10g084060	Unknown Protein (AHRD V1)	2.93	4.89	3.91	5.11	2.29	4.25	3.88	0.99	1	18.24	10.18	14.21	18.77	13.75	16.26	1.14	1	36.27	7.98	22.12	4.04	1.54	5.28	3.62	0.16	1	61.78	33.57	47.67	2.15	8.02	9.79	6.65	0.14	0.0203113	116.99	80.26	51.07	82.77	29.48	5.51	14.62	16.54	0.2	0.177019
Solyc02g084840	Dehydrin DHN1 (AHRD V1 *-*- DHN1_PEA); contains Interpro domain(s) IPR000167 Dehydrin	2.08	2.31	2.2	3.26	2.7	17.1	7.69	3.5	1	17.71	18.21	17.96	13.42	2.42	7.92	0.44	1	9.96	8.18	9.07	1.75	2.54	2.96	2.42	0.27	0.909931	18.78	30.33	24.55	0.85	1.42	4.81	2.36	0.1	0.0125124	42.91	34.3	28.48	35.23	11.45	2.08	9.39	7.64	0.22	0.177894
Solyc03g120990	Malic enzyme (AHRD V1 ***- O04935_SOLLC); contains Interpro domain(s) IPR012302 Malic enzyme, NAD-binding	6.3	5.33	5.81	7.28	5.65	13.5	8.81	1.52	1	3.38	2.92	3.15	4.08	2.27	3.17	1.01	1	15.19	17.05	16.12	4.02	3.22	4.11	3.78	0.23	0.0947023	10.86	12.95	11.9	1.02	1.31	1.68	1.34	0.11	4.04e-05	4.84	3.79	2.66	3.76	0.25	0.69	1.12	0.69	0.18	0.177894
Solyc10g009420	E3 ubiquitin-protein ligase sina (AHRD V1 **-* B0WR23_CULQU); contains Interpro domain(s) IPR004162 Seven in absentia protein	3.7	3.26	3.48	4.23	4.53	2.08	3.61	1.04	1	5.52	4.34	4.93	3.23	2.23	2.73	0.55	1	3.86	2.44	3.15	1.51	1.59	0.8	1.3	0.41	1	8.01	8.89	8.45	0.62	1.27	1.81	1.23	0.15	0.0223432	9.84	8.99	7.13	8.65	1.93	1.9	1.32	1.72	0.2	0.177894
Solyc08g066430	Lachrymatory factor synthase (AHRD V1 ***- B6TW34_MAIZE); contains Interpro domain(s) IPR019587 Polyketide cyclase/dehydrase	6.35	3.18	4.76	5.9	5.96	4.48	5.45	1.14	1	6.79	6.09	6.44	7.33	5.7	6.52	1.01	1	12.5	3.63	8.06	4.51	5.15	1.47	3.71	0.46	1	29.26	27.86	28.56	4.26	4.97	4.48	4.57	0.16	0.00969812	19.2	20.15	12.55	17.3	3.13	2.87	3.63	3.21	0.19	0.177894
Solyc03g122120	3-oxoacyl-(Acyl-carrier-protein) synthase 2 (AHRD V1 **** D0ZZB8_CHLPP); contains Interpro domain(s) IPR000794 Beta-ketoacyl synthase	2.2	2.96	2.58	3.7	2.68	9.65	5.34	2.07	1	5.24	6.52	5.88	4.95	2.64	3.79	0.65	1	26.78	8.23	17.51	5.79	5.17	4.88	5.28	0.3	1	20.28	26.81	23.55	2.62	3.64	6.66	4.31	0.18	0.00394404	17.8	19.51	7.71	15.01	2.81	3.47	4.62	3.63	0.24	0.178999
Solyc01g107080	Hydroxycinnamoyl transferase (AHRD V1 **-* Q8GSM7_TOBAC); contains Interpro domain(s) IPR003480 Transferase	3.42	4.9	4.16	6.58	4.88	10.02	7.16	1.72	1	1.19	0.9	1.04	0.7	0.3	0.5	0.48	1	8.29	4.74	6.51	5.23	2.54	3.86	3.88	0.6	1	7.66	7.89	7.78	1.18	1.28	0.48	0.98	0.13	0.00462126	6.8	12.31	2.21	7.11	0.71	0	0.71	0.47	0.07	0.179248
Solyc03g119600	NIMIN2c protein (AHRD V1 ***- A0FJY4_TOBAC)	22.36	53.31	37.84	44.25	77.76	42.28	54.76	1.45	1	38.36	72.42	55.39	60.93	54.02	57.48	1.04	1	340.6	63.22	201.91	46.53	26.83	44.13	39.16	0.19	1	291.16	206.58	248.87	35.92	49.56	78.29	54.59	0.22	0.0064379	258.61	341.1	207.42	269.04	74.53	51.26	74.45	66.75	0.25	0.179248
Solyc01g105410	Os06g0220000 protein (Fragment) (AHRD V1 ***- Q0DDJ2_ORYSJ); contains Interpro domain(s) IPR006766 Phosphate-induced protein 1 conserved region	2.04	3.13	2.58	3.81	3.9	34.63	14.11	5.46	1	3.67	3.02	3.34	6.04	3.05	4.54	1.36	1	47.65	20.08	33.86	8.88	10.01	17.9	12.26	0.36	1	63.46	92.78	78.12	9.33	11.5	19.73	13.52	0.17	0.0141286	34.15	42.59	16.14	30.96	4.57	1.2	13.82	6.53	0.21	0.179414
Solyc07g051840	WRKY transcription factor (AHRD V1 ***- D0PSE9_9LAMI); contains Interpro domain(s) IPR003657 DNA-binding WRKY	0.55	1.65	1.1	2.04	2.24	10.16	4.81	4.38	1	2.23	2.54	2.38	1.69	0.79	1.24	0.52	1	8.8	4.32	6.56	2.63	3.74	2.35	2.91	0.44	1	25.02	18.69	21.86	4.23	2.38	5.89	4.17	0.19	0.00189517	7.12	10.42	3.43	6.99	0.43	1.53	2.6	1.52	0.22	0.180451
Solyc04g010250	Lipase-like protein (AHRD V1 **-- Q9M3D1_ARATH); contains Interpro domain(s) IPR000073 Alpha/beta hydrolase fold-1	15.48	28.74	22.11	23.61	30.45	374.96	143.01	6.47	1	11.95	6.7	9.32	2.2	2.33	2.27	0.24	1	100.91	191.13	146.02	34.76	23.79	83.45	47.33	0.32	1	51.14	39.67	45.41	8.13	8.62	7.89	8.21	0.18	0.00037214	22.17	36.5	16.73	25.13	5.65	8.12	5.95	6.57	0.26	0.181598
Solyc03g093560	Ethylene-responsive transcription factor 2 (AHRD V1 ***- B6U860_MAIZE); contains Interpro domain(s) IPR001471 Pathogenesis-related transcriptional factor and ERF, DNA-binding	6.37	9.57	7.97	26.98	13.59	69.63	36.73	4.61	1	8.11	4.86	6.48	10.46	9.75	10.11	1.56	1	34.14	50.97	42.55	6.51	6.63	20.5	11.21	0.26	0.684822	39.61	51.94	45.77	3.37	9.95	9.83	7.72	0.17	0.00776971	74.12	129.34	47.82	83.76	18.7	27.04	18.01	21.25	0.25	0.184268
Solyc07g056280	WRKY transcription factor 16 (AHRD V1 *-*- Q7X7E3_ORYSJ); contains Interpro domain(s) IPR003657 DNA-binding WRKY	1.72	2.72	2.22	2.04	1.84	4.67	2.85	1.28	1	3.4	2.92	3.16	2.46	2.05	2.25	0.71	1	18.65	4.35	11.5	5.27	3.65	2.63	3.85	0.33	1	18.33	19.8	19.06	3.07	2.15	3.46	2.89	0.15	0.00118159	10.45	12.31	4.14	8.97	0.86	2.2	2.56	1.87	0.21	0.184585
Solyc02g080890	Transcription factor WRKY (AHRD V1 ***- C7E5X8_CAPAN); contains Interpro domain(s) IPR003657 DNA-binding WRKY	1.97	5.57	3.77	1.96	2.09	5.31	3.12	0.83	1	3.69	2.64	3.17	0.81	0.6	0.71	0.22	0.164851	30.12	10.14	20.13	4.2	3.62	4.94	4.25	0.21	1	26.05	23.56	24.8	2.13	1.41	3.4	2.31	0.09	4.34e-08	12.21	25.91	6.11	14.74	1.15	2.22	2.07	1.81	0.12	0.185322
Solyc05g009550	IST1 homolog (AHRD V1 *--- IST1_HUMAN); contains Interpro domain(s) IPR005061 Protein of unknown function DUF292, eukaryotic	0.55	0.69	0.62	0.37	0.35	6.38	2.37	3.82	1	3.62	3.52	3.57	1.78	0.24	1.01	0.28	0.881531	16.21	1.38	8.79	0.42	0.16	0.27	0.28	0.03	1	24.97	47.43	36.2	0.3	0.21	0.78	0.43	0.01	0.000121409	14	13.9	1.99	9.96	0.73	0.68	0.86	0.76	0.08	0.187221
Solyc02g091650	Glycine-rich protein (Fragment) (AHRD V1 *--- Q677B7_HYAOR); contains Interpro domain(s) IPR009836 Protein of unknown function DUF1399	0.59	0.15	0.37	0.5	0.6	0.52	0.54	1.46	1	0.44	0.5	0.47	0.48	0.22	0.35	0.74	1	5.38	0.5	2.94	0.54	0.68	0.27	0.5	0.17	1	4.66	7.64	6.15	0.35	0.11	0.97	0.48	0.08	0.00699935	2.45	5.39	1.63	3.16	0.34	0.27	0.79	0.47	0.15	0.188377
Solyc02g078900	NADH dehydrogenase (AHRD V1 **** Q38A31_9TRYP); contains Interpro domain(s) IPR013027 FAD-dependent pyridine nucleotide-disulphide oxidoreductase	1.97	2.67	2.32	3.42	3.43	3.52	3.46	1.49	1	1.9	3.15	2.52	3.16	2.36	2.76	1.09	1	8.18	3.88	6.03	3.06	1.65	4.69	3.13	0.52	1	9.97	11.07	10.52	1.53	2	3.1	2.21	0.21	0.0223432	10.5	14.75	9.17	11.47	2.65	1.79	3.46	2.63	0.23	0.191148
Solyc00g026160	Ferric reductase oxidase (AHRD V1 **** D6RVS5_HORVU); contains Interpro domain(s) IPR013121 Ferric reductase, NAD binding	64.8	28.32	46.56	48.39	41.05	116.64	68.69	1.48	1	30.88	65.45	48.16	38.73	70.82	54.77	1.14	1	111.61	129.7	120.66	77.65	62.5	111.27	83.81	0.69	1	237.69	192.79	215.24	17.28	50.83	90.74	52.95	0.25	0.0360047	214.88	227.29	69.64	170.6	32.79	8.64	55.64	32.36	0.19	0.191745
Solyc02g070940	Chlorophyll a/b binding protein (AHRD V1 **** Q41422_SOLTU); contains Interpro domain(s) IPR001344 Chlorophyll A-B binding protein	5519.47	10844.9	8182.17	8301	10111.1	2509.1	6973.74	0.85	1	18171.4	13389.7	15780.6	15012.9	18326.1	16669.5	1.06	1	8424.89	2032.31	5228.6	13860.2	14967	4888.82	11238.7	2.15	1	7956.71	10848.5	9402.62	25553.4	21383.2	20608.1	22514.9	2.39	0.000884887	5690.32	3531.94	7925.06	5715.77	10468.8	17388.3	16289.3	14715.5	2.57	0.193055
Solyc08g083370	Inorganic pyrophosphatase (AHRD V1 **** Q2HTA8_MEDTR); contains Interpro domain(s) IPR008162 Inorganic pyrophosphatase	11.68	12.4	12.04	15.16	7.69	11.15	11.33	0.94	1	10.68	14.43	12.55	6.26	7.35	6.8	0.54	1	10.95	12.74	11.84	24.72	14.2	18.65	19.19	1.62	1	2.38	5.89	4.13	10.12	12.03	14.08	12.08	2.92	0.000289733	5.04	9.26	1.76	5.35	9.28	5.53	14.29	9.7	1.81	0.197469
Solyc04g016470	Beta-1 3-glucanase (AHRD V1 ***- B2ZP01_VITRI); contains Interpro domain(s) IPR000490 Glycoside hydrolase, family 17	0.29	0	0.14	0.15	0	5.17	1.77	12.23	1	0.15	0.39	0.27	0.14	0.06	0.1	0.37	1	2.22	5.41	3.82	0	0	0.49	0.16	0.04	0.383256	3.7	2.18	2.94	0	0	0.22	0.07	0.02	0.00532132	3.29	4.75	0.43	2.82	0.1	0	0.1	0.07	0.02	0.197767
Solyc01g058250	Gibberellin 3-beta-hydroxylase (Fragment) (AHRD V1 **** D9ZZX2_9FABA); contains Interpro domain(s) IPR005123 Oxoglutarate and iron-dependent oxygenase	0	0	0	0	0	0	0	1	NA	0.09	0.08	0.08	0	0	0	0.12	1	0.39	0	0.2	0	0	0	0	0.05	1	1.62	2.53	2.08	0	0	0	0	0	0.0213473	3.55	2.48	0.53	2.19	0.13	0	0.13	0.09	0.04	0.200637
Solyc04g082960	TMV response-related protein (AHRD V1 *--- B6UGH4_MAIZE)	0.83	4.37	2.6	5.05	4.67	24.13	11.28	4.34	1	5.54	3.16	4.35	4.44	2.54	3.49	0.8	1	26.69	28.08	27.38	2.29	1.57	6.29	3.38	0.12	0.00632757	33.59	40.14	36.87	1.95	4.55	9.23	5.24	0.14	0.00110525	70.25	126.74	23.94	73.64	6.45	12.75	6.64	8.61	0.12	0.203555
Solyc04g006950	Unknown Protein (AHRD V1)	0.58	0.36	0.47	1.82	1.69	4.2	2.57	5.47	1	1.75	0.79	1.27	2.03	1.63	1.83	1.44	1	1.26	3.15	2.21	5.19	5.01	0.78	3.66	1.66	1	0	5.61	2.81	30.12	34.44	19.18	27.91	9.95	0.00106875	1.09	1.15	0.57	0.94	2.91	1.96	9.08	4.65	4.96	0.203561
Solyc01g087180	Unknown Protein (AHRD V1)	0.79	0.82	0.8	0.41	0.15	7.08	2.55	3.16	1	4.92	11.95	8.43	4.39	2.44	3.42	0.4	1	1.58	17.72	9.65	1.09	0.42	4.63	2.05	0.21	1	15.6	5.35	10.47	0.19	0.54	0.2	0.31	0.03	0.0262204	14.93	8.88	29.66	17.82	65.39	21.41	42.12	42.97	2.41	0.208219
Solyc05g008290	Bilirubin oxidase (AHRD V1 ***- C6PN69_9CLOT); contains Interpro domain(s) IPR008972 Cupredoxin	21.36	16.17	18.77	22.23	26.75	8.63	19.2	1.02	1	10.47	8.77	9.62	14.1	5.02	9.56	0.99	1	14.65	7.05	10.85	9.49	9.67	7.96	9.04	0.83	1	35.52	17.06	26.29	3.31	3.09	5.45	3.95	0.15	0.022017	26.79	17.13	8.14	17.35	3.39	1.99	4.7	3.36	0.19	0.209055
Solyc02g092120	Phytosulfokines 3 (AHRD V1 ***- PSK3_ARATH); contains Interpro domain(s) IPR009438 Phytosulfokine	0.4	0.5	0.45	0.21	0.46	0.29	0.32	0.71	1	0.2	0.72	0.46	0.19	3.83	2.01	4.37	1	4.76	0	2.38	0.27	0	0.8	0.36	0.15	1	14.98	13.98	14.48	0	0	0.61	0.2	0.01	1.28e-05	21.31	13.74	4.69	13.25	0.57	3.58	0.57	1.57	0.12	0.212415
Solyc09g010000	1-aminocyclopropane-1-carboxylate oxidase-like protein (AHRD V1 **-* Q9LTH8_ARATH); contains Interpro domain(s) IPR005123 Oxoglutarate and iron-dependent oxygenase	0.15	0.18	0.16	0.39	0.43	3.11	1.31	7.94	1	0.22	0.13	0.17	0.31	0.18	0.24	1.4	1	5.72	4.15	4.94	0.92	0.93	0.4	0.75	0.15	0.230426	8	8.97	8.48	0.32	1.21	0.8	0.78	0.09	0.000991774	8.35	6.72	1.6	5.56	0.64	0.67	0.74	0.68	0.12	0.212415
Solyc02g020940	Glyceraldehyde-3-phosphate dehydrogenase (AHRD V1 **** D7UNZ5_BRARC); contains Interpro domain(s) IPR000173 Glyceraldehyde 3-phosphate dehydrogenase	488.86	540.33	514.6	600.28	584.13	476.95	553.79	1.08	1	574.38	434.08	504.23	442.51	574.27	508.39	1.01	1	294.35	281.7	288.02	474.21	448.96	649.97	524.38	1.82	0.552725	193.83	209.77	201.8	448.44	370.07	434.9	417.8	2.07	2.87e-05	255.96	166.15	238.66	220.26	287.98	341.42	395.83	341.74	1.55	0.215495
Solyc08g067330	Chlorophyll a-b binding protein 3C-like (AHRD V1 ***- Q2XTE0_SOLTU); contains Interpro domain(s) IPR001344 Chlorophyll A-B binding protein	74.76	131.9	103.33	110.41	89.81	61.87	87.36	0.85	1	380.77	252.35	316.56	315.8	385.12	350.46	1.11	1	161.38	25.23	93.3	265.98	293.17	97.22	218.79	2.34	1	165.45	194.75	180.1	506.26	512.21	411.2	476.56	2.65	0.000992378	52.41	31.88	27.41	37.23	48.55	101.1	235.9	128.52	3.45	0.223896
Solyc09g007980	Unknown Protein (AHRD V1)	5.36	4.74	5.05	23.8	18.85	15.12	19.26	3.81	0.530847	2.87	1.14	2	26.05	14.23	20.14	10.04	0.000393627	11.03	14.34	12.68	4.79	3.98	3.41	4.06	0.32	1	15.04	11.69	13.36	2.31	6.91	7.3	5.51	0.41	0.999352	82.18	148.16	140.77	123.7	36.3	12.1	21.16	23.19	0.19	0.225716
Solyc06g061230	Unknown Protein (AHRD V1); contains Interpro domain(s) IPR009632 Putative metallocarboxypeptidase inhibitor	41.64	25.03	33.34	41.73	45.69	38.89	42.1	1.26	1	7.18	0.75	3.96	6.98	6.12	6.55	1.65	1	64.84	32.74	48.79	25.31	16.4	22.11	21.27	0.44	1	76.34	34.68	55.51	3.39	3.85	7.14	4.79	0.09	0.00770434	101.38	55.01	109.63	88.67	10.93	22	8.96	13.96	0.16	0.226849
Solyc04g077650	Serine carboxypeptidase 1 (AHRD V1 ***- B6TC80_MAIZE); contains Interpro domain(s) IPR001563 Peptidase S10, serine carboxypeptidase	1.3	0.39	0.84	1.43	0.73	3.79	1.98	2.35	1	2.45	1.24	1.85	1.14	0.2	0.67	0.36	1	2.11	3.61	2.86	0.43	0.69	0.92	0.68	0.24	1	8.58	5.59	7.08	0	0.51	0.48	0.33	0.05	1.92e-05	8.33	4.19	2.09	4.87	0.8	0.42	0.35	0.52	0.11	0.227122
Solyc03g025670	PAR-1c protein (AHRD V1 ***- Q43589_TOBAC); contains Interpro domain(s) IPR009489 PAR1	24.84	28.78	26.81	14.12	5.94	26.57	15.54	0.58	1	32.71	32.06	32.39	7.36	12.44	9.9	0.31	0.0321682	177.81	47.86	112.84	37.01	20.83	23.89	27.24	0.24	1	94.09	310.25	202.17	10.52	8.97	12.39	10.63	0.05	0.202536	213.28	212.62	133.5	186.47	25.96	89.27	11.82	42.35	0.23	0.228298
Solyc03g082530	Auxin-responsive family protein (AHRD V1 ***- D7M515_ARALY); contains Interpro domain(s) IPR003676 Auxin responsive SAUR protein	0.76	0.32	0.54	0.27	0.59	2.58	1.15	2.12	1	1.03	0.23	0.63	0.24	1.23	0.73	1.17	1	6.94	0.46	3.7	0	0	0.69	0.23	0.06	1	7.1	14.78	10.94	0	0.35	0	0.12	0.01	0.00952367	18.21	38.74	8.02	21.66	2.56	1.72	2.17	2.15	0.1	0.229843
Solyc06g063370	Chlorophyll a-b binding protein 1A, chloroplastic (AHRD V1 ***- CB2A_PYRPY); contains Interpro domain(s) IPR001344 Chlorophyll A-B binding protein	3640.97	5644.07	4642.52	4492.96	4434.05	2480.75	3802.59	0.82	1	7992.95	6964.35	7478.65	7526.31	7312.21	7419.26	0.99	1	4444.97	2845.53	3645.25	8484.53	8622.13	4136.95	7081.2	1.94	1	3088.58	5279.12	4183.85	11981.1	11056.7	8221.22	10419.7	2.49	0.0156083	2469.6	2141.55	4400.14	3003.76	5853.7	8682.12	7304.13	7279.98	2.42	0.231445
Solyc09g011560	Glutathione S-transferase-like protein (AHRD V1 **** A8DUB0_SOLLC); contains Interpro domain(s) IPR004046 Glutathione S-transferase, C-terminal	0.45	1.01	0.73	1.51	3.47	7.31	4.1	5.61	1	4.45	7.82	6.13	6.91	1.95	4.43	0.72	1	9.23	13.55	11.39	1.36	1.84	1.21	1.47	0.13	0.0187765	17.28	37.08	27.18	1.84	1.72	13.03	5.53	0.2	0.571514	63.76	65.51	14.9	48.06	7.36	10.95	6.79	8.37	0.17	0.233727
Solyc02g082920	Endochitinase (Chitinase) (AHRD V1 **** Q43184_SOLTU); contains Interpro domain(s) IPR000726 Glycoside hydrolase, family 19, catalytic	17.91	14.65	16.28	28.16	41.87	306.6	125.54	7.71	1	37.58	29.43	33.5	13.04	25.03	19.04	0.57	1	355.1	263.35	309.23	15.64	12.96	76.23	34.94	0.11	5.2e-07	550.94	1000.93	775.93	11.93	9.26	44.98	22.06	0.03	0.000599435	1665.37	1007.33	389.66	1020.79	191.43	121.31	113.75	142.16	0.14	0.23415
Solyc01g005520	Tetratricopeptide TPR_2 repeat protein (AHRD V1 *--- A8ZVN6_DESOH); contains Interpro domain(s) IPR001478 PDZ/DHR/GLGF	351.07	231.09	291.08	256.01	300.75	185.46	247.41	0.85	1	302.54	281.13	291.84	256.43	257.68	257.06	0.88	1	146.58	115.18	130.88	236.57	232.41	259.47	242.82	1.86	0.600574	93.37	131.33	112.35	235.33	207.09	237.53	226.65	2.02	4.79e-05	102.61	41.67	52.11	65.46	80.86	51.17	158.1	96.71	1.48	0.239173
Solyc08g068680	Decarboxylase family protein (AHRD V1 ***- B1ILJ6_CLOBK); contains Interpro domain(s) IPR002129 Pyridoxal phosphate-dependent decarboxylase	0.56	0.35	0.46	1.35	0.59	3.99	1.98	4.34	1	0.51	0.56	0.54	0.34	0.23	0.29	0.53	1	8.94	4.58	6.76	0.46	0.35	0.53	0.45	0.07	0.00346976	1.57	15.12	8.34	0	0.08	1.3	0.46	0.06	0.59492	12.91	27.98	6.64	15.84	1.13	3.79	1.6	2.17	0.14	0.245387
Solyc02g087740	Cupin RmlC-type (AHRD V1 **-- B4F886_MAIZE); contains Interpro domain(s) IPR012864 Protein of unknown function DUF1637	2.32	1.83	2.08	1.18	1.48	3.47	2.04	0.98	1	2.68	2.47	2.58	1.77	2.19	1.98	0.77	1	16.24	6.39	11.31	5.22	8.25	9.86	7.78	0.69	1	9.92	7.49	8.71	1.07	1.09	2.56	1.57	0.18	0.0320855	18.28	21.55	28.8	22.88	5.44	3.14	3.41	4	0.17	0.247281
Solyc04g014400	LRR receptor-like serine/threonine-protein kinase, RLP	3.4	4.09	3.75	6.23	6.13	11.2	7.85	2.1	1	9.1	21.82	15.46	10.39	5.78	8.09	0.52	1	37.85	17.31	27.58	8.88	9.94	3.8	7.54	0.27	0.933037	49.33	54.23	51.78	4.68	4.86	11.11	6.88	0.13	3.59e-07	41.36	54.65	17.29	37.77	10.21	9.51	11.41	10.38	0.27	0.249077
Solyc10g049600	Progesterone 5-beta-reductase (AHRD V1 ***- D6NIX2_ATRBE); contains Interpro domain(s) IPR016040 NAD(P)-binding domain	8.9	11.75	10.32	8.14	13.37	28.68	16.73	1.62	1	3.6	2.13	2.87	2.16	1.11	1.64	0.57	1	44.13	20.59	32.36	15.41	11.85	21.76	16.34	0.5	1	15.83	10.42	13.12	2.26	1.33	2.5	2.03	0.15	0.00634467	7.79	11.06	3.99	7.61	1.4	0.55	2.31	1.42	0.19	0.249396
Solyc07g008140	Blue copper protein (Fragment) (AHRD V1 *--- O82576_MAIZE); contains Interpro domain(s) IPR003245 Plastocyanin-like	0.5	0.63	0.56	1.06	0.59	9.52	3.72	6.59	1	1.53	1.65	1.59	0.8	0.57	0.69	0.43	1	10.58	8.43	9.5	1.25	0.64	2.59	1.49	0.16	0.14487	12.93	22.59	17.76	0.3	0.28	0.78	0.45	0.03	0.000477372	9.71	17.79	4.18	10.56	1.16	2.96	0.72	1.61	0.15	0.25016
Solyc10g076460	Myb-like DNA-binding domain SHAQKYF class family protein expressed (AHRD V1 *--- Q2QYV2_ORYSJ); contains Interpro domain(s) IPR006447 Myb-like DNA-binding region, SHAQKYF class	0	0	0	0.11	0.12	0.15	0.13	12.67	1	0.1	0	0.05	0	0	0	0.2	1	2.48	0	1.24	0	0	0	0	0.01	1	3.9	5.45	4.67	0	0	0	0	0	0.000153984	2.72	9.19	1.63	4.51	0	0.23	0.15	0.13	0.03	0.250288
Solyc05g055870	F-box protein PP2-B1 (AHRD V1 ***- PP2B1_ARATH)	4.14	7.69	5.91	7.11	6.44	8.82	7.46	1.26	1	9.38	12.37	10.88	9.04	7.07	8.05	0.74	1	130.12	5.19	67.66	5.12	3.49	3.96	4.19	0.06	1	52.95	35.77	44.36	2.2	2.54	4.3	3.01	0.07	3.48e-11	49.75	47.13	11.42	36.1	8.11	1.93	6.01	5.35	0.15	0.253283
Solyc03g122350	Cytochrome P450	2.03	2.66	2.34	3.36	2.38	2.5	2.75	1.17	1	1.69	1.6	1.65	1.46	0.84	1.15	0.7	1	53.23	4.27	28.75	1.19	0.28	2.93	1.47	0.05	1	29.89	73.7	51.8	0.33	0.37	1.6	0.77	0.01	0.00855578	24.33	22.67	11.79	19.6	5.2	7.76	3.81	5.59	0.29	0.255014
Solyc12g014400	Cell differentiation protein rcd1 (AHRD V1 ***- B6TRX0_MAIZE); contains Interpro domain(s) IPR007216 Cell differentiation, Rcd1-like	23.75	25.74	24.74	29.15	18.42	31.95	26.51	1.07	1	41.65	33.41	37.53	14.81	20.46	17.64	0.47	1	66.83	61.96	64.39	17.91	15.42	40.73	24.69	0.38	1	115.35	81.86	98.6	10.49	11.14	23.58	15.07	0.15	2.9e-05	78.89	102.64	60.8	80.78	25.15	19.36	21.03	21.85	0.27	0.255014
Solyc02g076980	Cathepsin B-like cysteine proteinase (AHRD V1 **-* CYSP_SCHMA); contains Interpro domain(s) IPR013128 Peptidase C1A, papain IPR000169 Peptidase, cysteine peptidase active site	0	0.18	0.09	0.6	1.68	1.98	1.42	15.78	0.305902	1.02	2.08	1.55	0.61	0.64	0.62	0.4	1	53.21	0.13	26.67	0.5	0.79	0.29	0.53	0.02	1	36.24	56.23	46.23	0.32	0.39	4.98	1.9	0.04	0.000107371	22.63	20.63	3.4	15.55	0.52	2.27	2.25	1.68	0.11	0.258743
Solyc02g069690	FAD-binding domain-containing protein (AHRD V1 **-- D7MMH5_ARALY); contains Interpro domain(s) IPR006094 FAD linked oxidase, N-terminal	1.14	1.28	1.21	0.66	1.27	0.99	0.97	0.8	1	1.21	0.57	0.89	0.86	1.24	1.05	1.18	1	4.98	0.62	2.8	0.71	0.81	0.92	0.81	0.29	1	10.21	4.12	7.17	0.17	0.08	1.32	0.52	0.07	0.0412553	6.02	7.23	2.36	5.2	0.82	0.39	1.71	0.97	0.19	0.258743
Solyc08g008370	Genomic DNA chromosome 5 P1 clone MJC20 (AHRD V1 *--- Q9FHX9_ARATH); contains Interpro domain(s) IPR013089 Kelch related	4.86	4.08	4.47	8.32	5.55	29.27	14.38	3.22	1	6.11	9.94	8.03	9.95	3.72	6.83	0.85	1	35.5	36.95	36.23	7.36	5.69	7.93	6.99	0.19	0.00740599	45.21	65.12	55.17	4.61	8.36	12.98	8.65	0.16	0.00950589	45.2	70.11	22.7	46	14.58	11.9	11.25	12.58	0.27	0.259297
Solyc03g044090	Phototropic-responsive NPH3 family protein (AHRD V1 **-- D7KEU3_ARALY); contains Interpro domain(s) IPR004249 NPH3	6.45	9.32	7.88	6.86	4.57	11.92	7.78	0.99	1	6.7	8.5	7.6	5.03	3.72	4.38	0.58	1	7.25	8.31	7.78	4.08	6.57	11.03	7.23	0.93	1	16.73	15.42	16.07	3.35	2.21	5.74	3.77	0.23	0.0277731	20.73	16.26	5.66	14.22	2.97	1.32	4.09	2.79	0.2	0.259297
Solyc09g005560	Zinc finger and SCAN domain containing 29 (Predicted) (AHRD V1 *--- A9X1B1_PAPAN); contains Interpro domain(s) IPR017877 MYB-like	0.27	0.56	0.42	0.28	0.52	2.97	1.26	3.03	1	0.45	0.24	0.34	0.67	0.5	0.58	1.7	1	2.72	0.81	1.76	0	0	0.36	0.12	0.07	0.956771	3.07	5.18	4.12	0.13	0	0	0.04	0.01	0.000536654	4.03	2.82	0.53	2.46	0.13	0.2	0.13	0.15	0.06	0.264464
Solyc03g120640	Photosystem I reaction center subunit VI-1, chloroplastic (AHRD V1 ***- PSAH1_ARATH); contains Interpro domain(s) IPR004928 Photosystem I reaction centre subunit VI	2154.04	2152.17	2153.11	2919.53	2295.52	2435.56	2550.2	1.18	1	2453.22	2409.46	2431.34	2697.78	3684.17	3190.98	1.31	1	2250.04	2286.22	2268.13	3392.54	3847.41	3119.18	3453.04	1.52	1	1625.06	2333.69	1979.38	4572.03	4902.08	3432.72	4302.28	2.17	0.0224341	1562.15	1164.07	1770.93	1499.05	3209.46	4244.44	3038.01	3497.3	2.33	0.27232
Solyc07g005400	Transcription factor (AHRD V1 *-** D6MKM4_9ASPA); contains Interpro domain(s) IPR011598 Helix-loop-helix DNA-binding	1.62	2.44	2.03	1.64	1.59	4.09	2.44	1.2	1	2.84	2.31	2.58	1.85	1.26	1.56	0.6	1	8.58	3.05	5.81	0.52	1.02	2.41	1.32	0.23	1	16.46	14.32	15.39	1.51	0.96	6.1	2.86	0.19	0.00863391	11.55	12.01	5.24	9.6	1.01	3.42	3.09	2.51	0.26	0.279655
Solyc03g119250	Calmodulin-binding protein (AHRD V1 **** Q9FKL6_ARATH); contains Interpro domain(s) IPR012416 Calmodulin binding protein-like	3.22	3.9	3.56	6.82	7.24	10.62	8.23	2.31	1	2.71	3.56	3.13	3.76	0.91	2.33	0.74	1	21.45	21.01	21.23	3.71	2.96	4.65	3.77	0.18	0.00681236	11.05	24.46	17.76	0.63	1.1	5.47	2.4	0.14	0.296823	11.06	27.59	7.32	15.32	1.08	2.18	3.07	2.11	0.14	0.279873
Solyc12g042950	ADP/ATP carrier protein (AHRD V1 ***- Q5L657_CHLAB); contains Interpro domain(s) IPR004667 ADP/ATP carrier protein	181.77	250.66	216.22	248.93	224.54	359.64	277.7	1.28	1	21.38	5.93	13.65	8.21	7.19	7.7	0.56	1	200.87	264.64	232.75	128.61	115.25	405.38	216.41	0.93	1	70.75	36.64	53.7	10.84	8.28	12.08	10.4	0.19	0.0226986	25.83	26.33	9.69	20.62	2.99	7.38	6.44	5.6	0.27	0.281541
Solyc12g089130	CRAL/TRIO domain containing protein expressed (AHRD V1 **-- Q75GU9_ORYSJ); contains Interpro domain(s) IPR001251 Cellular retinaldehyde-binding/triple function, C-terminal	0.93	0.17	0.55	1.12	1.72	2.91	1.92	3.48	1	0.94	1.45	1.19	2.19	0.21	1.2	1	1	5.98	3.64	4.81	0.18	1.26	1.44	0.96	0.2	1	12.51	8.24	10.38	0	0.37	1.65	0.67	0.06	0.00141877	7.81	14.55	5.53	9.3	1.73	0.6	2.48	1.6	0.17	0.281763
Solyc06g006000	Unknown Protein (AHRD V1)	676.81	343.06	509.93	400.45	541.55	591.44	511.15	1	1	18.47	2.16	10.31	2.88	1.1	1.99	0.19	1	301.41	388.7	345.06	249.18	269.75	511.78	343.57	1	1	53.77	33.45	43.61	2.33	2.02	1.58	1.98	0.05	5.47e-12	17.15	9.45	5.16	10.59	2.12	2.56	1.46	2.05	0.19	0.282875
Solyc03g115850	NAC domain protein IPR003441 (AHRD V1 ***- B9I557_POPTR); contains Interpro domain(s) IPR003441 No apical meristem (NAM) protein	0.21	0.34	0.28	0.36	0.32	0.5	0.39	1.43	1	0.76	0.81	0.79	1.03	0.11	0.57	0.73	1	3.9	1.37	2.63	0.28	0.54	0.28	0.37	0.14	0.8345	9.03	8.6	8.81	0.4	0.38	1.16	0.65	0.07	0.000104594	9.2	10.34	2.3	7.28	1.88	0.77	1.18	1.28	0.18	0.296354
Solyc02g091710	von Willebrand factor type A domain-containing protein (AHRD V1 *--- D2VKS7_NAEGR); contains Interpro domain(s) IPR002035 von Willebrand factor, type A	0.29	0.41	0.35	0.69	0.64	1.8	1.04	2.98	1	0.88	0.3	0.59	0.78	0.32	0.55	0.93	1	1.99	1.72	1.85	0.35	0.29	1.03	0.56	0.3	1	2.87	1.92	2.4	0	0.1	0.79	0.3	0.12	0.03813	1.79	3.6	2.59	2.66	0.63	0.49	0.47	0.53	0.2	0.29858
Solyc02g083400	RING finger protein 38 (AHRD V1 *-*- RNF38_HUMAN); contains Interpro domain(s) IPR001841 Zinc finger, RING-type	3.52	1.36	2.44	2.84	2.75	6.82	4.14	1.7	1	1.09	2.13	1.61	2.07	1.31	1.69	1.05	1	15.89	8.86	12.38	4.48	3.98	2.44	3.63	0.29	0.673569	10.68	12.58	11.63	1.85	1.61	2.23	1.9	0.16	0.0189473	10.39	15.2	6.24	10.61	2.6	2.24	2.45	2.43	0.23	0.303253
Solyc06g060640	Cortical cell-delineating protein (AHRD V1 **-- B6T7W8_MAIZE); contains Interpro domain(s) IPR013770 Plant lipid transfer protein and hydrophobic protein, helical	32.15	44.89	38.52	62.3	171.3	45.7	93.1	2.42	1	215.67	146.24	180.95	386.89	266.03	326.46	1.8	1	128.21	31.54	79.88	225.38	98.75	22.51	115.55	1.45	1	33.85	41.62	37.73	96.04	97.55	107.77	100.45	2.66	6.21e-06	117.48	158.16	150.74	142.13	271.2	121.14	199.08	197.14	1.39	0.305384
Solyc06g076570	class I heat shock protein (AHRD V1 ***- Q69BI7_CARPA); contains Interpro domain(s) IPR002068 Heat shock protein Hsp20	66.29	75.17	70.73	95.01	91.83	183.82	123.55	1.75	1	31.34	25.04	28.19	11.34	14.77	13.05	0.46	1	184.57	245.02	214.8	68.96	56.49	106.76	77.4	0.36	0.881298	152.05	66.11	109.08	6.21	6.62	13.05	8.63	0.08	0.0104525	327.5	1170.33	761.46	753.1	163.17	129.15	77.92	123.41	0.16	0.306334
Solyc05g012850	Unknown Protein (AHRD V1)	0.44	0	0.22	0.19	0.31	0.77	0.42	1.92	1	1.08	1.61	1.34	0.17	0.14	0.16	0.12	1	35.2	1.61	18.41	0.24	0	0.12	0.12	0.01	1	22.76	24.88	23.82	0	0.24	0.14	0.13	0.01	1.35e-18	29.14	5.45	6.13	13.57	0.38	0.2	0.13	0.24	0.02	0.310274
Solyc10g083300	Beta-fructofuranosidase insoluble isoenzyme 2 (AHRD V1 **-- B6U1H5_MAIZE); contains Interpro domain(s) IPR001362 Glycoside hydrolase, family 32	7.99	4.44	6.21	5.16	9.05	9.38	7.86	1.27	1	8.18	7.49	7.83	9.86	10.61	10.23	1.31	1	5.27	5.29	5.28	8.98	9.25	7.37	8.53	1.62	1	3.48	2.89	3.19	11.57	7.03	7.51	8.7	2.73	0.0445576	2.5	1.78	1.57	1.95	4.95	1.08	5.89	3.97	2.04	0.312819
Solyc06g071930	Unknown Protein (AHRD V1)	9.18	14.37	11.77	4.81	1.08	15.35	7.08	0.6	1	2.78	0.42	1.6	8.19	3.33	5.76	3.6	1	2.01	4.17	3.09	4.44	12.3	7.45	8.06	2.61	1	3.02	3.24	3.13	16.84	19.49	34.72	23.68	7.57	7.27e-05	0	0	0	0	0	5.18	15.73	6.97	697	0.31545
Solyc06g076670	Nuclear SR-like RNA binding protein (AHRD V1 *--- A8JAT7_CHLRE); contains Interpro domain(s) IPR012677 Nucleotide-binding, alpha-beta plait	7.86	8.83	8.35	12.39	7.25	6.83	8.82	1.06	1	46.75	93.17	69.96	38.29	51.98	45.13	0.65	1	24.28	10.69	17.48	12.47	12.28	5.6	10.12	0.58	1	69.9	37.44	53.67	11.26	11.95	16.13	13.11	0.24	0.0415887	97.67	108.9	52.17	86.25	239.27	78.92	146.87	155.02	1.8	0.317619
Solyc02g083460	Aspartyl protease family protein (AHRD V1 **-- D7LAA8_ARALY); contains Interpro domain(s) IPR001461 Peptidase A1	4.23	5.54	4.88	6.98	5.75	23.23	11.99	2.45	1	8.3	10.53	9.41	7.34	5.99	6.67	0.71	1	31.18	26.5	28.84	6.04	9.72	14.71	10.16	0.35	0.731772	36.27	55.29	45.78	6.06	6.99	12.89	8.65	0.19	0.0411526	29.08	29.18	12.67	23.64	4.68	4.83	9.78	6.43	0.27	0.322142
Solyc09g090980	Major allergen Mal d 1 (AHRD V1 ***- Q84LA7_MALDO); contains Interpro domain(s) IPR000916 Bet v I allergen	10.62	10.66	10.64	8.35	26.05	53.99	29.46	2.77	1	76.09	31.3	53.7	23.71	16.84	20.27	0.38	1	127.08	62.73	94.91	8.85	6.27	13.31	9.48	0.1	0.0236878	131.49	332.48	231.99	7.14	10.9	36.35	18.13	0.08	0.158731	165.18	181.29	55.69	134.05	38.5	40.94	34.73	38.06	0.28	0.323116
Solyc12g042010	Unknown Protein (AHRD V1); contains Interpro domain(s) IPR011598 Helix-loop-helix DNA-binding	1.71	0.92	1.31	3.58	2.86	5.32	3.92	2.98	1	6.16	7.97	7.06	10.99	1.38	6.19	0.88	1	4.8	0.44	2.62	1.01	1.15	0.99	1.05	0.4	1	24.47	10.76	17.61	0.72	1.34	0	0.69	0.04	0.00366505	8.29	14.51	2.41	8.4	1.05	0	1.04	0.7	0.08	0.324407
Solyc11g066590	Lysosomal Pro-X carboxypeptidase (AHRD V1 **-- Q9FLH1_ARATH); contains Interpro domain(s) IPR008758 Peptidase S28	10.51	9.45	9.98	10.24	16.23	15.81	14.09	1.41	1	20.49	38.76	29.62	38.32	13.3	25.81	0.87	1	71.12	26.42	48.77	13.91	9.06	11.28	11.42	0.23	1	125.98	121.52	123.75	8.89	6.94	27	14.28	0.12	1.21e-08	112.31	58.7	36.88	69.3	12.36	7.68	21.45	13.83	0.2	0.33422
Solyc10g075110	Non-specific lipid-transfer protein (AHRD V1 ***- A7UGG9_SOLTU); contains Interpro domain(s) IPR000528 Plant lipid transfer protein/Par allergen	36.12	79.55	57.83	46.95	96.73	462.37	202.02	3.49	1	125.63	46.06	85.84	57.97	53.36	55.66	0.65	1	80.74	939.38	510.06	17.24	15.4	168.49	67.04	0.13	1	139.31	78.08	108.69	16.33	13.01	4.19	11.18	0.1	0.000651897	63.06	65.12	98.13	75.44	242.97	119.52	105.8	156.1	2.07	0.33626
Solyc05g014190	CAAX amino terminal protease family protein (AHRD V1 **-- D7LQY7_ARALY); contains Interpro domain(s) IPR003675 Abortive infection protein	19.35	8.65	14	15.41	15.04	10.33	13.59	0.97	1	33.31	42.71	38.01	34.78	33.23	34	0.89	1	14.57	12.02	13.29	19.48	18.82	10.68	16.33	1.23	1	11.2	20.37	15.79	34.47	34.33	28.94	32.58	2.06	0.00437373	15.1	12.91	10.92	12.98	22.3	14.26	21.13	19.23	1.48	0.33626
Solyc01g005040	Unknown Protein (AHRD V1); contains Interpro domain(s) IPR006702 Uncharacterised protein family UPF0497, trans-membrane plant	0	0	0	0.87	0.64	3	1.5	150.33	1	0.42	0.37	0.4	0.77	0.11	0.44	1.11	1	6.02	3	4.51	0.19	0.43	1.49	0.7	0.16	0.923325	11.54	21.36	16.45	0.2	1.51	1.27	0.99	0.06	0.0173961	6.49	17.72	3.53	9.25	0	0.31	1.57	0.63	0.07	0.337401
Solyc07g041900	Cathepsin L-like cysteine proteinase (AHRD V1 **** A7LJ78_DERVA); contains Interpro domain(s) IPR013128 Peptidase C1A, papain IPR000169 Peptidase, cysteine peptidase active site	255.3	277.14	266.22	572.42	593.6	1008.12	724.71	2.72	0.367675	59.5	62.8	61.15	65.36	16.43	40.89	0.67	1	575.89	841.05	708.47	359.09	253.14	261.5	291.24	0.41	1	183.5	80.5	132	10.65	14.86	14.73	13.41	0.1	0.0182488	216	169.35	52.67	146.01	38.46	9.74	30.14	26.11	0.18	0.337401
Solyc06g076520	class I heat shock protein (AHRD V1 ***- Q69BI7_CARPA); contains Interpro domain(s) IPR002068 Heat shock protein Hsp20	105.57	142.77	124.17	101.98	123.47	450.18	225.21	1.81	1	178.69	150.21	164.45	131.76	115.69	123.72	0.75	1	450.62	863.6	657.11	101.76	76.49	236.67	138.31	0.21	0.880832	399.52	255.54	327.53	46.7	62.07	86.1	64.96	0.2	0.000715213	1711.68	5826.48	4519.42	4019.19	901.05	379.27	467.83	582.72	0.14	0.337401
Solyc12g014480	cDNA clone 002-156-B04 full insert sequence (AHRD V1 *-*- B7F1Y4_ORYSJ)	7.31	7.18	7.24	2.69	0.69	6.32	3.23	0.45	1	6.99	12.01	9.5	2.69	2.07	2.38	0.25	0.673035	14.04	14.37	14.2	2.18	2.49	4.27	2.98	0.21	0.673569	31.85	16.39	24.12	2.32	2.16	2.74	2.41	0.1	0.00131643	20.9	15.28	11.32	15.83	3.41	2.68	3.95	3.35	0.21	0.338235
Solyc06g063210	Glutamate-gated kainate-type ion channel receptor subunit GluR5 (AHRD V1 **** B9HB97_POPTR); contains Interpro domain(s) IPR017103 Ionotropic glutamate-like receptor, plant	0.06	0	0.03	0.67	0.32	2.54	1.18	39.22	1	0.28	0.75	0.52	0.29	0.2	0.24	0.48	1	5.02	4.9	4.96	0.51	0.92	0.87	0.77	0.15	0.0188858	3.42	5.99	4.71	0.27	0.38	1.51	0.72	0.15	0.154673	3.81	4.67	1.27	3.25	0.48	0.97	0.92	0.79	0.24	0.34255
Solyc12g087830	MADS box transcription factor (AHRD V1 ***- Q8L5F7_DAUCA); contains Interpro domain(s) IPR002100 Transcription factor, MADS-box	20.24	20.24	20.24	118.74	99.66	153.66	124.02	6.13	9.76e-05	23.78	51.24	37.51	110.58	87.58	99.08	2.64	0.0924403	87.32	44.79	66.05	134.49	108.27	147.43	130.06	1.97	0.609832	74.57	61.45	68.01	109.12	113.66	129.03	117.27	1.72	0.00106875	70.22	75.57	90.48	78.76	103.39	93.87	134.6	110.62	1.4	0.344826
Solyc11g006790	Unknown Protein (AHRD V1)	0	0	0	0	0	1.79	0.6	59.67	1	0	0	0	0	0.33	0.17	16.5	1	4.49	1.49	2.99	0	0	1.11	0.37	0.12	1	21.62	45.66	33.64	0	0	0.63	0.21	0.01	0.00251915	76.8	37.46	13.79	42.68	4.14	2.78	4.11	3.68	0.09	0.350241
Solyc03g114840	MADS box transcription factor 11 (AHRD V1 **** D9IFM5_ONCHC); contains Interpro domain(s) IPR002100 Transcription factor, MADS-box IPR002487 Transcription factor, K-box	0.68	0.76	0.72	0.95	1.33	1.1	1.13	1.56	1	1.46	0.69	1.07	0.96	0.86	0.91	0.85	1	0.33	1.38	0.85	1.05	1.79	1.13	1.32	1.55	1	0.5	0.94	0.72	1.89	2.39	3.86	2.71	3.77	0.0111676	0.72	1.35	0.75	0.94	1.64	2.05	2.92	2.2	2.34	0.361895
Solyc04g079040	Serine carboxypeptidase 1 (AHRD V1 ***- B6TC80_MAIZE); contains Interpro domain(s) IPR001563 Peptidase S10, serine carboxypeptidase	6.13	4.6	5.37	6.63	10.96	6.37	7.99	1.49	1	4.89	5.56	5.22	6.75	4.52	5.63	1.08	1	4.73	4.46	4.6	17.99	10.88	4.1	10.99	2.39	1	2.44	1.48	1.96	4.07	5.48	5.37	4.97	2.54	0.00394404	2.19	1.92	1.02	1.71	3.53	1.17	4.33	3.01	1.76	0.369494
Solyc03g120550	Peptide transporter 1 (AHRD V1 **-* Q7XAC3_VICFA); contains Interpro domain(s) IPR000109 TGF-beta receptor, type I/II extracellular region	15.28	11.17	13.22	10.57	10.41	21.02	14	1.06	1	7.29	5.66	6.47	6.97	5.37	6.17	0.95	1	24.21	23.41	23.81	9.42	11.92	16.83	12.72	0.53	1	36.49	35.72	36.11	5.24	5.63	11.25	7.37	0.2	0.00188416	48.92	53.2	37.76	46.63	12.61	20.93	11.63	15.06	0.32	0.373103
Solyc06g073260	NAD-dependent epimerase/dehydratase (AHRD V1 **-- C7QWY4_CYAP0); contains Interpro domain(s) IPR016040 NAD(P)-binding domain	841.64	623.5	732.57	559.93	508.22	352.75	473.63	0.65	1	704.98	646.77	675.88	676.71	749.9	713.31	1.06	1	319.79	359.91	339.85	628.07	581.13	616.11	608.44	1.79	0.572637	232.88	304.32	268.6	660	665.97	579.72	635.23	2.36	0.000271696	321.87	242.01	344.77	302.88	729.55	971.68	586.96	762.73	2.52	0.374908
Solyc03g111800	Receptor like kinase, RLK	0.47	0.92	0.7	1.13	1.26	2.63	1.67	2.41	1	3.05	4.03	3.54	3.69	2.23	2.96	0.84	1	25.3	5.42	15.36	2.5	2.58	1.34	2.14	0.14	1	28.54	42.95	35.75	3.42	2.6	6.66	4.23	0.12	0.00402375	26.08	30.55	11.25	22.63	5.9	8.19	6.53	6.87	0.3	0.377501
Solyc07g052470	Syntaxin (AHRD V1 ***- Q6X9V9_HORVD); contains Interpro domain(s) IPR010989 t-SNARE	0.51	0.21	0.36	0.81	1.3	1.74	1.28	3.56	1	0.26	0.62	0.44	0.88	0.48	0.68	1.55	1	3.17	1.86	2.51	0.71	0.13	1.04	0.63	0.25	1	4.49	3.92	4.21	0.25	0.23	0.4	0.29	0.07	0.0182488	4.03	4.4	3.2	3.88	0.98	0.77	0.37	0.71	0.18	0.38464
Solyc12g005310	Auxin-responsive GH3-like (AHRD V1 ***- Q0GUM1_ARATH); contains Interpro domain(s) IPR004993 GH3 auxin-responsive promoter	0.41	0.45	0.43	0.43	0.3	0.07	0.27	0.62	1	0.93	0.23	0.58	2.69	2.76	2.72	4.7	0.106998	0.22	0.47	0.34	0.42	0.16	0.14	0.24	0.7	1	1.26	0.9	1.08	2.1	3.57	4.19	3.29	3.04	0.00267417	0.39	0.91	0.81	0.7	2.43	0.35	3.36	2.05	2.91	0.38464
Solyc06g063090	Alanine aminotransferase (AHRD V1 **** Q6VEJ5_CAPAN); contains Interpro domain(s) IPR004839 Aminotransferase, class I and II	6.07	6.38	6.22	5.73	8.25	9.76	7.91	1.27	1	7.3	8.49	7.89	8.17	4.66	6.42	0.81	1	26.64	11.03	18.84	6.39	4.31	5.89	5.53	0.29	1	31.77	27.14	29.45	2.45	3.81	4.5	3.59	0.12	2.36e-06	26.42	28.56	13.36	22.78	8.26	4.6	6.55	6.47	0.28	0.388232
Solyc05g009520	Genomic DNA chromosome 3 P1 clone MPE11 (AHRD V1 ***- Q9LUA5_ARATH)	6.92	15.99	11.46	18.04	23.08	48.46	29.86	2.61	1	12.37	14.48	13.43	16.4	9.15	12.77	0.95	1	79.33	53.22	66.28	15.92	11.74	9.59	12.42	0.19	0.00758137	72.94	94.84	83.89	5.99	11.42	15.33	10.91	0.13	0.000120384	125.29	126.59	146.45	132.78	52.32	23.23	39	38.18	0.29	0.393037
Solyc02g079950	Oxygen-evolving enhancer protein 3 (AHRD V1 ***- Q7Y1T5_PEA); contains Interpro domain(s) IPR008797 Photosystem II oxygen evolving complex protein PsbQ	2947.19	4147.87	3547.53	3832.11	3899.93	3343.65	3691.9	1.04	1	2898.35	2459.32	2678.84	2942.08	3596.63	3269.36	1.22	1	2939.87	3475.82	3207.85	4441.52	4663.25	4396.19	4500.32	1.4	1	1295.31	1802.9	1549.11	3946.21	3436.67	2902.08	3428.32	2.21	0.00951076	1262.27	1182.95	2250.95	1565.39	3565.55	4738.28	2994.14	3765.99	2.41	0.394249
Solyc07g056360	Unknown Protein (AHRD V1)	15.47	18.62	17.05	4.99	7.67	6.91	6.52	0.38	0.850782	14.12	2.7	8.41	9.91	8.38	9.14	1.09	1	4.23	8.65	6.44	14.37	6.09	26.13	15.53	2.41	1	5.38	6.82	6.1	14.83	20.77	28.91	21.5	3.53	0.000563774	5.05	2.95	4.7	4.23	3.85	8.06	15.71	9.21	2.17	0.39545
Solyc05g016310	Aspartic proteinase nepenthesin I (AHRD V1 **-- A9ZMF9_NEPAL); contains Interpro domain(s) IPR001461 Peptidase A1	0	0	0	0.19	0.14	0.6	0.31	31	1	0.48	0.43	0.45	0.56	0.14	0.35	0.77	1	1.81	1.51	1.66	0.16	0.19	0.56	0.3	0.18	1	2.05	3.87	2.96	0.09	0.08	0.27	0.15	0.05	0.0194265	2.68	3.99	1.4	2.69	0.51	0.54	0.42	0.49	0.18	0.399205
Solyc03g115770	Timing of CAB expression-like	7.57	6.57	7.07	8.38	6.75	36.39	17.17	2.43	1	1.36	0.17	0.76	0.35	0.11	0.23	0.3	1	2.29	44.86	23.57	0.38	0.95	39.7	13.68	0.58	1	5.73	2.95	4.34	0.2	0.06	0.29	0.18	0.04	7.14e-05	1.67	2.03	0.46	1.39	0.27	0.1	0.13	0.17	0.12	0.399345
Solyc10g074920	Mannan endo-1 4-beta-mannosidase (AHRD V1 ***- B4ADW3_BACPU); contains Interpro domain(s) IPR001547 Glycoside hydrolase, family 5	0.97	1.82	1.4	1.16	1.87	2.02	1.68	1.21	1	2.45	1.13	1.79	2.47	2.91	2.69	1.5	1	2.35	5.05	3.7	2.01	2.4	4.03	2.81	0.76	1	1.83	1.1	1.47	2.44	3.9	3.21	3.18	2.17	0.0446269	1.18	2.06	0.69	1.31	2.6	2.19	2.97	2.59	1.97	0.399755
Solyc01g006950	Syntaxin (AHRD V1 ***- Q6X9V9_HORVD); contains Interpro domain(s) IPR010989 t-SNARE	0	0	0	0.38	0.63	2.09	1.03	103.33	1	1.09	1.39	1.24	0.25	0.07	0.16	0.13	1	14.95	9.49	12.22	0	0.85	1.58	0.81	0.07	0.000114773	3.4	26.04	14.72	0.4	0.12	3.19	1.24	0.08	0.651862	13.08	23.36	1.95	12.8	0.13	1.42	1.28	0.94	0.07	0.400919
Solyc01g094250	Short-chain dehydrogenase/reductase (AHRD V1 ***- B0KZQ5_CAPAN); contains Interpro domain(s) IPR002347 Glucose/ribitol dehydrogenase	0.98	0	0.49	0.27	0.77	0.19	0.41	0.84	1	0.33	0.42	0.38	0.34	0.26	0.3	0.8	1	4.23	0.12	2.18	0.54	0.21	0.09	0.28	0.13	1	15.84	13.06	14.45	0.19	0.9	0.61	0.57	0.04	1.64e-09	5.44	12.46	2.98	6.96	1.13	2.07	0.19	1.13	0.16	0.401812
Solyc09g092690	Peptidyl-prolyl cis-trans isomerase (AHRD V1 ***- Q86M29_BRUMA); contains Interpro domain(s) IPR001179 Peptidyl-prolyl cis-trans isomerase, FKBP-type	2.99	1.51	2.25	0.35	0.56	0.35	0.42	0.19	0.0661575	2.39	1.36	1.88	0.18	0.7	0.44	0.23	1	14.6	0.26	7.43	0.4	0.3	1.56	0.75	0.1	1	9.59	3.74	6.67	0.14	0.07	1.19	0.47	0.07	0.0472853	26.95	60.87	18.76	35.53	7.56	11.32	4.34	7.74	0.22	0.401812
Solyc11g012980	Ethylene-responsive transcription factor 9 (AHRD V1 *-*- ERF80_ARATH); contains Interpro domain(s) IPR001471 Pathogenesis-related transcriptional factor and ERF, DNA-binding	0.85	1.95	1.4	1.79	1.5	8.46	3.92	2.8	1	0.29	0.26	0.28	0.47	0.23	0.35	1.27	1	4.19	8.52	6.36	1.57	0.22	0.96	0.92	0.14	0.765832	26.37	11.77	19.07	0.42	1.75	0.88	1.02	0.05	0.00422582	13.4	10.13	21.02	14.85	0.41	4.17	1.62	2.07	0.14	0.406828
Solyc12g036330	Receptor-like protein kinase At3g21340 (AHRD V1 *-*- RLK6_ARATH); contains Interpro domain(s) IPR002290 Serine/threonine protein kinase	0.1	0.36	0.23	0.15	0.28	0.7	0.38	1.64	1	0.34	0.43	0.39	0.38	0.23	0.3	0.79	1	5.39	0.87	3.13	0.13	0.23	0.45	0.27	0.09	1	4.41	6.25	5.33	0.28	0.07	1.11	0.49	0.09	0.00243332	4.16	5.22	0.66	3.35	0.48	0.11	0.48	0.36	0.11	0.414262
Solyc04g048900	Calreticulin 2 calcium-binding protein (AHRD V1 **** A8HMC0_CHLRE); contains Interpro domain(s) IPR009169 Calreticulin	2.17	3.8	2.98	6.42	10.45	27.71	14.86	4.98	1	9.76	18.93	14.34	12.43	9.13	10.78	0.75	1	105.19	29.94	67.56	5.73	11.41	18.92	12.02	0.18	1	91.22	129	110.11	5.81	5.85	36.78	16.15	0.15	0.042718	66.87	73.75	22.01	54.21	13.9	12.58	21.92	16.13	0.3	0.415362
Solyc02g070970	Chlorophyll a/b binding protein (AHRD V1 **** Q41422_SOLTU); contains Interpro domain(s) IPR001344 Chlorophyll A-B binding protein	1269.1	1656.19	1462.64	1561.01	1488.13	283.81	1110.98	0.76	1	9519.62	6575.86	8047.74	7464.73	9772.08	8618.4	1.07	1	3344.11	189.72	1766.91	5421.8	8079.07	666.21	4722.36	2.67	1	4312.21	6043.28	5177.74	20778.1	16827.2	11032.8	16212.7	3.13	0.0482727	957.51	229.41	693.15	626.69	1278.42	7097.85	5969.91	4782.06	7.63	0.416113
Solyc02g070890	Receptor like kinase, RLK	0.28	0.32	0.3	0.11	0.18	0.71	0.33	1.11	1	0.21	0.05	0.13	0.14	0.06	0.1	0.77	1	0.78	0.79	0.79	2.58	1.69	1.04	1.77	2.25	1	0.21	1.17	0.69	2.67	3.09	2.09	2.62	3.79	0.00359575	0.44	0.66	0.1	0.4	0.63	0.46	1.32	0.8	2.01	0.416139
Solyc06g059860	Unknown Protein (AHRD V1)	2.94	2.69	2.81	1.33	2.33	3.47	2.38	0.84	1	11.57	12.05	11.81	10.15	7.05	8.6	0.73	1	15.04	6.36	10.7	1.21	0.88	3.55	1.88	0.18	0.768602	38.05	50.22	44.13	2.8	3.92	9.08	5.27	0.12	0.000176371	41.89	33.26	15.08	30.08	10.18	4.49	10.44	8.37	0.28	0.418798
Solyc04g071340	Fructose-1 6-bisphosphatase class 1 (AHRD V1 **** D3PE46_DEFDS); contains Interpro domain(s) IPR000146 Fructose-1,6-bisphosphatase	142.06	106.88	124.47	135.68	73.67	176.25	128.53	1.03	1	289.1	362.73	325.92	278.63	336.04	307.34	0.94	1	63.41	181.34	122.38	149.83	130.85	289.6	190.09	1.55	1	118.59	138.81	128.7	313.5	274.52	223.97	270.66	2.1	0.0174953	145.26	114.42	153.44	137.71	200.02	138.46	201.73	180.07	1.31	0.420569
Solyc06g082940	Photosystem I reaction center subunit XI (AHRD V1 ***- B6SHL1_MAIZE); contains Interpro domain(s) IPR003757 Photosystem I reaction centre, subunit XI PsaL	2301.81	2048.75	2175.28	2600.26	2609.65	1851.74	2353.88	1.08	1	2419.01	1848.15	2133.58	2444.93	3129.7	2787.31	1.31	1	1916.24	1633.5	1774.87	2672.69	2644.09	1898.76	2405.18	1.36	1	1050.71	1308.68	1179.7	2623.14	2751.99	2291.22	2555.45	2.17	0.00125718	1221	1035.55	2076.91	1444.49	3142.49	3991.01	2538.5	3224	2.23	0.422165
Solyc04g014600	Universal stress protein family protein (AHRD V1 ***- D7L0F0_ARALY); contains Interpro domain(s) IPR006016 UspA	1.81	1.34	1.58	0.89	1.13	1.55	1.19	0.76	1	5.82	3.58	4.7	7.81	7.56	7.69	1.64	1	5.48	0.97	3.23	0.44	1.51	0.87	0.94	0.29	1	9.65	7.53	8.59	0.47	1.02	1.65	1.05	0.12	0.019889	183.52	151.41	207.96	180.96	49.27	70.09	24.06	47.81	0.26	0.426455
Solyc01g087750	Homology to unknown gene (Fragment) (AHRD V1 ***- Q015C3_OSTTA)	166.58	116.78	141.68	154.06	152.16	72.47	126.23	0.89	1	101.25	97.89	99.57	103.71	136.11	119.91	1.2	1	66.55	62.33	64.44	96.6	96.54	90.14	94.43	1.47	1	37.96	47.03	42.5	87.63	74.39	92.78	84.93	2	9.2e-05	60.15	40	37.19	45.78	60.3	54.85	69.55	61.57	1.34	0.426455
Solyc11g010390	Unknown Protein (AHRD V1)	9.15	40.49	24.82	30.39	28.49	87.5	48.79	1.97	1	37.63	29.74	33.69	41.75	22.81	32.28	0.96	1	159.96	93.26	126.61	27.4	14.06	64.22	35.23	0.28	0.768099	156.61	176.67	166.64	19.31	38.18	34.76	30.75	0.18	0.000804803	176.87	236.51	170.02	194.47	70.59	43.3	61.12	58.34	0.3	0.427373
Solyc07g056510	Glutathione S-transferase (AHRD V1 **** D3Y4H6_9ROSI); contains Interpro domain(s) IPR004046 Glutathione S-transferase, C-terminal	0.09	0.11	0.1	0	0.43	0	0.14	1.43	1	0	0.58	0.29	0.21	0	0.1	0.36	1	14.32	0.33	7.33	0.13	0.14	0.61	0.29	0.04	1	6.28	9.47	7.88	0	0.12	0	0.04	0.01	9.54e-07	18.55	21.27	1.98	13.93	1.44	3.49	0	1.64	0.12	0.42762
Solyc09g072750	Unknown Protein (AHRD V1)	232.32	581.88	407.1	188.7	501.12	226.39	305.4	0.75	1	707.43	292.5	499.96	218.93	458.7	338.81	0.68	1	198.32	497.86	348.09	635.99	570.91	416.7	541.2	1.55	1	141.8	220.67	181.24	760.89	667.66	633.25	687.27	3.79	5.11e-06	260.97	368.39	368.12	332.49	372.75	388.4	551.64	437.6	1.32	0.429617
Solyc03g025710	GCN5-related N-acetyltransferase (AHRD V1 ***- B2IU63_NOSP7); contains Interpro domain(s) IPR000182 GCN5-related N-acetyltransferase	15.3	4.92	10.11	7.61	5.01	2.11	4.91	0.49	1	52.93	89.32	71.12	65.41	66.29	65.85	0.93	1	5.98	2.64	4.31	12.03	9.43	3.12	8.19	1.9	1	23.33	26.24	24.78	61.2	52.66	52.09	55.32	2.23	0.000292283	69.72	70.98	70.72	70.47	128.62	63.67	81.62	91.3	1.3	0.431592
Solyc01g066040	Unknown Protein (AHRD V1)	2.29	2.61	2.45	1.53	2.2	3.93	2.55	1.04	1	1.47	0	0.73	1.07	2.51	1.79	2.44	1	1.37	2.65	2.01	2.3	3.94	8.72	4.99	2.48	1	3.42	1.47	2.44	8.86	4.56	16.06	9.83	4.02	0.0222736	12.58	6.6	4.11	7.76	13.78	4.7	17.83	12.1	1.56	0.438493
Solyc11g056680	LRR receptor-like serine/threonine-protein kinase, RLP	4.71	5.14	4.92	5.83	17.24	11.44	11.5	2.34	1	8.56	4.19	6.38	22.92	16.05	19.48	3.06	0.0375189	6.45	21.46	13.96	11.57	6.06	15.73	11.12	0.8	1	4.5	4.68	4.59	8.79	9.61	10.96	9.79	2.13	0.00372195	11.15	14.24	10.64	12.01	21.29	7.53	18.8	15.87	1.32	0.441936
Solyc12g056160	Cation/H(+) antiporter 18 (AHRD V1 ***- CHX18_ARATH); contains Interpro domain(s) IPR006153 Cation/H+ exchanger	0.04	0.15	0.1	0.25	0.23	1.78	0.75	7.93	1	0.12	0.11	0.11	0.28	0.13	0.21	1.78	1	3.02	0.93	1.98	0.49	0.5	0.27	0.42	0.21	1	3.89	1.81	2.85	0.23	0.32	0.55	0.37	0.13	0.0357306	1.42	2.74	1.25	1.8	0.4	0.36	0.28	0.35	0.19	0.4462
Solyc06g076790	Unknown Protein (AHRD V1)	830.62	1070.24	950.43	774.11	921.96	449.02	715.03	0.75	1	977.3	889.44	933.37	1331.98	1495.13	1413.56	1.51	1	185.37	275.88	230.62	652.9	252.4	402.01	435.77	1.89	1	248.58	254.84	251.71	580.59	804.77	626.74	670.7	2.66	0.00137569	699.78	330.85	648.92	559.85	1352.7	1692.38	950.11	1331.73	2.38	0.451608
Solyc05g015390	REF-like stress related protein 1 (AHRD V1 *--- Q6XNP4_HEVBR); contains Interpro domain(s) IPR008802 Rubber elongation factor	67.7	48.37	58.03	73.72	54.99	93.88	74.2	1.28	1	146.7	221.27	183.99	197.94	198.68	198.31	1.08	1	339.76	157.09	248.43	68.3	69.08	72.45	69.94	0.28	0.754927	357.98	216.83	287.41	66.59	69.05	89.93	75.19	0.26	0.0189473	797.06	1160.45	1327.36	1094.96	2566.45	1309.31	1284.49	1720.08	1.57	0.452601
Solyc09g014530	Major latex-like protein (AHRD V1 **-- B5THI3_PANGI); contains Interpro domain(s) IPR000916 Bet v I allergen	1.65	1.33	1.49	0.74	0.69	0.17	0.53	0.36	1	0.24	0	0.12	0.44	1.33	0.89	7.38	1	1.55	1.5	1.52	0	0.56	0.8	0.45	0.3	1	4.66	2.71	3.69	0.52	0	0	0.17	0.05	0.0463246	3.12	10.54	4.43	6.03	1.7	1.07	0.67	1.15	0.19	0.453086
Solyc04g081760	GDSL esterase/lipase At3g43570 (AHRD V1 ***- GDL56_ARATH); contains Interpro domain(s) IPR001087 Lipase, GDSL	2.36	1.79	2.08	0.35	1.09	1.59	1.01	0.49	1	3.32	3.44	3.38	0.44	0.34	0.39	0.12	0.0368331	3.96	2.91	3.44	0.58	0.66	1.03	0.76	0.22	1	4.3	4.61	4.46	0.12	0.35	1.17	0.55	0.12	0.0724367	3.98	4.85	1.83	3.55	1.09	0.19	0.48	0.59	0.17	0.456681
Solyc06g008300	LRR receptor-like serine/threonine-protein kinase, RLP	1.05	1.01	1.03	2.36	3.9	6.97	4.41	4.28	1	2.51	3.62	3.06	2.93	0.39	1.66	0.54	1	8.03	7.58	7.8	1.82	2.6	1.62	2.01	0.26	0.219297	6.46	7.62	7.04	0.92	0.82	1.43	1.06	0.15	0.00147188	3.62	3.68	0.83	2.71	0.47	0.68	0.73	0.63	0.23	0.458504
Solyc03g007030	CDGSH iron sulfur domain-containing protein 1 (AHRD V1 ***- B5X1R9_SALSA); contains Interpro domain(s) IPR006622 Iron sulphur domain-containing, CDGSH-type, subfamily	304.23	280.4	292.31	258.11	271.7	65.08	198.3	0.68	1	78.65	80.1	79.38	133.25	142.02	137.63	1.73	1	9.58	45.21	27.39	76.83	26.49	35.34	46.22	1.69	1	30.9	15.95	23.42	41.87	65	88.72	65.2	2.78	8.34e-06	43.48	21.56	12.28	25.77	132.53	258.35	99.02	163.3	6.34	0.463234
Solyc03g115920	Zinc finger protein-like protein (AHRD V1 **-- Q1PEQ5_ARATH); contains Interpro domain(s) IPR002867 Zinc finger, C6HC-type	2.35	1.21	1.78	2.13	3.88	17.25	7.75	4.36	1	2.05	4.17	3.11	4.72	2.33	3.52	1.13	1	42.56	27.02	34.79	2.07	3.37	4.48	3.31	0.1	1.03e-05	33.94	44.9	39.42	2.67	4.54	6.43	4.55	0.12	7.14e-05	34.93	39.85	8.24	27.67	6	2.41	7.94	5.45	0.2	0.465667
Solyc08g079840	Subtilisin-like protease (AHRD V1 **-- Q9LWA3_SOLLC); contains Interpro domain(s) IPR015500 Peptidase S8, subtilisin-related	4.97	9.2	7.08	7.61	23.92	16.8	16.11	2.27	1	9.57	9.88	9.73	8.01	5.65	6.83	0.7	1	46.05	21.48	33.77	14.06	8.42	11.91	11.46	0.34	1	32.54	47.06	39.8	5.21	4.4	11.98	7.2	0.18	0.0252074	33.34	24.49	16.32	24.72	5.53	9.89	8.76	8.06	0.33	0.465933
Solyc02g080040	Receptor-like protein kinase (AHRD V1 **** C6ZRS0_SOYBN); contains Interpro domain(s) IPR002290 Serine/threonine protein kinase	0.35	0.65	0.5	0.48	0.4	6.85	2.58	5.15	1	0.81	1.46	1.14	0.49	0.28	0.39	0.34	1	6.85	7.11	6.98	0.87	0.63	2.1	1.2	0.17	0.126315	7.47	12.28	9.88	0.42	0.79	1.51	0.91	0.09	0.00969249	4.67	6.95	0.68	4.1	0.17	0.26	0.74	0.39	0.1	0.473365
Solyc08g006930	Photosystem I reaction center subunit X psaK (AHRD V1 ***- Q84QE6_TOBAC); contains Interpro domain(s) IPR017493 Photosystem I reaction center, PsaK, plant	6056.57	4490.23	5273.4	4101.54	5667.3	2834.44	4201.09	0.8	1	6669.64	5223.58	5946.61	6644.32	9198.29	7921.31	1.33	1	2868.9	2101.41	2485.15	5348.46	6551.48	3269.53	5056.49	2.03	1	2421.11	3428.04	2924.57	9342.05	9157.16	6972.26	8490.49	2.9	0.00253331	3045.96	1887.74	4088.88	3007.53	6581.35	8965.78	5442.81	6996.65	2.33	0.474221
Solyc08g068600	Decarboxylase family protein (AHRD V1 ***- B1ILJ6_CLOBK); contains Interpro domain(s) IPR002129 Pyridoxal phosphate-dependent decarboxylase	1.21	0.86	1.03	2.95	1.48	4.42	2.95	2.85	1	1.33	1.25	1.29	1.13	1.11	1.12	0.87	1	11.04	13.67	12.36	1.03	1.36	2.64	1.68	0.14	0.00428199	3.78	16.1	9.94	0.42	0.55	2.75	1.24	0.12	0.607757	17.23	37.89	9.52	21.55	3.14	6.48	3.77	4.46	0.21	0.481632
Solyc08g067320	Chlorophyll a/b binding protein (AHRD V1 ***- Q41422_SOLTU); contains Interpro domain(s) IPR001344 Chlorophyll A-B binding protein	253.56	312.35	282.96	218.77	218.75	138.08	191.87	0.68	1	734.1	699.8	716.95	512.14	630.94	571.54	0.8	1	472.74	112.92	292.83	828.68	1008.45	184.45	673.86	2.3	1	424.17	726.92	575.54	1240.45	1740.45	1205.45	1395.45	2.42	0.0175602	183.28	57.18	96.52	112.33	125.49	481.16	548.88	385.18	3.43	0.483432
Solyc09g091110	Unknown Protein (AHRD V1)	2.97	8.27	5.62	74.63	79.18	147.39	100.4	17.86	6.39e-06	5.34	9.14	7.24	6.59	2.26	4.42	0.61	1	152.81	8.71	80.76	10.95	49.97	5.81	22.24	0.28	1	26.9	19.53	23.21	6.54	20.36	6.88	11.26	0.49	1	19.03	66.8	22.84	36.22	4.28	10.07	4.95	6.43	0.18	0.483432
Solyc05g005870	Nodulin MtN21 family protein (AHRD V1 ***- D7KXZ8_ARALY); contains Interpro domain(s) IPR000620 Protein of unknown function DUF6, transmembrane	0.06	0	0.03	0.19	0.76	0	0.32	10.56	1	2.86	4.71	3.79	3.29	3.94	3.62	0.96	1	0	0	0	0.08	0.37	0	0.15	15	1	0.1	1.66	0.88	3.63	3.15	4.73	3.84	4.36	0.00022169	0.33	0.47	0.81	0.54	1.95	0.27	3.87	2.03	3.78	0.485768
Solyc02g069260	ARGONAUTE 1 (AHRD V1 ***- D6RUV9_TOBAC); contains Interpro domain(s) IPR003165 Stem cell self-renewal protein Piwi	3.78	3.32	3.55	4.97	3.77	2.26	3.67	1.03	1	6.34	9.05	7.7	7.66	9.4	8.53	1.11	1	49.49	3.56	26.53	2.89	3.51	4.64	3.68	0.14	1	42.25	65.95	54.1	3.15	5.21	11.59	6.65	0.12	0.0129216	65.02	86.11	31.56	60.9	28.32	4.9	16.31	16.51	0.27	0.48688
Solyc04g051690	WRKY transcription factor 16 (AHRD V1 ***- C9DI05_9ROSI); contains Interpro domain(s) IPR003657 DNA-binding WRKY	0.77	0.64	0.71	2.68	2.1	12.07	5.62	7.97	1	2.07	9.27	5.67	5.88	6.28	6.08	1.07	1	18.72	16.73	17.73	1.94	0.4	4.66	2.33	0.13	0.0178142	10.93	18.49	14.71	1.13	1.57	12.42	5.04	0.34	0.963357	35.95	26.09	9.34	23.79	4.6	5.77	8.21	6.19	0.26	0.489893
Solyc01g110940	Auxin-induced SAUR-like protein (AHRD V1 ***- Q8S351_CAPAN); contains Interpro domain(s) IPR003676 Auxin responsive SAUR protein	3.27	2.82	3.04	3.3	3.17	0.98	2.48	0.82	1	14.79	15.32	15.05	13.15	17.41	15.28	1.01	1	1.97	2.05	2.01	2.33	4.61	1.37	2.77	1.38	1	3.15	6.95	5.05	11.73	11.25	13.2	12.06	2.39	0.00169585	6.8	4.46	3.11	4.79	7.94	13.72	10.45	10.7	2.23	0.49155
Solyc08g068610	Decarboxylase family protein (AHRD V1 ***- B1ILJ6_CLOBK); contains Interpro domain(s) IPR002129 Pyridoxal phosphate-dependent decarboxylase	0.65	0.61	0.63	2.34	0.89	4.19	2.47	3.93	1	1.05	1.14	1.1	0.84	0.83	0.83	0.76	1	9.77	11.68	10.72	0.9	1.12	1.77	1.26	0.12	0.00179395	2.42	12.68	7.55	0.32	0.22	2.35	0.96	0.13	0.693597	13.68	32.06	9.68	18.47	2.66	6.52	3.11	4.1	0.22	0.49155
Solyc03g080190	Flavanone 3-hydroxylase-like protein (AHRD V1 **-- Q9FLV0_ARATH); contains Interpro domain(s) IPR005123 Oxoglutarate and iron-dependent oxygenase	2.09	5.07	3.58	5.83	9.33	19.1	11.42	3.19	1	4.53	8.72	6.62	5.9	3.67	4.79	0.72	1	27.3	25.74	26.52	3.23	3.68	6.67	4.53	0.17	0.00423016	9.35	18.51	13.93	1.67	2.77	12.19	5.54	0.4	1	19.81	20.55	6.12	15.49	2.73	1.43	7.13	3.76	0.24	0.49155
Solyc02g080110	Unknown Protein (AHRD V1)	3.29	5.24	4.27	3.13	4.43	4.19	3.92	0.92	1	2.92	3.52	3.22	2.1	2	2.05	0.64	1	7.94	4.16	6.05	2.06	2.82	2.96	2.61	0.43	1	11.95	17.56	14.75	0.88	2.04	3.23	2.05	0.14	0.0112484	11.47	10.26	5.31	9.01	1.86	2.47	2.7	2.34	0.26	0.493767
Solyc01g110770	Auxin-induced SAUR-like protein (AHRD V1 *-*- Q8S351_CAPAN); contains Interpro domain(s) IPR003676 Auxin responsive SAUR protein	3.07	4.76	3.92	4.9	4.8	6.16	5.29	1.35	1	11.96	7.56	9.76	14.88	10.95	12.91	1.32	1	2.88	0.8	1.84	4.03	8.29	2.57	4.96	2.7	1	2.88	5.41	4.14	9.22	13.41	20.52	14.38	3.47	0.000122787	8.83	5.79	3.75	6.12	8.62	8.25	11.89	9.59	1.57	0.498496
Solyc03g118130	Rubredoxin-like protein (AHRD V1 *--- A8JGB1_CHLRE); contains Interpro domain(s) IPR004039 Rubredoxin-type Fe(Cys)4 protein	235.75	249.65	242.7	232.72	209.42	149.14	197.09	0.81	1	220.78	183.65	202.22	192.5	259.76	226.13	1.12	1	40.92	140.26	90.59	119.32	64.48	189.22	124.34	1.37	1	61.9	44.98	53.44	92.64	99.95	164.79	119.13	2.23	2.22e-05	182.04	86.33	118.21	128.86	245.29	310.28	199.31	251.63	1.95	0.504237
Solyc02g087860	Transcription factor style2.1 (AHRD V1 **-* B6CG45_SOLPN); contains Interpro domain(s) IPR011598 Helix-loop-helix DNA-binding	42.61	23.62	33.12	17.22	19.06	11.58	15.95	0.48	0.973777	29.57	25.96	27.77	27.09	35.76	31.42	1.13	1	11.38	12.12	11.75	22.22	18.96	15.39	18.86	1.6	1	1.6	6.31	3.96	11.69	12.69	18.07	14.15	3.58	0.000168654	7.98	4.19	3.85	5.34	6.32	12.85	13	10.72	2.01	0.504237
Solyc02g089720	Endo-beta-1 3-glucanase (AHRD V1 ***- B5THH0_PNECA); contains Interpro domain(s) IPR005200 Glycoside hydrolase, family 81	0.87	0.87	0.87	1.32	2.64	5.73	3.23	3.71	1	1.88	1.1	1.49	1.81	1.26	1.54	1.03	1	16.36	8.99	12.68	2.09	1.71	5.86	3.22	0.25	0.657055	19.33	12.78	16.05	2.35	2.2	3.08	2.54	0.16	0.000544794	7.21	8.77	2.74	6.24	1.5	0.29	2.85	1.55	0.25	0.508125
Solyc04g054690	Laccase 1a (AHRD V1 ***- B9IG56_POPTR); contains Interpro domain(s) IPR017760 L-ascorbate oxidase, plants	0.32	0.52	0.42	2.09	1.47	7.74	3.77	8.97	1	0.51	0.46	0.48	0.3	0.22	0.26	0.54	1	12.1	10.69	11.39	0.89	1.17	2	1.35	0.12	0.000502925	4.72	10.21	7.46	0.34	0.25	1.29	0.63	0.08	0.102158	7.17	19.09	1.92	9.39	0.2	1.57	0.46	0.74	0.08	0.518049
Solyc02g086970	Aldehyde dehydrogenase 1 (AHRD V1 **** Q84V96_LOTCO); contains Interpro domain(s) IPR015590 Aldehyde dehydrogenase	23.78	25.87	24.83	36.1	49.33	13.94	33.12	1.33	1	18.71	25.27	21.99	11.83	10.36	11.09	0.5	1	50.82	21.61	36.22	9.72	20.26	15.93	15.3	0.42	1	82.39	38.62	60.5	5.61	4.4	7.32	5.78	0.1	0.0054075	10.6	21.84	7.36	13.27	2.2	1.61	6.04	3.28	0.25	0.519889
Solyc06g069000	Uncharacterized GPI-anchored protein At4g28100 (AHRD V1 ***- UGPI7_ARATH)	11.1	7.09	9.09	7.3	7.4	2.53	5.74	0.63	1	9.16	2.83	6	8.95	13.44	11.2	1.87	1	4.2	3.17	3.69	6.71	7.66	3.92	6.1	1.65	1	1.55	1.28	1.42	4.58	5.56	7.05	5.73	4.05	0.000135525	3.84	2.01	2.58	2.81	3.13	6.55	6.84	5.51	1.96	0.520096
Solyc05g005460	Nucleoredoxin 2 (AHRD V1 *--- A8I9J4_CHLRE); contains Interpro domain(s) IPR000866 Alkyl hydroperoxide reductase/ Thiol specific antioxidant/ Mal allergen	7.79	12.3	10.04	8.68	13.05	8.16	9.96	0.99	1	22.78	16.43	19.61	16.87	11.41	14.14	0.72	1	93.6	9.88	51.74	5.56	7.49	7.1	6.72	0.13	1	70.95	97.29	84.12	5.58	5.27	28.92	13.26	0.16	0.03813	86.51	96.83	46.32	76.55	28.86	17.27	26.82	24.32	0.32	0.521771
Solyc03g005780	Chlorophyll a-b binding protein 3C-like (AHRD V1 **** Q2XTE0_SOLTU); contains Interpro domain(s) IPR001344 Chlorophyll A-B binding protein	2463.09	3773.01	3118.05	3004.09	3171.14	766.19	2313.81	0.74	1	6740.21	5091.65	5915.93	5564.96	8600.26	7082.61	1.2	1	4187.12	242.32	2214.72	9112.44	11762.4	1037.38	7304.07	3.3	1	3049.42	5357.27	4203.35	15664.8	15515.5	8875.87	13352	3.18	0.0392286	1443.81	537.15	1241.11	1074.02	1628.42	5804.76	5025.16	4152.78	3.87	0.52378
Solyc10g009410	Aspartic proteinase nepenthesin I (AHRD V1 **-- A9ZMF9_NEPAL); contains Interpro domain(s) IPR001461 Peptidase A1	4.97	3.32	4.14	2.42	5.34	3.95	3.9	0.94	1	3.23	1.23	2.23	2.75	2.52	2.63	1.18	1	16.51	2.35	9.43	2.35	2.25	3.4	2.67	0.28	1	21.25	32.64	26.95	1.2	1.02	5.04	2.42	0.09	0.00385507	22.61	26.7	15.05	21.45	8.03	7.06	5.34	6.81	0.32	0.535439
Solyc02g085950	Ribulose bisphosphate carboxylase small chain (AHRD V1 ***- A9YTZ7_SOLTU); contains Interpro domain(s) IPR000894 Ribulose bisphosphate carboxylase, small chain	30063.9	66148.1	48106	71443.6	65219.5	33225.3	56629.4	1.18	1	48456.8	33503.9	40980.3	33727.7	69593.8	51660.8	1.26	1	28250.7	23220.4	25735.6	45411.8	44799.7	46998.2	45736.6	1.78	0.673569	6553.01	14947.1	10750	50938.6	53714.6	33585.8	46079.7	4.29	0.00451447	16003.6	10407.6	29255	18555.4	41387.6	62484	36338.6	46736.7	2.52	0.539859
Solyc07g066150	Photosystem I reaction center subunit V (AHRD V1 ***- B6U534_MAIZE); contains Interpro domain(s) IPR017494 Photosystem I reaction center, PsaG, plant	5267.85	1667.88	3467.87	2311.76	2657.71	1699.32	2222.93	0.64	1	2105.13	1711.42	1908.28	3002.49	3207.73	3105.11	1.63	1	1774.01	1963.69	1868.85	2853.78	3642.6	1943.83	2813.4	1.51	1	1191.12	1682.98	1437.05	2844.79	3165.4	3541.09	3183.76	2.22	7.57e-06	1839.33	1211.28	2668.78	1906.46	3807.36	5185.44	3206.55	4066.45	2.13	0.541101
Solyc05g015060	26S protease regulatory subunit 6B homolog (AHRD V1 *--- PRS6B_YEAST); contains Interpro domain(s) IPR003959 ATPase, AAA-type, core	0.44	0.14	0.29	0.23	0.19	0.08	0.17	0.57	1	0.17	0.3	0.23	0.23	0.22	0.23	0.96	1	1.51	0.1	0.81	0.15	0.17	0.07	0.13	0.16	1	6.36	5.46	5.91	0.32	0.23	0.09	0.21	0.04	7.52e-06	7.93	1.97	0.55	3.48	0	0	0.08	0.03	0.01	0.548057
Solyc02g086880	Formate dehydrogenase (AHRD V1 **** Q5NE18_SOLLC); contains Interpro domain(s) IPR006140 D-isomer specific 2-hydroxyacid dehydrogenase, NAD-binding	50.8	19.97	35.38	31.31	22.72	79.06	44.36	1.25	1	32.66	31.44	32.05	49.54	18.68	34.11	1.06	1	53.25	180.34	116.8	15.92	15.66	38.48	23.35	0.2	1	135.58	76.95	106.27	14.31	12.01	26.12	17.48	0.16	0.00157123	229.58	221.54	145.14	198.75	94.52	39.05	57.35	63.64	0.32	0.548057
Solyc08g068870	Aspartic proteinase nepenthesin-1 (AHRD V1 **-- C0JAB4_ORYCO); contains Interpro domain(s) IPR001461 Peptidase A1	3.18	4.58	3.88	9.99	10.25	26.39	15.54	4.01	1	10.96	27.67	19.32	22.24	10.76	16.5	0.85	1	54.32	40.75	47.53	9.18	11.14	13.77	11.36	0.24	0.0330705	32.03	68.3	50.16	7.03	7.63	30.98	15.21	0.3	0.819867	62.01	68.66	31.48	54.05	11.38	24.35	20.62	18.78	0.35	0.548057
Solyc07g052070	Cytochrome P450	2.65	1.43	2.04	1.77	1.55	1.66	1.66	0.81	1	5.71	7.7	6.71	3.75	4.46	4.11	0.61	1	0.79	3.61	2.2	0.33	0.09	2.2	0.87	0.4	1	8.81	9.23	9.02	0.35	0.99	2.6	1.31	0.15	0.00563831	15.56	23.49	21.03	20.03	44.75	18.34	23.62	28.9	1.44	0.548521
Solyc02g070950	Chlorophyll a/b binding protein (AHRD V1 **** Q41422_SOLTU); contains Interpro domain(s) IPR001344 Chlorophyll A-B binding protein	1775.1	2895.39	2335.24	2429.49	2054.88	432.03	1638.8	0.7	1	6812.23	3911.44	5361.84	6154.88	8289.47	7222.17	1.35	1	2859.5	321.18	1590.34	4815.04	6574.26	1500	4296.43	2.7	1	2242.49	4188.94	3215.71	12290	11469.7	6814.72	10191.5	3.17	0.0395566	1100.47	335.05	940.5	792.01	1261.02	5111.19	4188.49	3520.23	4.44	0.54943
Solyc10g075070	Non-specific lipid-transfer protein (AHRD V1 ***- A7UGG9_SOLTU); contains Interpro domain(s) IPR013770 Plant lipid transfer protein and hydrophobic protein, helical	65.44	318.9	192.17	158.79	535.19	782.71	492.23	2.56	1	650.37	578.31	614.34	655.33	286.05	470.69	0.77	1	604.09	1136.33	870.21	138.29	69.73	502.16	236.73	0.27	1	1278.77	870.86	1074.82	69.72	92.58	215.33	125.88	0.12	6.32e-09	624.95	1743.7	1152.32	1173.66	2691.02	1193.4	1369.63	1751.35	1.49	0.552776
Solyc11g066360	Unknown Protein (AHRD V1); contains Interpro domain(s) IPR012862 Protein of unknown function DUF1635	3.28	1.97	2.62	3.58	4.3	4	3.96	1.51	1	2.25	0.48	1.36	1.91	2.22	2.07	1.51	1	14.34	0.95	7.64	1.99	1.24	1.6	1.61	0.21	1	17.69	20.83	19.26	0.38	0.18	2.23	0.93	0.05	1.35e-06	14.62	35.89	4.92	18.48	1.13	4.15	1.5	2.26	0.12	0.555057
Solyc10g006710	Serine/threonine kinase receptor (AHRD V1 **** Q7DMS5_BRANA); contains Interpro domain(s) IPR002290 Serine/threonine protein kinase	0.52	0.3	0.41	0.83	0.69	1.2	0.91	2.21	1	0.42	0.38	0.4	0.32	0.28	0.3	0.75	1	5.73	1.82	3.78	0.57	0.54	0.93	0.68	0.18	1	6.97	10.1	8.54	0.25	0.09	0.9	0.41	0.05	2.87e-05	2.8	4.51	0.61	2.64	0.1	0.78	0.39	0.42	0.16	0.558144
Solyc04g073990	Annexin (AHRD V1 ***- Q42657_CAPAN); contains Interpro domain(s) IPR009118 Annexin, type plant	57.52	51.2	54.36	60.64	73.82	157.51	97.32	1.79	1	48.14	31.45	39.8	58.73	56.12	57.42	1.44	1	167.22	138.11	152.67	54.29	44.4	72.73	57.14	0.37	0.806523	179.72	136.41	158.06	33.02	40.16	39.83	37.67	0.24	0.0074817	169.22	175.89	147.62	164.24	65.54	36.46	57.88	53.29	0.32	0.558144
Solyc04g005090	Uncharacterized conserved membrane protein (AHRD V1 **-- A5GTC4_SYNR3)	25.09	11.81	18.45	20	12.68	9.03	13.9	0.75	1	23.42	20.17	21.8	21.55	22.03	21.79	1	1	12.87	13.29	13.08	17.76	16.47	12.95	15.73	1.2	1	7.58	10.71	9.14	15.77	18.82	21.1	18.56	2.03	0.000647495	16.85	13.91	11.84	14.2	25.25	30.54	19.31	25.03	1.76	0.560803
Solyc01g008030	Unknown Protein (AHRD V1)	0.83	0.69	0.76	0	0	0.4	0.13	0.18	1	0	0	0	0.26	0.67	0.47	46.5	1	2.11	0.5	1.3	0.38	1.3	0	0.56	0.43	1	4.53	6.8	5.67	0	0	0	0	0	0.0375477	5.2	2.18	0.54	2.64	0	0	0	0	0	0.562828
Solyc06g008820	Sodium/hydrogen exchanger (AHRD V1 **** Q93YH2_SOLLC); contains Interpro domain(s) IPR018407 Na+/H+ exchanger, isoforms 1-4, conserved region	2.71	2.35	2.53	2.46	2.02	5.46	3.31	1.31	1	4.11	5.77	4.94	4.77	2.9	3.83	0.78	1	12.94	6.07	9.5	3.46	4.27	4.65	4.13	0.43	1	19.21	11.78	15.5	1.61	2.14	3.7	2.48	0.16	0.00124235	13.79	15.61	9.58	12.99	4.28	2.12	5.06	3.82	0.29	0.563287
Solyc06g084050	Photosystem II reaction center W protein (AHRD V1 ***- B6TMB3_MAIZE); contains Interpro domain(s) IPR009806 Photosystem II protein PsbW, class 2	1363.39	616.17	989.78	836.87	762.09	437.06	678.67	0.69	1	673.34	466.29	569.82	734.11	1141.02	937.57	1.65	1	393.73	286.67	340.2	644.47	679.54	452.84	592.28	1.74	0.883623	254.27	261.38	257.82	688.78	854.79	679.36	740.98	2.87	0.000230697	320.14	183.18	252.1	251.81	678.23	1181.12	580	813.12	3.23	0.571929
Solyc05g013170	Unknown Protein (AHRD V1); contains Interpro domain(s) IPR012891 GCK	13.51	18.64	16.07	11.4	12.08	12.81	12.1	0.75	1	9.72	9.14	9.43	10.91	5.35	8.13	0.86	1	26.42	16.24	21.33	7.9	6.13	12.85	8.96	0.42	1	30.13	22.43	26.28	4.7	6.59	5.65	5.65	0.21	0.0320855	23.78	12.26	8.14	14.73	3.46	1.03	5.72	3.4	0.23	0.573997
Solyc12g015780	DNA-directed RNA polymerase subunit D (AHRD V1 ***- A8B9C8_GIALA); contains Interpro domain(s) IPR011263 DNA-directed RNA polymerase, RpoA/D/Rpb3-type	9.27	9.23	9.25	4.73	5.2	7.14	5.69	0.62	1	7.21	7.05	7.13	4.02	2.62	3.32	0.47	1	12.13	18.87	15.5	2.95	4.25	4.71	3.97	0.26	0.435009	11.73	8.95	10.34	1.4	0.76	1.59	1.25	0.12	0.00268086	9.13	5.81	4.38	6.44	2.05	1.43	1.58	1.69	0.26	0.577577
Solyc04g076060	14-3-3 protein beta/alpha-B (AHRD V1 **-- 143BB_XENLA); contains Interpro domain(s) IPR000308 14-3-3 protein	7.19	4.37	5.78	4.39	4.34	8.69	5.81	1	1	4.96	2.48	3.72	2.51	4.32	3.42	0.92	1	9.07	8.8	8.94	2.48	2.07	8.55	4.37	0.49	1	12.74	13.3	13.02	1.47	1.89	5.23	2.86	0.22	0.0152333	20.57	20.97	21.44	20.99	7.81	7.03	6.27	7.04	0.34	0.580766
Solyc09g083200	Nod factor receptor protein (Fragment) (AHRD V1 ***- B6ZN07_GLYSO); contains Interpro domain(s) IPR002482 Peptidoglycan-binding Lysin subgroup	0	0.14	0.07	0.29	1.22	3.84	1.78	25.48	1	0.83	0.75	0.79	0.31	0.4	0.35	0.45	1	21.11	3.4	12.25	0.15	0.09	0.74	0.33	0.03	0.958656	9.86	19.8	14.83	0.08	0.08	1.53	0.56	0.04	0.0111676	6.13	6.98	1.09	4.73	0.47	1.12	1.26	0.95	0.2	0.58857
Solyc08g082660	Cellulose synthase (AHRD V1 **** B9IMB3_POPTR); contains Interpro domain(s) IPR005150 Cellulose synthase	35.19	10.61	22.9	22.23	25.61	9.25	19.03	0.83	1	5.34	4.6	4.97	8.13	7.74	7.94	1.6	1	12.03	8.63	10.33	18.62	21	7.81	15.81	1.53	1	2.84	3.52	3.18	5.07	6.87	8.74	6.89	2.17	0.00233589	3.26	2.57	1.17	2.33	2.1	2.56	5.55	3.4	1.46	0.591246
Solyc04g014900	Receptor like kinase, RLK	0.7	0.69	0.69	1.47	1	3.19	1.89	2.71	1	1.26	0.91	1.08	0.96	0.6	0.78	0.72	1	7.7	8.54	8.12	1.31	0.55	2.57	1.48	0.18	0.0890899	7.64	6.43	7.04	0.22	0.68	2.7	1.2	0.17	0.019047	6.32	9.21	2.57	6.03	1.58	0.11	2.42	1.37	0.23	0.593289
Solyc07g061940	Acetolactate synthase (AHRD V1 **** D7RPJ7_SOLTU); contains Interpro domain(s) IPR012001 Thiamine pyrophosphate enzyme, N-terminal TPP binding region	21	35.47	28.23	44.54	32.79	139.66	72.33	2.56	1	121.29	152.44	136.87	138.03	101.52	119.78	0.88	1	62.22	112.81	87.52	73.25	117.64	71.34	87.41	1	1	107.04	142.03	124.53	300.35	246.15	223.41	256.64	2.06	0.0117957	53.4	84.73	74.47	70.87	123.5	28.38	185.68	112.52	1.59	0.598034
Solyc12g013840	WD-40 repeat protein (AHRD V1 *--- B7KCU4_CYAP7); contains Interpro domain(s) IPR020472 G-protein beta WD-40 repeat, region	3.18	2.67	2.92	3.41	2.12	1.73	2.42	0.83	1	11.95	14.84	13.39	6.33	3.32	4.83	0.36	0.287019	1.98	3.35	2.67	0.5	0.97	2.25	1.24	0.47	1	14.52	10.6	12.56	2.44	1.98	3.13	2.52	0.2	0.00754182	9.29	9.68	5.07	8.01	3.12	0.33	3.25	2.23	0.28	0.602309
Solyc08g077110	NAC domain protein IPR003441 (AHRD V1 ***- B9N2P7_POPTR); contains Interpro domain(s) IPR003441 No apical meristem (NAM) protein	1.45	0.77	1.11	0.93	0.39	0.48	0.6	0.54	1	0.79	0.3	0.55	0.73	0.81	0.77	1.41	1	3.77	0.61	2.19	0.31	0.35	0.15	0.27	0.12	1	7.13	3.83	5.48	0.24	0.15	0.26	0.22	0.04	2.74e-05	4.94	7.28	1.1	4.44	0.64	0.88	1.11	0.88	0.2	0.602731
Solyc09g074560	CONSTANS-like zinc finger protein (AHRD V1 **-- D0EP04_SOYBN); contains Interpro domain(s) IPR010402 CCT domain	56.2	43.61	49.91	55.21	46.08	46.51	49.27	0.99	1	7.97	7.36	7.67	6.19	4.03	5.11	0.67	1	43.68	52.13	47.91	27.5	28.84	45.77	34.04	0.71	1	18.75	16.66	17.7	1.35	2.6	5.51	3.15	0.18	0.00330253	14.57	21.68	8.19	14.81	4.47	4.29	5.26	4.67	0.32	0.602731
Solyc02g085490	Os12g0581300 protein (Fragment) (AHRD V1 *-*- Q0IMB2_ORYSJ); contains Interpro domain(s) IPR006873 Protein of unknown function DUF620	10.1	10.04	10.07	15.05	11.45	4	10.17	1.01	1	16.45	19.69	18.07	15.71	12.24	13.98	0.77	1	5.84	3.19	4.51	10.72	10.52	6.43	9.22	2.04	1	1.65	6.63	4.14	9.8	7.77	11.34	9.64	2.33	0.00157123	1.26	1.16	0	0.81	1.32	1.32	6.67	3.1	3.85	0.602731
Solyc09g009260	Fructose-bisphosphate aldolase (AHRD V1 ***- Q2PYX3_SOLTU); contains Interpro domain(s) IPR000741 Fructose-bisphosphate aldolase, class-I	6.01	20.15	13.08	14.63	28.09	16.98	19.9	1.52	1	21.38	12.11	16.74	27.57	22.96	25.27	1.51	1	70.59	20.76	45.68	16.22	10.73	14.62	13.86	0.3	1	70.82	47.35	59.08	10.58	13.07	17.41	13.69	0.23	0.00940272	59.5	78.08	61.05	66.21	26.22	19.14	21.16	22.17	0.33	0.60341
Solyc09g072680	F-box family protein (AHRD V1 ***- B9IAP0_POPTR); contains Interpro domain(s) IPR017451 F-box associated type 1	2.46	2.08	2.27	1.41	2.41	4.84	2.89	1.27	1	1.28	1.29	1.29	1.67	1.02	1.34	1.05	1	6.67	6.34	6.5	1.64	1.12	2.57	1.78	0.27	0.977082	4.69	6.29	5.49	0.35	0.87	0.86	0.69	0.13	0.0375371	4.94	7.23	3.76	5.31	1.14	0.36	2.15	1.22	0.23	0.605832
Solyc01g105050	Chlorophyll a-b binding protein, chloroplastic (AHRD V1 **** CB12_PETHY); contains Interpro domain(s) IPR001344 Chlorophyll A-B binding protein	1449.37	1662.56	1555.96	1572.05	1525.96	635.8	1244.6	0.8	1	2997.01	2231.92	2614.47	2660.63	3507.19	3083.91	1.18	1	1546.15	498.66	1022.41	2269.17	2246.33	977.65	1831.05	1.79	1	1172.65	1333.83	1253.24	2843.25	2754.95	2647.38	2748.53	2.19	2.14e-05	1175.69	652.19	1789.48	1205.79	2918.42	5457.8	2869.52	3748.58	3.11	0.608319
Solyc12g042890	Acyl-protein thioesterase 2 (AHRD V1 **-- B6T1C9_MAIZE); contains Interpro domain(s) IPR003140 Phospholipase/carboxylesterase	0.97	0.61	0.79	0.89	1.13	0.53	0.85	1.08	1	1.71	1.65	1.68	2.9	0.78	1.84	1.1	1	14.29	0.66	7.47	0.33	0.19	0.33	0.28	0.04	1	17.31	5.98	11.64	0.36	0.33	0.56	0.42	0.04	0.027629	6.86	14.15	7.41	9.47	4	0.27	2.42	2.23	0.24	0.611236
Solyc01g028830	ATP binding / serine-threonine kinase (AHRD V1 **** C5DB71_VITVI); contains Interpro domain(s) IPR002290 Serine/threonine protein kinase	28.27	25.04	26.66	20.55	22.84	21.99	21.79	0.82	1	10.95	6.13	8.54	15.1	7.47	11.29	1.32	1	26.63	35.14	30.88	19.43	18.48	20.46	19.46	0.63	1	42.35	28.18	35.27	8.11	8.72	8.36	8.4	0.24	0.0178283	35.02	34.1	19.3	29.47	9.24	9.21	11.08	9.84	0.33	0.611961
Solyc09g014990	WRKY-like transcription factor (AHRD V1 **** Q06B53_SOLPE); contains Interpro domain(s) IPR003657 DNA-binding WRKY	0.21	0.4	0.3	0.84	0.81	13.45	5.03	16.5	1	1.5	1.45	1.48	0.77	0.04	0.41	0.27	1	15.99	17.89	16.94	1.69	2.85	5.9	3.48	0.21	0.044009	14.08	29.75	21.91	1.33	1.31	6.89	3.18	0.14	0.274979	12.66	28.36	4.2	15.07	0.92	2.52	3.19	2.21	0.15	0.614469
Solyc06g051400	Omega-3 fatty acid desaturase (AHRD V1 **** Q7X7I9_SOLLC); contains Interpro domain(s) IPR005804 Fatty acid desaturase, type 1	184.5	184.86	184.68	172.67	197.75	106.1	158.84	0.86	1	372.12	331.71	351.91	319.18	394.46	356.82	1.01	1	73.5	169.74	121.62	124.41	106.24	226.19	152.28	1.25	1	91.18	158.12	124.65	322.7	255.76	222.09	266.85	2.14	0.0292011	166.13	131.33	128.73	142.06	151.06	191.8	189.81	177.56	1.25	0.616809
Solyc03g062720	Galactose mutarotase-like (AHRD V1 **-- A2Q5N9_MEDTR); contains Interpro domain(s) IPR011013 Glycoside hydrolase-type carbohydrate-binding	79.86	53.92	66.89	65.17	59.31	42.39	55.62	0.83	1	39.77	21.24	30.51	34.89	49.55	42.22	1.38	1	22.13	54.6	38.37	46.2	40.23	78.43	54.95	1.43	1	11.75	12.49	12.12	21.84	26.63	28.99	25.82	2.13	0.000153299	23.98	12.98	26.78	21.25	33.12	43.76	31.44	36.11	1.7	0.61933
Solyc05g014000	Pectate lyase (AHRD V1 **** D3IZZ1_GOSHE); contains Interpro domain(s) IPR002022 Pectate lyase/Amb allergen	11.63	9.17	10.4	9.35	24.16	7.42	13.64	1.31	1	9.95	2.62	6.29	13.2	14.97	14.09	2.24	1	4.58	0.67	2.62	14.19	15.03	3.83	11.02	4.2	1	1.32	5.21	3.27	15.17	14.5	11.11	13.59	4.16	0.000604217	10.23	7.08	4.5	7.27	9.56	11.39	9.14	10.03	1.38	0.625205
Solyc04g071100	Unknown Protein (AHRD V1)	2.33	7.49	4.91	10.1	58.78	15.93	28.27	5.76	1	4.7	1.81	3.25	1.25	1.34	1.29	0.4	1	14.16	0	7.08	0	0	0	0	0	1	16.93	14.65	15.79	0.97	0.45	0	0.47	0.03	0.0028788	10.66	27.65	4.59	14.3	0	5.25	0.47	1.91	0.13	0.625868
Solyc11g011630	Auxin-induced SAUR-like protein (AHRD V1 ***- Q8S348_CAPAN); contains Interpro domain(s) IPR003676 Auxin responsive SAUR protein	3.35	2.36	2.85	2.42	3.68	7	4.37	1.53	1	4.66	2.66	3.66	7.67	6.58	7.12	1.95	1	5.27	0.38	2.82	7.81	9.57	1.98	6.45	2.28	1	1.38	5.18	3.28	15.07	13.77	9.38	12.74	3.88	0.010669	3.56	0.42	0.83	1.6	3.92	1.42	5.38	3.57	2.23	0.625868
Solyc02g086360	Octicosapeptide/Phox/Bem1p domain-containing protein (AHRD V1 *--- D7L8F8_ARALY); contains Interpro domain(s) IPR000270 Octicosapeptide/Phox/Bem1p	1.1	1.27	1.19	1.94	2.17	4.03	2.71	2.29	1	1.07	0.4	0.74	0.41	0.6	0.51	0.69	1	4.48	4.8	4.64	1.64	1.18	3.39	2.07	0.45	1	7.53	4.04	5.79	0.97	0.72	1.56	1.08	0.19	0.0393965	2.83	5.06	0.78	2.89	0.38	0.4	0.75	0.51	0.18	0.626982
Solyc01g109110	Guanine nucleotide-binding protein alpha-1 subunit (AHRD V1 *-*- B6TWS6_MAIZE); contains Interpro domain(s) IPR001019 Guanine nucleotide binding protein (G-protein), alpha subunit	0.78	0.83	0.8	1.57	1.28	9.72	4.19	5.2	1	0.96	3.53	2.25	1.72	0.93	1.32	0.59	1	7.91	14.26	11.09	1.55	1.45	2.96	1.99	0.18	0.369434	9.34	12.61	10.97	0.93	1.46	3.29	1.89	0.17	0.0108069	5.83	11.37	3.19	6.8	1.91	1.04	2.59	1.85	0.27	0.63072
Solyc05g052240	Chalcone--flavonone isomerase (AHRD V1 ***- B4G1R6_MAIZE); contains Interpro domain(s) IPR003466 Chalcone isomerase, subgroup	34.15	23.74	28.95	7.09	14.68	7.73	9.83	0.34	0.0395441	72.91	39.12	56.02	33.34	47.59	40.47	0.72	1	27.75	12.5	20.12	9.49	13.27	22.03	14.93	0.74	1	37.01	39.12	38.06	19.68	11.08	53.71	28.16	0.74	1	135.22	206.33	250.89	197.48	58.53	40.54	53.96	51.01	0.26	0.632906
Solyc11g071830	Chaperone protein dnaj (AHRD V1 ***- Q17AX7_AEDAE); contains Interpro domain(s) IPR003095 Heat shock protein DnaJ	2.01	1.68	1.84	0.94	1.22	0.54	0.9	0.49	1	8.88	6.9	7.89	5.17	7.74	6.46	0.82	1	28.43	1.49	14.96	1.54	2.11	0.4	1.35	0.09	1	30.64	16.3	23.47	2.08	2.65	5.86	3.53	0.15	0.00806414	126.36	126.14	88.6	113.7	278	89.67	146.26	171.31	1.51	0.633408
Solyc01g095080	1-aminocyclopropane-1-carboxylate synthase (AHRD V1 **** O65209_NICGU); contains Interpro domain(s) IPR004839 Aminotransferase, class I and II IPR004838 Aminotransferases, class-I, pyridoxal-phosphate-binding site	0.05	0	0.03	0.05	0	0.07	0.04	1.6	1	0.25	0	0.12	0	0	0	0.08	1	1.32	0.09	0.71	0	0	0	0	0.01	1	0.74	1.42	1.08	0	0	0	0	0.01	0.0301632	1.33	0.5	1.78	1.2	0	0.45	0	0.15	0.12	0.635825
Solyc03g034220	Ribulose bisphosphate carboxylase small chain (AHRD V1 ***- A9YTZ7_SOLTU); contains Interpro domain(s) IPR000894 Ribulose bisphosphate carboxylase, small chain	24328.5	26694.5	25511.5	28264.3	27634.2	13136.6	23011.7	0.9	1	14247.2	12560.7	13404	14962	23666.5	19314.2	1.44	1	13430.9	18144.5	15787.7	21111.3	18493.9	25813.7	21806.3	1.38	1	3304.9	4889.75	4097.32	10557.2	12977.4	11612.7	11715.8	2.86	2.46e-06	8004.16	5818.33	14790.5	9537.66	22592.3	27401.3	13566.4	21186.7	2.22	0.636296
Solyc08g074620	Polyphenol oxidase (AHRD V1 ***- Q41428_SOLTU); contains Interpro domain(s) IPR016213 Polyphenol oxidase, plant	0.8	1.26	1.03	0.5	0.75	0.46	0.57	0.55	1	1.18	0.1	0.64	0.3	2.22	1.26	1.97	1	2.03	0.19	1.11	0.73	1.25	0.43	0.8	0.72	1	7.51	5.25	6.38	0.62	0.51	2.38	1.17	0.18	0.0422882	3.51	5.16	1.78	3.48	0.38	0.6	1.59	0.86	0.25	0.637511
Solyc03g098740	Kunitz trypsin inhibitor (AHRD V1 **** B8Y888_TOBAC); contains Interpro domain(s) IPR011065 Kunitz inhibitor ST1-like	2.19	4.11	3.15	0.98	1.83	3.86	2.22	0.71	1	14.83	4.11	9.47	2.56	1.13	1.84	0.19	1	18.61	9.93	14.27	2.37	0.74	2.74	1.95	0.14	0.0631577	16.69	28.37	22.53	0.69	0.43	3.61	1.58	0.07	0.010059	84.6	32.18	12.02	42.93	3.59	4.58	4.68	4.28	0.1	0.638033
Solyc07g006140	Cytochrome P450	8.69	3.18	5.93	6.94	5.4	7.32	6.55	1.1	1	9.41	14.71	12.06	11.57	4.95	8.26	0.68	1	107.14	8.29	57.72	4.44	5.59	4.48	4.84	0.08	1	43.48	61.72	52.6	5.84	4.93	9.63	6.8	0.13	0.00114557	49.2	53.36	12.79	38.45	13.88	5.63	11.3	10.27	0.27	0.638835
Solyc03g116460	Aspartate racemase (AHRD V1 ***- D4XDK3_9BURK); contains Interpro domain(s) IPR001920 Asp/Glu racemase	36.88	48.17	42.53	55.8	54.91	33.12	47.94	1.13	1	2.03	1.12	1.57	0.81	0.44	0.62	0.4	1	18.19	20.14	19.16	12.77	10.77	32.05	18.53	0.97	1	5.77	4.91	5.34	0.67	1.06	0.56	0.76	0.14	0.01292	3.61	2.17	0.72	2.17	0.39	0.62	0.39	0.47	0.22	0.638835
Solyc02g088090	Calmodulin-like protein (AHRD V1 *-*- B6TXW9_MAIZE); contains Interpro domain(s) IPR011992 EF-Hand type	2.75	2.58	2.67	4.68	2.01	8.97	5.22	1.96	1	10.05	10.43	10.24	10.71	8.98	9.85	0.96	1	39.01	26.51	32.76	1.42	2.43	5.57	3.14	0.1	0.000227967	19.75	77.49	48.62	2.01	3.76	10.59	5.45	0.11	0.518126	64.79	93.52	48.45	68.92	25.42	30.21	16.9	24.18	0.35	0.639374
Solyc03g020010	Kunitz-type trypsin inhibitor alpha chain (AHRD V1 **** ID5A_PROJU); contains Interpro domain(s) IPR002160 Proteinase inhibitor I3, Kunitz legume	0.15	0.57	0.36	0.64	1.6	1.32	1.19	3.3	1	11.18	1.37	6.28	1.42	0.24	0.83	0.13	1	4.47	1.93	3.2	3.97	1.19	0.61	1.92	0.6	1	15.7	8.56	12.13	1.11	0.83	1.17	1.04	0.09	0.00423963	12.59	6.61	3.29	7.5	0.87	0	2.81	1.23	0.16	0.639647
Solyc03g096670	Integrin-linked kinase-associated serine/threonine phosphatase 2C (AHRD V1 *-** ILKAP_RAT); contains Interpro domain(s) IPR015655 Protein phosphatase 2C	3.4	5.58	4.49	3.79	1.57	2.99	2.78	0.62	1	8.32	20.65	14.48	6.63	6.14	6.38	0.44	1	14.36	13.86	14.11	0.92	1.23	7.45	3.2	0.23	0.371435	16.2	7.36	11.78	1.06	0.76	2.58	1.47	0.12	0.0347	16.6	12.36	6.27	11.74	43.24	10.55	20.5	24.76	2.11	0.640093
Solyc00g071180	Cysteine proteinase inhibitor (AHRD V1 *-** Q2VY67_9ERIC); contains Interpro domain(s) IPR000010 Proteinase inhibitor I25, cystatin	2.77	1.26	2.02	0.35	0.1	0.37	0.27	0.14	0.179176	5.85	0.3	3.07	0.43	0.14	0.29	0.09	1	5.23	0.46	2.85	0.46	0.92	0.68	0.69	0.24	1	12.69	14.35	13.52	0.12	0.11	0.13	0.12	0.01	5.99e-12	24.7	5.15	7.62	12.49	0.36	3.98	0.84	1.73	0.14	0.640293
Solyc12g042520	Gibberellin-regulated family protein (AHRD V1 **-- D7MT35_ARALY); contains Interpro domain(s) IPR003854 Gibberellin regulated protein	1.05	2.2	1.62	1.84	2.06	3.57	2.49	1.53	1	6.38	4.77	5.57	1.15	2.54	1.84	0.33	1	92.44	4.46	48.45	22.27	10.5	5.22	12.66	0.26	1	31.15	30.33	30.74	2.06	6.73	5.41	4.73	0.15	0.0450153	15.24	27.12	9.01	17.12	3.03	3.17	5.51	3.9	0.23	0.640293
Solyc08g062490	WRKY transcription factor 16 (AHRD V1 **** C9DI05_9ROSI); contains Interpro domain(s) IPR003657 DNA-binding WRKY	1.58	2.28	1.93	2.93	2.7	10.58	5.4	2.8	1	6.01	4.62	5.31	2.85	1.66	2.25	0.42	1	107.06	23.82	65.44	3.85	4.01	12.47	6.78	0.1	1	46.29	91.41	68.85	1.25	0.83	11.61	4.56	0.07	0.0366263	48.8	52.91	9.11	36.94	0.7	14.52	7.1	7.44	0.2	0.643078
Solyc01g108250	Vacuolar import and degradation protein VID27 (AHRD V1 *--- B3LP56_YEAS1); contains Interpro domain(s) IPR013863 Vacuolar import and degradation, Vid27-related	2.95	4.45	3.7	3.89	4.49	7.02	5.13	1.39	1	5.77	4.96	5.37	5.64	4.05	4.84	0.9	1	19.29	8.27	13.78	3.91	4.09	4.75	4.25	0.31	1	24.74	21.19	22.96	3.1	2.95	5.91	3.99	0.17	0.000498787	17.41	28.8	15.45	20.55	7.64	5.05	7.58	6.76	0.33	0.643341
Solyc07g043150	UDP-glucosyltransferase (AHRD V1 **** A7M6U9_IPONI); contains Interpro domain(s) IPR002213 UDP-glucuronosyl/UDP-glucosyltransferase	0.39	0.49	0.44	0.68	0.23	1.5	0.8	1.83	1	1.63	2.4	2.01	3.15	0.68	1.92	0.95	1	5.37	0.12	2.75	0.45	0.81	0.7	0.65	0.24	1	11.06	9.47	10.27	1.33	1.86	2.49	1.89	0.18	0.0240312	5.62	6.28	1.02	4.31	0.37	0.15	1.57	0.7	0.16	0.643756
Solyc12g011160	Enoyl-CoA-hydratase (AHRD V1 ***- Q9SE41_AVIMR); contains Interpro domain(s) IPR001753 Crotonase, core	19.3	19.7	19.5	5.36	9.79	6.6	7.25	0.37	0.106002	15.24	13.9	14.57	5.18	5.49	5.33	0.37	0.417603	33.69	24.62	29.16	6.72	3.96	8.99	6.56	0.22	0.0552853	28.67	36.92	32.8	1.55	2.67	7.01	3.74	0.11	0.00012738	19.3	24.43	14.09	19.27	6.88	3.48	7.41	5.92	0.31	0.644762
Solyc05g009010	Serine/threonine protein kinase family protein (AHRD V1 **** C6ZRM5_SOYBN); contains Interpro domain(s) IPR002290 Serine/threonine protein kinase	1.44	2.84	2.14	2.7	4.23	11.83	6.25	2.92	1	7.39	13.84	10.62	9.67	3.07	6.37	0.6	1	28.62	19.3	23.96	4.55	5.03	5.29	4.96	0.21	0.0499158	33.21	34.73	33.97	5.75	5.22	11.45	7.47	0.22	0.0189401	32.69	45.55	10.38	29.54	7.41	4.65	11.91	7.99	0.27	0.64622
Solyc08g080960	AT-hook motif nuclear localized protein 1 (AHRD V1 ***- O04696_PEA); contains Interpro domain(s) IPR005175 Protein of unknown function DUF296	1.76	1.57	1.67	0.89	1.76	1.24	1.3	0.78	1	0.86	0.64	0.75	0.68	0.4	0.54	0.72	1	3.84	1.19	2.51	1.46	0.79	1.49	1.25	0.5	1	4.79	4.25	4.52	0.37	0.41	0.77	0.52	0.11	0.00969249	3.41	2.19	1.59	2.4	0.58	0.34	0.72	0.55	0.23	0.658053
Solyc01g105450	ABC transporter G family member 11 (AHRD V1 ***- AB11G_ARATH); contains Interpro domain(s) IPR013525 ABC-2 type transporter	0.43	0.38	0.41	0.32	0.71	0.25	0.43	1.05	1	2.04	1.21	1.62	1.33	0.97	1.15	0.71	1	1.13	0.08	0.6	0.18	0.07	0.23	0.16	0.26	1	11.66	24.57	18.12	0.5	0.53	1.53	0.85	0.05	0.0225208	13.72	9.71	6.03	9.82	2.41	5.05	1.78	3.08	0.31	0.658573
Solyc07g063240	Genomic DNA chromosome 3 P1 clone MJK13 (AHRD V1 **-- Q9LUQ3_ARATH); contains Interpro domain(s) IPR013899 Region of unknown function DUF1771	5.49	4.87	5.18	6.77	4.94	14.97	8.89	1.72	1	1.67	1.91	1.79	3.54	1.66	2.6	1.45	1	13.77	16.73	15.25	3.41	2.81	11.39	5.87	0.38	1	15.96	17.29	16.62	2.42	2.63	5.86	3.64	0.22	0.0155944	9.77	12.43	4.97	9.06	3.03	1.76	3.53	2.77	0.31	0.660767
Solyc02g092750	Phosphatase 2C family protein (AHRD V1 ***- D7MFT9_ARALY); contains Interpro domain(s) IPR015655 Protein phosphatase 2C	1.9	1.04	1.47	3.3	2.3	5.79	3.8	2.58	1	7.69	14.56	11.12	10.71	5.84	8.28	0.74	1	21.31	6.48	13.89	3.12	3	2.25	2.79	0.2	1	32.45	36.28	34.37	5.58	5.62	9.63	6.94	0.2	0.00330931	31.99	42.41	13.15	29.18	11.8	7.38	9.84	9.67	0.33	0.661067
Solyc05g053090	GRAS family transcription factor (AHRD V1 **-* B9HMJ2_POPTR); contains Interpro domain(s) IPR005202 GRAS transcription factor	0.34	0.32	0.33	0.48	0.44	1.59	0.84	2.54	1	1.1	1.52	1.31	1.4	0.74	1.07	0.82	1	6.06	0.99	3.52	0.23	0.33	0.45	0.34	0.1	1	5.87	6	5.94	0.74	0.75	1.49	0.99	0.17	0.0169626	3.57	6.16	1.99	3.91	1.39	0.47	1.26	1.04	0.27	0.665066
Solyc05g012780	cDNA clone J075153F01 full insert sequence (AHRD V1 **-- B7F9A7_ORYSJ); contains Interpro domain(s) IPR009769 Protein of unknown function DUF1336	0.59	0.52	0.55	0.25	0.42	0.77	0.48	0.86	1	0.48	0.38	0.43	0.39	0.1	0.24	0.57	1	4.84	0.43	2.63	0.98	0.19	0.24	0.47	0.18	1	7.09	4.9	6	0.17	0.57	0.73	0.49	0.08	0.000992073	1.45	0.94	0.82	1.07	0.17	0	0.17	0.11	0.11	0.665777
Solyc12g014390	50S ribosomal protein L13 (AHRD V1 ***- B6SVH3_MAIZE); contains Interpro domain(s) IPR005823 Ribosomal protein L13, bacterial-type	225.39	230.84	228.12	59.62	45.5	52.67	52.6	0.23	3.11e-05	146.2	105.66	125.93	20.13	32.8	26.46	0.21	0.00530672	198.15	179.19	188.67	54.9	43.85	61.3	53.35	0.28	0.149405	102.02	85.75	93.88	11.75	10.41	28.28	16.81	0.18	0.000487071	109.46	61.35	80.16	83.66	19.73	41.07	18.99	26.6	0.32	0.670458
Solyc01g007290	NAD(P)H-quinone oxidoreductase subunit J (AHRD V1 ***- NDHJ_TRIEI); contains Interpro domain(s) IPR020396 NADH:ubiquinone oxidoreductase, 30 kDa subunit, conserved site IPR001268 NADH:ubiquinone oxidoreductase, 30 kDa subunit	1.96	7.62	4.79	19.76	29.46	23.4	24.21	5.05	0.0153336	7.14	11.22	9.18	13.36	3.48	8.42	0.92	1	9.88	7.14	8.51	6.51	13.61	5.84	8.65	1.02	1	3.88	2.77	3.33	4.61	6.18	4.54	5.11	1.54	0.373596	4.82	6.23	5.82	5.62	10.17	7.98	7.57	8.57	1.52	0.67613
Solyc05g005280	Poly polymerase catalytic domain containing protein expressed (AHRD V1 **-- Q84T80_ORYSJ); contains Interpro domain(s) IPR012317 Poly(ADP-ribose) polymerase, catalytic region	25.79	13.97	19.88	36.09	35.23	11.16	27.49	1.38	1	4.16	7.92	6.04	6.56	3.91	5.24	0.87	1	11.93	12.49	12.21	6.58	4.58	5.9	5.69	0.47	1	8.37	10.69	9.53	0.24	0.77	1.37	0.79	0.08	0.000430098	31.59	29	5.59	22.06	7.33	2.55	4.27	4.72	0.21	0.686214
Solyc12g014060	RNA exonuclease 4 (AHRD V1 ***- D3PK31_9MAXI); contains Interpro domain(s) IPR006055 Exonuclease	9.71	10.69	10.2	3.19	4.66	3.23	3.69	0.36	0.406579	9.22	9.12	9.17	2.41	1.88	2.15	0.23	0.123013	16.88	15.73	16.3	2.42	2.58	5.85	3.62	0.22	0.296177	25.96	14.24	20.1	2.23	2.24	3.07	2.51	0.13	0.00108666	5.74	12.52	3.93	7.4	2.02	0.26	2.84	1.71	0.23	0.686214
Solyc01g094260	Short-chain dehydrogenase/reductase (AHRD V1 ***- B0KZQ5_CAPAN); contains Interpro domain(s) IPR002347 Glucose/ribitol dehydrogenase	0.24	0	0.12	0.08	0.28	0	0.12	1	1	0.24	0	0.12	0.19	0.06	0.12	1.04	1	2	0	1	0.11	0	0	0.04	0.04	1	8.39	5.34	6.87	0	0.55	0.25	0.27	0.04	8.74e-05	1.81	3.32	0.63	1.92	0.69	0	0.11	0.27	0.14	0.68748
Solyc01g079260	WRKY transcription factor 4 (AHRD V1 ***- A7UGD1_SOLTU); contains Interpro domain(s) IPR003657 DNA-binding WRKY	4.36	2.17	3.27	4.65	3.61	6.12	4.79	1.47	1	5.24	4.64	4.94	6.21	2.91	4.56	0.92	1	10.11	3.69	6.9	1.25	1.66	2.44	1.78	0.26	1	82.21	71.62	76.91	7.28	11.12	9.05	9.15	0.12	2.75e-07	29.53	34.72	11.73	25.33	11.03	5.94	7.94	8.3	0.33	0.68748
Solyc11g008540	Ribonuclease 3-like protein 3 (AHRD V1 *-*- RTL3_ORYSJ); contains Interpro domain(s) IPR000999 Ribonuclease III	2.63	3.76	3.19	4.96	4.46	0.57	3.33	1.04	1	12.68	15.05	13.87	21.53	13.1	17.32	1.25	1	57	0.67	28.84	3.03	3.45	1.81	2.76	0.1	1	45.24	62.33	53.78	3.08	8.5	11.96	7.85	0.15	0.00449878	60.74	77.67	13.63	50.68	14.11	5.21	14.72	11.35	0.22	0.68748
Solyc06g075360	Senescence-associated protein (AHRD V1 ***- B6T9C5_MAIZE); contains Interpro domain(s) IPR000301 Tetraspanin, subgroup	25.77	21.81	23.79	20.5	25.16	87.23	44.3	1.86	1	27.07	30.44	28.76	29.81	11.79	20.8	0.72	1	77.29	123.75	100.52	26.34	24.68	50.1	33.71	0.34	0.958656	53.74	50.22	51.98	3.27	9.36	21.23	11.29	0.22	0.0175602	57.51	58.95	98.46	71.64	12.47	24.23	14.07	16.92	0.24	0.68748
Solyc04g074650	Unknown Protein (AHRD V1)	0.21	0.52	0.36	1.1	0.74	4.26	2.03	5.57	1	0.64	1.71	1.18	0.39	0.17	0.28	0.24	1	18.33	8	13.16	0.58	0.33	0.85	0.59	0.04	0.0357926	2.07	12.57	7.32	0.31	0.57	0.65	0.51	0.07	0.57316	3.17	4.57	2.07	3.27	0.3	0.47	0.3	0.36	0.11	0.68748
Solyc01g007220	NHL1 (Fragment) (AHRD V1 **-- B0LZM3_ARATH); contains Interpro domain(s) IPR010847 Harpin-induced 1	5.8	21.13	13.46	17.5	29.45	61.29	36.08	2.68	1	23.44	19.45	21.45	27.75	15.15	21.45	1	1	92.23	53.84	73.03	29.84	25.2	21.03	25.36	0.35	0.53707	109.39	105.58	107.48	28.11	20.94	36.88	28.64	0.27	0.0316392	68.36	107.12	65.25	80.24	26.04	22.81	34.37	27.74	0.35	0.689409
Solyc09g014450	Unknown Protein (AHRD V1); contains Interpro domain(s) IPR000996 Clathrin light chain	2.07	3.72	2.89	3.49	2.95	13.99	6.81	2.35	1	7.45	9.22	8.34	5.95	4.42	5.19	0.62	1	21.35	16.85	19.1	4.47	4.96	5.11	4.85	0.25	0.254771	49.72	31.75	40.73	5.55	8.63	11.8	8.66	0.21	0.00871869	25.83	37.99	11.91	25.24	8.03	4.88	11.17	8.03	0.32	0.691855
Solyc01g108210	Cytochrome P450	5.98	9.4	7.69	5.33	4.32	6.01	5.22	0.68	1	14.97	11.25	13.11	4.33	9.68	7	0.53	1	2.29	5.9	4.1	1.4	4.01	17.71	7.71	1.88	1	3.35	2.8	3.08	8.02	6.27	14.82	9.7	3.16	4.59e-05	7.68	3.66	3.64	4.99	3.57	6.32	10.44	6.78	1.36	0.691855
Solyc07g063600	Chlorophyll a-b binding protein 13, chloroplastic (AHRD V1 ***- CB23_SOLLC); contains Interpro domain(s) IPR001344 Chlorophyll A-B binding protein	1316.65	1460.13	1388.39	1298	1796.33	397.26	1163.86	0.84	1	2100.76	1767.25	1934.01	2160.25	2813.24	2486.74	1.29	1	1142.93	241.31	692.12	2176.25	2494.88	733.1	1801.41	2.6	1	845.73	1583.87	1214.8	3730.55	3872.75	2836.8	3480.03	2.86	0.00375729	456.56	222.58	308.05	329.06	478.23	1920.93	1412.43	1270.53	3.86	0.693429
Solyc01g017220	ATP synthase epsilon chain chloroplastic (AHRD V1 ***- D3WDX2_9ROSA); contains Interpro domain(s) IPR001469 ATPase, F1 complex, delta/epsilon subunit	0.64	2.42	1.53	2.7	2.26	2.81	2.59	1.69	1	2.28	3.5	2.89	4.23	1.81	3.02	1.04	1	1.41	5.27	3.34	4.89	4.56	5.22	4.89	1.46	1	0	0	0	2.83	6.61	5.96	5.13	513.33	0.00483841	2.43	2.55	7.63	4.2	7.41	8.72	7.35	7.83	1.86	0.696328
Solyc11g072470	LOB domain protein 1 (AHRD V1 ***- D7KHW8_ARALY); contains Interpro domain(s) IPR004883 Lateral organ boundaries, LOB	5.1	1.44	3.27	8.27	10.78	5.73	8.26	2.53	1	4.65	3.43	4.04	1.16	1.19	1.17	0.29	1	9.88	4.18	7.03	2.27	1.81	2.89	2.32	0.33	1	20.27	15.08	17.68	1.45	0.45	2.28	1.39	0.08	0.000494727	32.27	17.92	20.77	23.65	7.33	11.5	4.93	7.92	0.33	0.697778
Solyc05g024010	CONSTANS-like zinc finger protein (AHRD V1 *--- D0EP04_SOYBN); contains Interpro domain(s) IPR010402 CCT domain	20.2	19.92	20.06	19.78	19.27	32.34	23.8	1.19	1	1.76	0.43	1.09	0.37	0.43	0.4	0.37	1	24.85	34.41	29.63	13.28	11.66	33.09	19.34	0.65	1	7.13	4.76	5.95	0.85	0.87	0.33	0.68	0.11	0.00419186	2.4	2.41	1.04	1.95	0.3	0.36	0.6	0.42	0.22	0.700081
Solyc06g068130	TPR domain protein (AHRD V1 *-*- B6U810_MAIZE); contains Interpro domain(s) IPR011990 Tetratricopeptide-like helical	0.36	0.22	0.29	0.28	0.31	0.65	0.41	1.43	1	0.09	0	0.04	0	0.14	0.07	1.56	1	1.07	0.32	0.7	0	0.14	2.29	0.81	1.17	1	17.86	3.46	10.66	0	0	0	0	0	0.0307148	1.51	3	5.8	3.44	8.97	2.81	5.34	5.71	1.66	0.700816
Solyc04g081570	Chaperone protein htpG (AHRD V1 **-- HTPG_MYCA1); contains Interpro domain(s) IPR015566 Molecular chaperone, heat shock protein, endoplasmin	35.03	37.68	36.36	27.11	30.39	34.47	30.66	0.84	1	41.62	35.94	38.78	34.11	19.78	26.95	0.69	1	147.35	48.31	97.83	31.72	27.01	36.06	31.6	0.32	1	105.6	124.07	114.83	19.25	19.39	39.13	25.92	0.23	0.00288224	107	141.38	51.42	99.93	27.46	46.73	36.01	36.73	0.37	0.703742
Solyc03g007150	AT-hook motif nuclear localized protein 1 (AHRD V1 ***- Q6ZJ55_ORYSJ); contains Interpro domain(s) IPR005175 Protein of unknown function DUF296	0.77	0.86	0.81	0.8	1.26	1.67	1.24	1.53	1	1.55	2.15	1.85	1.83	0.68	1.26	0.68	1	3.94	1.25	2.59	0.42	0.97	0.72	0.7	0.27	1	3.78	6.22	5	0.22	0.63	0.83	0.56	0.11	0.0292011	4.19	3.49	2.12	3.27	0.55	1.04	0.87	0.82	0.25	0.704022
Solyc01g009930	LRR receptor-like serine/threonine-protein kinase, RLP	0	0	0	0.06	0.19	1.7	0.65	65	1	0	0.1	0.05	0.03	0.04	0.04	0.7	1	10.02	1.16	5.59	0.07	0.17	0.22	0.15	0.03	1	4.56	14.48	9.52	0	0.07	0	0.02	0	0.0142207	2.72	4.44	0.11	2.42	0.15	0	0.3	0.15	0.06	0.705606
Solyc01g014840	Tir-nbs-lrr, resistance protein	0.18	0.23	0.21	0.24	0.51	1	0.58	2.85	1	0.3	0.48	0.39	0.27	0.2	0.24	0.6	1	3.13	0.46	1.79	0.09	0.4	0.59	0.36	0.2	1	3.73	4.57	4.15	0.3	0.28	0.6	0.39	0.09	7.83e-05	1.82	3.36	0.36	1.85	0.16	0.05	0.46	0.22	0.12	0.7078
Solyc03g097750	Translocon-associated protein subunit beta (AHRD V1 *-*- D3BIF7_POLPA); contains Interpro domain(s) IPR008856 Translocon-associated beta	1.82	1.47	1.65	0.9	2.13	1.09	1.37	0.83	1	0.43	1.07	0.75	1.3	1.03	1.17	1.55	1	2.92	1.94	2.43	0.74	1.51	0.87	1.04	0.43	1	4.92	5.28	5.1	0.31	0.29	0.49	0.36	0.07	0.0223885	4.64	4.66	4.64	4.65	0.46	2.17	1.22	1.28	0.28	0.707963
Solyc10g081970	HIN1-like protein (Fragment) (AHRD V1 **-- Q32ZJ1_SOLTU); contains Interpro domain(s) IPR010847 Harpin-induced 1	0.22	0	0.11	0.23	0.78	4.5	1.84	16.7	1	1.79	0.8	1.29	1.25	0.36	0.8	0.62	1	9.68	4.83	7.25	0.31	0	0.6	0.3	0.04	0.142482	4.73	10.94	7.83	0	0	0	0	0	0.01292	13.8	32.04	6.56	17.47	3.19	4	4.43	3.87	0.22	0.714657
Solyc03g006970	Subtilisin-like protease (AHRD V1 ***- B6UDX1_MAIZE); contains Interpro domain(s) IPR015500 Peptidase S8, subtilisin-related IPR000183 Orn/DAP/Arg decarboxylase 2 IPR000209 Peptidase S8 and S53, subtilisin, kexin, sedolisin	11.71	15.01	13.36	4.47	4.81	4.27	4.52	0.34	0.0395441	15.53	3.87	9.7	6.29	15.91	11.1	1.14	1	2.73	4.24	3.49	4.61	2.73	10.5	5.95	1.71	1	4.3	3.48	3.89	7.73	5.29	19.12	10.71	2.75	0.117505	8.13	3.35	3.58	5.02	12.68	34.97	17.12	21.59	4.3	0.716858
Solyc05g048830	MYB transcription factor (AHRD V1 *--* Q6R098_ARATH); contains Interpro domain(s) IPR015495 Myb transcription factor	0.54	0.09	0.32	0.21	0.32	0.49	0.34	1.08	1	0.96	0.55	0.76	0.35	0.88	0.61	0.81	1	5.64	0.99	3.31	0.47	0.86	1.29	0.87	0.26	1	5.47	6.35	5.91	0.5	0.09	1.99	0.86	0.15	0.0308375	3.46	9.69	1.74	4.96	0.2	0.15	1.45	0.6	0.12	0.718252
Solyc12g017460	GDSL esterase/lipase At1g28590 (AHRD V1 ***- GDL8_ARATH); contains Interpro domain(s) IPR001087 Lipase, GDSL	13.08	12.26	12.67	6.37	14.34	26.24	15.65	1.24	1	5.29	2.14	3.71	2.18	1.56	1.87	0.5	1	26.39	43.11	34.75	10.13	6.25	10.15	8.84	0.25	0.408524	16.38	16.82	16.6	0.5	1.16	6.77	2.81	0.17	0.0412553	9.56	10.54	5.67	8.59	1.34	1.33	4.7	2.46	0.29	0.719504
Solyc02g082870	Acyl-CoA synthetase/AMP-acid ligase II (AHRD V1 **** Q2W3Z0_MAGSA); contains Interpro domain(s) IPR000873 AMP-dependent synthetase and ligase	0.83	2.21	1.52	0.39	0.33	0.34	0.35	0.23	1	3.09	2.4	2.75	0.54	1.46	1	0.36	1	64.9	1.18	33.04	5.82	3	1.57	3.46	0.1	1	12.74	13.01	12.88	2.31	3.05	1.79	2.38	0.19	0.00669699	3.94	9.01	1.83	4.93	0.4	1.15	1.59	1.05	0.21	0.719504
Solyc06g066640	Photosystem I reaction center subunit VI-1, chloroplastic (AHRD V1 ***- PSAH1_ARATH); contains Interpro domain(s) IPR004928 Photosystem I reaction centre subunit VI	1059.58	1289.41	1174.49	1097.69	975.53	778.85	950.69	0.81	1	1319.52	1355.57	1337.55	1058.16	1612.21	1335.18	1	1	1092.46	1099.16	1095.81	1747	2063.51	1530.09	1780.2	1.62	0.897733	572.57	955.27	763.92	2600.62	2348.24	1578.9	2175.92	2.85	0.0271839	541.82	402.87	665.18	536.62	964.07	1915.44	1116.15	1331.89	2.48	0.719504
Solyc02g063030	LuxR family transcriptional regulator (Fragment) (AHRD V1 *-*- D9ZBL3_9CARY)	109.69	69.79	89.74	43.18	43.36	50.57	45.7	0.51	0.530847	151.08	186.52	168.8	158.26	68.25	113.25	0.67	1	57.22	14.06	35.64	74.08	81.4	20.01	58.5	1.64	1	45.83	117.39	81.61	162.68	207.97	157.59	176.08	2.16	0.0126777	34.37	14.67	18.3	22.45	12.09	48.01	86.12	48.74	2.17	0.726563
Solyc11g068900	Harpin-induced protein 1 containing protein expressed (AHRD V1 *-*- Q2RAC3_ORYSJ); contains Interpro domain(s) IPR010847 Harpin-induced 1	2.31	4.87	3.59	5.09	5.7	13.24	8.01	2.23	1	5.4	6.39	5.89	7.58	4.11	5.85	0.99	1	30.55	11.71	21.13	6.2	4.79	8.05	6.35	0.3	1	26.77	22.08	24.42	4.63	4.33	5.44	4.8	0.2	0.0210184	27.3	27.69	18.96	24.65	13.11	3.02	6.94	7.69	0.31	0.736116
Solyc03g078370	Receptor-like protein kinase (AHRD V1 ***- Q39202_ARATH); contains Interpro domain(s) IPR002290 Serine/threonine protein kinase	0.28	0.25	0.27	0.21	0.51	1.32	0.68	2.57	1	0.92	1.69	1.3	1.11	0.19	0.65	0.5	1	7.17	1.22	4.2	0.49	0.56	0.53	0.53	0.13	1	7.15	8.72	7.94	0.52	0.6	2.07	1.06	0.13	0.000909339	3.81	6.66	1.01	3.83	0.74	0.27	1.13	0.71	0.19	0.739009
Solyc06g069570	SNAP25 homologous protein SNAP33 (AHRD V1 **-- SNP33_ARATH); contains Interpro domain(s) IPR000727 Target SNARE coiled-coil region	13.09	18.04	15.56	16.18	20.68	41.13	26	1.67	1	11.51	13.61	12.56	11.35	7.11	9.23	0.73	1	99.04	31.15	65.09	23.14	19.23	31.21	24.53	0.38	1	63.36	86	74.68	8.2	6.44	19.63	11.42	0.15	0.00326085	36.79	40.22	14.81	30.61	9.94	7.3	13.96	10.4	0.34	0.739009
Solyc02g063520	Homeobox-leucine zipper protein 22 (AHRD V1 ***- D7MA03_ARALY); contains Interpro domain(s) IPR003106 Leucine zipper, homeobox-associated	2.67	6.09	4.38	3.99	2.85	8.59	5.14	1.17	1	9.58	24.18	16.88	8.74	5.22	6.98	0.41	1	11.16	19.74	15.45	2.8	2.94	6.57	4.1	0.27	0.938733	25.05	19.73	22.39	2.38	5.1	6.63	4.7	0.21	0.0190782	28.76	29.23	15.52	24.5	56.77	13.17	36.55	35.5	1.45	0.750145
Solyc06g060340	Chloroplast photosystem II-associated protein (AHRD V1 ***- A8HPM2_CHLRE); contains Interpro domain(s) IPR001344 Chlorophyll A-B binding protein	1094.78	481.78	788.28	827.03	785.36	410.57	674.32	0.86	1	1303.31	874.41	1088.86	1230.45	1815.17	1522.81	1.4	1	429.61	491.03	460.32	663.21	616.36	562.08	613.88	1.33	1	292.65	337.36	315	494.05	499.4	983.53	658.99	2.09	2.27e-05	1554.96	1256.01	1766.79	1525.92	2456.5	2537.19	1593.55	2195.75	1.44	0.76519
Solyc02g085770	ABA induced plasma membrane protein PM 19 (AHRD V1 ***- P93615_WHEAT); contains Interpro domain(s) IPR008390 AWPM-19-like	32.16	40.26	36.21	49.24	55.05	69.07	57.79	1.6	1	38.42	92.33	65.38	55.24	30.86	43.05	0.66	1	151.33	18.3	84.82	280.19	456.39	10.21	248.93	2.93	1	74.49	134.18	104.34	244.11	241.99	203.2	229.77	2.2	0.00281038	3.7	4.43	4.42	4.18	14.88	5.68	98.19	39.58	9.46	0.76519
Solyc00g014790	Unknown Protein (AHRD V1)	0.11	0.83	0.47	0.46	1.04	1.61	1.04	2.21	1	0.22	0.5	0.36	0.31	0.09	0.2	0.56	1	0.85	2.61	1.73	0	0.52	0.75	0.42	0.24	1	3.63	1.75	2.69	0	0	0.17	0.06	0.02	0.0490351	0.83	3.07	3.05	2.32	0.48	0	0.47	0.32	0.14	0.767428
Solyc01g109880	BZIP transcription factor (AHRD V1 ***- C0KYN1_SOLLC); contains Interpro domain(s) IPR011700 Basic leucine zipper	52.38	23.89	38.14	40.64	38.91	25.96	35.17	0.92	1	15.23	33.36	24.3	32.91	39.51	36.21	1.49	1	50.11	27.57	38.84	23.21	21.42	21.2	21.94	0.56	1	101.02	56.57	78.8	6.14	11.1	16.13	11.12	0.14	0.00118159	176.71	188.95	144.21	169.96	83.62	65.31	42.91	63.95	0.38	0.769748
Solyc02g069110	Cathepsin B (AHRD V1 ***- Q1HER6_NICBE); contains Interpro domain(s) IPR015643 Peptidase C1A, cathepsin B	7.18	9.72	8.45	8.6	9.36	11.81	9.92	1.17	1	5.92	2.86	4.39	3.61	2.01	2.81	0.64	1	22.74	17.84	20.29	8.69	6.58	13.66	9.64	0.48	1	14.69	15.51	15.1	1.07	1.91	2.37	1.78	0.12	0.000292283	12.45	10.31	4.19	8.98	3.37	1.32	3.45	2.71	0.3	0.772963
Solyc12g014310	Pathogenesis-related protein-like protein (AHRD V1 ***- Q8L9B0_ARATH)	17.28	18.3	17.79	6.68	7.01	6.18	6.62	0.37	0.256407	27.38	12.41	19.89	18.27	6.64	12.46	0.63	1	40.68	31.16	35.92	10.45	6.49	4.49	7.14	0.2	0.0286053	31.25	36.57	33.91	5.26	12.01	10.25	9.17	0.27	0.138394	25.34	32.39	28.6	28.78	10.51	10.5	9.29	10.1	0.35	0.772963
Solyc02g090340	Cytochrome P450	2.61	4.75	3.68	3.27	4.65	1.81	3.24	0.88	1	3.32	2	2.66	2.31	2.15	2.23	0.84	1	28.56	3.19	15.88	11.81	6.87	1.69	6.79	0.43	1	20.13	30.99	25.56	5.57	2.17	4.37	4.04	0.16	0.0377582	17.55	56.84	13.21	29.2	5.87	7.68	4.69	6.08	0.21	0.773125
Solyc05g055260	Small nuclear ribonucleoprotein G (AHRD V1 ***- B6SK31_MAIZE); contains Interpro domain(s) IPR006649 Like-Sm ribonucleoprotein, eukaryotic and archaea-type, core	71.14	47.51	59.33	37.94	47.44	34.83	40.07	0.68	1	16.68	19.44	18.06	22.27	11.89	17.08	0.95	1	52.77	62.93	57.85	32.21	27.76	29.62	29.86	0.52	1	65.79	59.38	62.59	9.32	11.96	20.82	14.03	0.22	0.0175641	83.04	91.26	93.44	89.25	28.55	47.31	17.9	31.25	0.35	0.782148
Solyc07g005370	Norcoclaurine synthase (AHRD V1 ***- B6E2Z2_PAPSO); contains Interpro domain(s) IPR000916 Bet v I allergen	108.08	23.87	65.97	55.71	86.25	8.62	50.19	0.76	1	104.45	80.62	92.53	154.84	127.72	141.28	1.53	1	7.32	2.98	5.15	19.17	17.7	5.63	14.17	2.75	1	16.4	12.25	14.32	25.93	27.31	48.11	33.78	2.36	0.000122787	50.3	28.28	25.93	34.84	40.87	40.47	41.99	41.11	1.18	0.78488
Solyc04g071960	2,5-dichloro-2,5-cyclohexadiene-1,4-diol dehydrogenase (AHRD V1 **** LINC_PSEPA); contains Interpro domain(s) IPR002347 Glucose/ribitol dehydrogenase	53.85	34.02	43.94	47.56	47.47	39.33	44.79	1.02	1	33.74	26.59	30.16	35.32	41.02	38.17	1.27	1	26.93	27.44	27.19	45.7	42.49	39.1	42.43	1.56	1	7.69	10.82	9.25	22.86	18.53	21.93	21.11	2.28	0.000287295	15.81	18.14	16.35	16.77	19.89	29.24	22.38	23.84	1.42	0.790721
Solyc09g066010	WRKY transcription factor 25 (AHRD V1 ***- C9DI14_9ROSI); contains Interpro domain(s) IPR003657 DNA-binding WRKY	2.55	4.09	3.32	2.49	2.23	4.57	3.1	0.93	1	3.42	2.86	3.14	3.21	2.39	2.8	0.89	1	5.71	7.34	6.53	2.13	1.59	5.14	2.95	0.45	1	13.28	7.44	10.36	2.27	1.22	3.12	2.2	0.21	0.0445576	12.67	12.95	5.63	10.42	3.33	3.35	3.98	3.55	0.34	0.792703
Solyc09g097770	Cell wall protein (AHRD V1 ***- Q40142_SOLLC); contains Interpro domain(s) IPR010800 Glycine rich	886.12	769.66	827.89	1824.56	3263.58	4992.42	3360.19	4.06	0.815536	2280.31	2701.25	2490.78	2894.33	2170.75	2532.54	1.02	1	4187.61	1610.16	2898.88	6137.38	5555.87	780.44	4157.9	1.43	1	1675.95	5687.67	3681.81	6531.08	5762.59	10805.9	7699.86	2.09	5.67e-05	3800.66	3635.18	4662.8	4032.88	7841.08	1336.41	7851.41	5676.3	1.41	0.798549
Solyc05g014700	Acid phosphatase/vanadium-dependent haloperoxidase related (AHRD V1 **-- B6TSR4_MAIZE); contains Interpro domain(s) IPR003832 Acid phosphatase/vanadium-dependent haloperoxidase related	1.42	1.11	1.27	1.4	1.35	0.77	1.17	0.93	1	1.35	1.77	1.56	1.71	2.08	1.9	1.21	1	0.87	2.75	1.81	1.96	0.98	1.92	1.62	0.9	1	0.73	0.31	0.52	1.7	2.19	2.33	2.07	3.99	0.0472853	0.67	0.53	1.23	0.81	2.17	0.4	1.78	1.45	1.79	0.800821
Solyc04g051490	Essential meiotic endonuclease 1B (AHRD V1 *-*- C5H8J1_ARATH); contains Interpro domain(s) IPR006166 DNA repair nuclease, XPF-type/Helicase	1.2	0.97	1.08	1.06	1.09	0.34	0.83	0.76	1	0.35	0.39	0.37	0.29	0.31	0.3	0.81	1	6.37	0.71	3.54	0.38	0.31	0.42	0.37	0.1	1	4.02	2.95	3.48	0.06	0.11	0.6	0.26	0.07	0.00101907	1.39	2.39	0.38	1.39	0.06	0.53	0.33	0.31	0.22	0.802489
Solyc06g048740	Receptor like kinase, RLK	0	0	0	0.13	0	0.64	0.26	25.67	1	0.19	0.11	0.15	0.06	0.05	0.06	0.37	1	2.34	1.61	1.97	0	0.2	0.26	0.15	0.08	0.408524	2.28	4.67	3.48	0	0.17	0.1	0.09	0.03	0.0152513	1.43	1.5	0.5	1.14	0.09	0.14	0.27	0.17	0.15	0.80378
Solyc01g005300	Flavin-binding kelch domain F box protein (AHRD V1 **-* D7KVS5_ARALY); contains Interpro domain(s) IPR015915 Kelch-type beta propeller	113.72	156.65	135.19	165.16	147.39	141.93	151.49	1.12	1	9.4	0.91	5.16	1.86	0.5	1.18	0.23	1	139.54	164.67	152.1	97.3	84.31	130.38	104	0.68	1	25.02	11.19	18.11	0.35	0.78	0.66	0.6	0.03	0.000430098	2.79	4.16	2.73	3.23	0.96	0.65	1.16	0.92	0.29	0.805414
Solyc03g098790	Kunitz-type protease inhibitor (AHRD V1 **** Q3S488_SOLTU); contains Interpro domain(s) IPR002160 Proteinase inhibitor I3, Kunitz legume	70.94	62.98	66.96	23.4	4.14	26.07	17.87	0.27	0.000780854	219.96	10.51	115.23	14.92	4.55	9.73	0.08	1	163.89	77.83	120.86	23.99	18.25	25.79	22.68	0.19	0.268957	558.31	322.05	440.18	4.56	1.16	1.96	2.56	0.01	3.24e-19	174.47	191.27	111.05	158.93	54.68	91.86	24.6	57.05	0.36	0.805938
Solyc05g051460	Homeobox-leucine zipper protein (AHRD V1 ***- Q9FXN8_ZINEL); contains Interpro domain(s) IPR003106 Leucine zipper, homeobox-associated	8.04	3.26	5.65	4.17	5.11	6.89	5.39	0.95	1	3.25	2.64	2.95	5.53	2.22	3.88	1.32	1	7.7	4.59	6.14	2.54	3.38	3.93	3.28	0.53	1	12.96	11.88	12.42	0.79	0.94	4.96	2.23	0.18	0.0175641	9.54	7.43	1.36	6.11	1.54	0.17	1.64	1.12	0.18	0.807283
Solyc01g009690	LRR receptor-like serine/threonine-protein kinase, RLP	0.14	0.14	0.14	0.11	0.13	0.79	0.34	2.45	1	0.29	1.37	0.83	0.51	0.17	0.34	0.41	1	2.52	1.84	2.18	0.15	0.11	0.19	0.15	0.07	0.0250239	3.08	6.49	4.79	0.16	0.2	0.5	0.29	0.06	0.0434252	2.04	2.22	0.36	1.54	0.16	0.57	0.41	0.38	0.25	0.809439
Solyc05g056040	Auxin response factor 14 (AHRD V1 *-*- D9HNU1_MAIZE); contains Interpro domain(s) IPR003340 Transcriptional factor B3	2.88	4.01	3.44	5.68	3.66	9.01	6.12	1.78	1	4.61	5.93	5.27	5.38	2.81	4.09	0.78	1	16.8	11.35	14.07	4.65	4.6	5.72	4.99	0.35	0.814242	14.53	16.09	15.31	3.26	2.36	4.37	3.33	0.22	0.0140205	7.21	13.11	4.54	8.29	2.48	0.74	4.4	2.54	0.31	0.809439
Solyc02g082740	Dirigent-like protein 1 (AHRD V1 ***- D2DMN2_GOSHI); contains Interpro domain(s) IPR004265 Plant disease resistance response protein	1.64	3.68	2.66	5.31	6.51	3.8	5.21	1.96	1	12.22	5.49	8.86	17.11	26.73	21.92	2.48	1	83.47	2.08	42.77	6.77	4.89	4.42	5.36	0.13	1	123.39	179.68	151.53	6.96	9.18	17.4	11.18	0.07	0.000112594	122.24	123.46	48.75	98.15	27.75	51.3	26.13	35.06	0.36	0.809804
Solyc10g077120	Photosystem II core complex proteins psbY (AHRD V1 *-*- B6SR26_MAIZE)	5126.3	7557.17	6341.74	7171.56	7939.31	8598.84	7903.24	1.25	1	10133.9	7319.17	8726.53	8726.11	11708.9	10217.5	1.17	1	5226.38	4087.86	4657.12	8012.15	8477.11	8179.75	8223	1.77	0.712842	6378.81	6613.45	6496.13	15724.5	16249.8	11107.1	14360.5	2.21	0.0284956	5653.37	3792.1	5235.91	4893.79	9386.06	20246.6	10205.6	13279.4	2.71	0.81335
Solyc11g011690	Auxin-responsive protein (AHRD V1 ***- A8IXW9_BRACM); contains Interpro domain(s) IPR003676 Auxin responsive SAUR protein	0.63	0.26	0.45	0.22	0.49	1.22	0.64	1.45	1	1.69	1.14	1.42	1.57	2.03	1.8	1.27	1	0.46	0.38	0.42	0.58	0.99	0.28	0.62	1.47	1	0	0.37	0.18	3.69	4.02	2.59	3.43	18.56	0.0126777	0	0	0	0	1.51	0	0.9	0.8	80.33	0.81335
Solyc03g098100	Reductase 2 (AHRD V1 ***- Q6TY50_HYDMC); contains Interpro domain(s) IPR020471 Aldo/keto reductase subgroup	0	0.12	0.06	0	0	0.72	0.24	4	1	0.7	0	0.35	0.05	0.08	0.07	0.19	1	1.09	0.36	0.73	0	0	0	0	0.01	1	3.77	1.41	2.59	0	0	0	0	0	0.0126713	23.14	4.15	0.59	9.29	0	0	0.28	0.09	0.01	0.813424
Solyc04g082700	Solute carrier family 2, facilitated glucose transporter member 12 (AHRD V1 *-*- GTR12_MOUSE); contains Interpro domain(s) IPR016196 Major facilitator superfamily, general substrate transporter	18.06	14.8	16.43	19.2	18.91	12.14	16.75	1.02	1	5.78	7.85	6.81	8.39	5.18	6.79	1	1	18.93	15.86	17.39	13.76	12.05	13.3	13.04	0.75	1	14.12	14.08	14.1	2.72	2.58	5.46	3.59	0.25	0.047009	16.6	18.16	13.97	16.24	6.74	5.93	5.43	6.03	0.37	0.813424
Solyc11g011700	Auxin-induced SAUR-like protein (AHRD V1 ***- Q8S351_CAPAN); contains Interpro domain(s) IPR003676 Auxin responsive SAUR protein	1.34	2.1	1.72	1.76	3.15	4.39	3.1	1.8	1	8.82	3.35	6.08	12.76	8.92	10.84	1.78	1	2.57	1.22	1.9	6.02	2.64	0	2.89	1.52	1	3.31	2.96	3.13	9.85	15.63	8.81	11.43	3.65	0.0470597	3.8	2	2.65	2.82	3.86	3.79	8.63	5.43	1.93	0.813424
Solyc11g011710	Auxin-responsive protein (AHRD V1 ***- A8IXW9_BRACM); contains Interpro domain(s) IPR003676 Auxin responsive SAUR protein	0.63	0.52	0.57	0.22	0.25	1.52	0.66	1.15	1	4.45	1.14	2.79	7.28	2.53	4.91	1.75	1	0.46	0	0.23	0.58	0.99	0	0.52	2.28	1	0.34	0.74	0.54	4	3.16	5.17	4.11	7.61	0.0223885	1.98	0	0.41	0.8	1.21	1.42	3.89	2.17	2.73	0.813424
Solyc09g008670	Threonine ammonia-lyase biosynthetic (AHRD V1 **** B1XNT1_SYNP2); contains Interpro domain(s) IPR000634 Serine/threonine dehydratase, pyridoxal-phosphate-binding site IPR005787 Threonine dehydratase I	140.53	26.74	83.64	27.69	10.25	23.21	20.38	0.24	1	27.6	3.66	15.63	8.46	1.77	5.12	0.33	1	65.82	43.72	54.77	12.26	12.3	55.19	26.58	0.49	1	318.41	258.98	288.7	3.42	2.46	15.44	7.11	0.02	2.41e-32	52.27	75.5	124.57	84.11	175.49	115.45	77.23	122.72	1.46	0.816821
Solyc07g062550	UDP-N-acetylglucosamine 1-carboxyvinyltransferase (AHRD V1 ***- B1XJX8_SYNP2); contains Interpro domain(s) IPR005750 UDP-N-acetylglucosamine 1-carboxyvinyltransferase	8.7	7.49	8.09	7.14	8.28	6.99	7.47	0.92	1	6.84	3.64	5.24	7.67	8.15	7.91	1.51	1	6.45	2.74	4.6	10.5	10.8	6.33	9.21	2	1	1.79	2.21	2	4.3	7.04	6.77	6.04	3.02	0.000140849	2.76	1.82	1.24	1.94	2.41	0.76	4.72	2.63	1.36	0.817411
Solyc09g089540	Proteinase inhibitor I (AHRD V1 ***- Q3S492_SOLTU); contains Interpro domain(s) IPR000864 Proteinase inhibitor I13, potato inhibitor I	16.56	5.68	11.12	1.9	0.53	3.63	2.02	0.18	1	16.73	1.85	9.29	0.85	0.55	0.7	0.08	1	18.1	16.49	17.3	2.19	6.07	9.81	6.02	0.35	1	57.07	43.22	50.14	0.33	0	0	0.11	0	1.55e-17	77.09	55.3	89.59	73.99	32.3	26.63	11.98	23.64	0.32	0.819183
Solyc01g090840	Cys2/His2 zinc-finger transcription factor (AHRD V1 **** Q4U316_SILLA); contains Interpro domain(s) IPR007087 Zinc finger, C2H2-type	5.53	7.03	6.28	6.33	5.58	6.18	6.03	0.96	1	1.12	0.69	0.91	0.72	0.34	0.53	0.59	1	7.26	6.96	7.11	1.76	2.14	4.26	2.72	0.38	1	7.14	8.86	8	0.5	0.47	0.66	0.54	0.07	0.000522511	2.25	2.7	1.18	2.04	0.37	0.77	0.24	0.46	0.23	0.819183
Solyc07g062190	50S ribosomal protein L13 (AHRD V1 ***- B6SVH3_MAIZE); contains Interpro domain(s) IPR005823 Ribosomal protein L13, bacterial-type	656.95	824.28	740.62	568.09	470.19	628.48	555.59	0.75	1	516.91	468.66	492.78	395.7	496.44	446.07	0.91	1	414.37	735.02	574.69	580.75	543.84	823.68	649.42	1.13	1	190.43	253.13	221.78	444.64	452.87	528.16	475.22	2.14	1.68e-05	291.17	201.05	291.49	261.24	430.62	884.56	497.51	604.23	2.31	0.819183
Solyc05g052410	Ethylene-responsive transcription factor 1 (AHRD V1 *-** ERF1_ORYSJ); contains Interpro domain(s) IPR001471 Pathogenesis-related transcriptional factor and ERF, DNA-binding	1.48	1.08	1.28	1.64	3.66	2.16	2.49	1.94	1	0.32	0.35	0.33	0.22	0.25	0.23	0.7	1	3.76	1.56	2.66	1.19	0.61	1.48	1.09	0.41	1	2.57	1.93	2.25	0.11	0.11	0	0.07	0.03	0.0402714	1.47	2.32	0.46	1.42	0.34	0	0.22	0.19	0.13	0.820557
Solyc01g057680	Hcr2-p4.1 (AHRD V1 ***- Q4G2V7_SOLPI); contains Interpro domain(s) IPR013210 Leucine-rich repeat, N-terminal	3.18	3.49	3.33	13.13	11.65	52.3	25.69	7.7	1	1	0.18	0.59	0	0.16	0.08	0.14	1	19.13	14.1	16.61	4.39	8.77	6.45	6.54	0.39	1	5.56	11.93	8.75	0	0.27	0.61	0.29	0.03	0.0360691	3	5.12	1.57	3.23	0.29	0	0.85	0.38	0.12	0.821629
Solyc10g055760	NAC domain protein IPR003441 (AHRD V1 ***- B9H1P6_POPTR); contains Interpro domain(s) IPR003441 No apical meristem (NAM) protein	2.2	1.93	2.07	5.99	5.54	58.79	23.44	11.35	1	8.22	25.53	16.88	16.61	10.1	13.36	0.79	1	60.7	83.95	72.33	5.92	7.45	16.35	9.91	0.14	0.000191812	71.05	77.2	74.12	6.45	9.33	36.13	17.3	0.23	0.145208	67.26	109.4	16.94	64.53	17.08	14.15	18.83	16.69	0.26	0.829599
Solyc07g042510	Transmembrane BAX inhibitor motif-containing protein 4 (AHRD V1 **-- B6TGH7_MAIZE); contains Interpro domain(s) IPR006214 Uncharacterised protein family UPF0005	0.36	0.11	0.23	0.09	0.32	2.88	1.1	4.67	1	0.09	0	0.04	0.21	0.07	0.14	3.11	1	1.97	0.49	1.23	15.93	13.49	0.98	10.13	8.24	1	1.19	4.29	2.74	16.67	21.36	18.36	18.8	6.86	3.93e-09	0	0.18	0	0.06	0	0.61	7.46	2.69	44.83	0.832232
Solyc01g091170	Agmatinase (AHRD V1 ***- Q1IPT1_ACIBL); contains Interpro domain(s) IPR016160 Aldehyde dehydrogenase, conserved site IPR006035 Ureohydrolase	4.93	2	3.46	1.75	0.78	2.52	1.68	0.49	1	3.37	1.63	2.5	1.16	0.75	0.95	0.38	1	24.2	7.88	16.04	1.47	3.68	3.79	2.98	0.19	1	45.94	92.34	69.14	1.86	0.64	2.88	1.79	0.03	0.0028788	15.11	22.86	19.88	19.28	27.91	18.51	18.18	21.53	1.12	0.835048
Solyc08g075880	Metal ion binding protein (AHRD V1 **-- D7LYP1_ARALY); contains Interpro domain(s) IPR006121 Heavy metal transport/detoxification protein	4.63	7.35	5.99	5.09	6.88	18.37	10.11	1.69	1	11.97	9.62	10.79	11.44	9.64	10.54	0.98	1	3.33	16.41	9.87	7.94	7.65	6.71	7.43	0.75	1	4.45	6.97	5.71	14.24	17.15	16.37	15.92	2.79	0.000141281	1.7	2.91	1.56	2.06	1.3	2.55	9.02	4.29	2.09	0.836196
Solyc02g084980	Galactinol synthase (AHRD V1 ***- C7G304_SOLLC); contains Interpro domain(s) IPR002495 Glycosyl transferase, family 8	0.85	2.04	1.45	0.55	0.54	1.8	0.96	0.67	1	21.25	24.3	22.77	3.71	4.26	3.98	0.17	2.77e-05	28	11.28	19.64	2.52	1.54	1.59	1.88	0.1	0.249375	58.54	48.06	53.3	2.78	3.13	4.23	3.38	0.06	7.79e-13	26.64	50.37	9.42	28.81	9.68	3.1	7.74	6.84	0.24	0.838131
Solyc12g096400	Genomic DNA chromosome 5 P1 clone MXM12 (AHRD V1 ***- Q9SDA2_ARATH); contains Interpro domain(s) IPR012417 Calmodulin-binding, plant	0.43	0	0.21	0.45	0	1.26	0.57	2.65	1	0	0	0	0.61	0	0.3	30.5	1	4.27	0	2.13	0.6	0	0	0.2	0.09	1	22.11	10.71	16.41	0.64	1.78	0	0.81	0.05	0.0266786	5.73	2.58	0.86	3.06	0	0	0	0	0	0.842941
Solyc09g074230	Glucose transporter 8 (AHRD V1 **** Q2KKJ3_SOLIN); contains Interpro domain(s) IPR003663 Sugar/inositol transporter	6.47	4.96	5.71	8.58	13.35	8.08	10	1.75	1	3.13	2.28	2.71	3.79	0.73	2.26	0.84	1	26.96	5.06	16.01	23.19	16.77	4.41	14.79	0.92	1	16.89	18.88	17.88	2.9	2.12	2.97	2.66	0.15	0.000380097	6.97	7.74	6.76	7.16	2.39	1.69	3.05	2.38	0.33	0.845538
Solyc04g063210	Caffeoyl-CoA O-methyltransferase (AHRD V1 **** A0SDG2_9CONI); contains Interpro domain(s) IPR002935 O-methyltransferase, family 3	80.16	56.94	68.55	72.92	60.11	58.5	63.84	0.93	1	8.17	2.47	5.32	2.84	2.56	2.7	0.51	1	70.95	111.8	91.38	25.02	17.26	54.64	32.31	0.35	1	20.99	15.99	18.49	0.89	1.34	2.21	1.48	0.08	1.82e-06	8.84	6.89	2.54	6.09	2.06	2.56	1.51	2.04	0.34	0.845618
Solyc10g079930	UDP-glucosyltransferase HvUGT5876 (AHRD V1 ***- D3WYW1_HORVD); contains Interpro domain(s) IPR002213 UDP-glucuronosyl/UDP-glucosyltransferase	2	3.39	2.7	3.36	1.92	30.35	11.88	4.41	1	5.19	6.73	5.96	4.82	2.35	3.58	0.6	1	44.43	48.6	46.52	1.57	3.14	15.42	6.71	0.14	0.000350209	22.98	46.28	34.63	1.36	1.46	8.25	3.69	0.11	0.121129	28.13	29.25	8.73	22.04	9.23	3.54	9.87	7.55	0.34	0.854049
Solyc01g095150	Late embryogenesis abundant protein (Fragment) (AHRD V1 **-- B7TGE2_PINSY); contains Interpro domain(s) IPR013990 Water Stress and Hypersensitive response	16.31	13.26	14.79	16.65	19.72	38.63	25	1.69	1	18.26	19.88	19.07	22.07	11.13	16.6	0.87	1	52.57	30.21	41.39	10.18	10.47	14.46	11.7	0.28	0.219297	58.75	69.81	64.28	4.72	12.09	11.06	9.29	0.14	4.2e-05	132.17	145.74	117.93	131.95	52.74	72.44	37.5	54.23	0.41	0.859116
Solyc01g005780	LRR receptor-like serine/threonine-protein kinase, RLP	0	0.1	0.05	0.04	0	0	0.01	0.27	1	0.04	0.04	0.04	0.13	0.03	0.08	2	1	4	0.07	2.04	0.06	0	0.16	0.07	0.04	1	2.07	1.15	1.61	0.06	0	0.06	0.04	0.02	0.00602506	1.38	1.69	0	1.02	0.06	0.37	0	0.14	0.14	0.860377
Solyc02g070040	Ethylene-responsive nuclear protein (AHRD V1 *-*- Q38MV1_SOLLC)	2.92	1.26	2.09	1.15	1.6	0.8	1.18	0.57	1	0.92	0.41	0.67	1.63	1.18	1.4	2.11	1	2.4	3.82	3.11	0.38	0.86	0.62	0.62	0.2	1	4.35	3.38	3.86	0.27	0	0.7	0.32	0.08	0.0487217	6.72	25.88	8.83	13.81	3.55	5.56	1.3	3.47	0.25	0.862495
Solyc01g097470	Neurogenic locus notch protein-like (AHRD V1 ***- B6SSE6_MAIZE)	0.62	0.52	0.57	0.54	1.09	2.4	1.34	2.36	1	5.01	0.94	2.97	0.73	1.58	1.16	0.39	1	2.37	0.56	1.47	0.71	0.16	1.12	0.66	0.45	1	7.48	6.38	6.93	0	0	0.96	0.32	0.05	0.000900287	3.71	6.15	2.86	4.24	1.04	2.33	0.59	1.32	0.31	0.865127
Solyc12g014470	Protein grpE (AHRD V1 *-*- Q1QRU3_NITHX); contains Interpro domain(s) IPR000740 GrpE nucleotide exchange factor	4.65	2.68	3.67	0.97	1.2	1.89	1.35	0.37	0.962141	3.76	5.4	4.58	1.74	1.42	1.58	0.34	1	8.84	5.74	7.29	1.92	0.73	0.63	1.09	0.15	0.153738	9.17	4.59	6.88	0.27	0.13	1	0.47	0.07	0.0023561	10	5.89	3.85	6.58	2.67	0.84	2.25	1.92	0.29	0.865127
Solyc03g025220	Multidrug resistance protein mdtK (AHRD V1 *--- MDTK_PHOLL); contains Interpro domain(s) IPR002528 Multi antimicrobial extrusion protein MatE	1.86	0.89	1.38	0.4	0.83	0.79	0.67	0.49	1	1.16	0.3	0.73	0.54	0.75	0.65	0.88	1	3.11	0.7	1.9	0.98	0.26	1.03	0.76	0.4	1	2.79	2.6	2.7	0.16	0.15	0.42	0.24	0.09	0.0368342	2.37	1.95	1.3	1.87	0.63	0.25	0.47	0.45	0.24	0.874924
Solyc06g082980	3-beta-hydroxysteroid-Delta8 Delta7-isomerase (AHRD V1 **-* C3KH60_ANOFI); contains Interpro domain(s) IPR007905 Emopamil-binding	44.46	28.06	36.26	43.24	35.05	61.01	46.43	1.28	1	34.75	18.92	26.84	48.33	32.86	40.59	1.51	1	95.81	92.97	94.39	50.63	58.22	95.97	68.27	0.72	1	348.25	237.89	293.07	26.44	25.93	122.23	58.2	0.2	0.0404897	157.01	309.88	339.09	268.66	384.95	266.4	251.09	300.81	1.12	0.875665
Solyc03g123860	Receptor like kinase, RLK	3.15	3.75	3.45	3.36	3.85	1.98	3.06	0.89	1	1.83	1.82	1.82	2.13	1.57	1.85	1.01	1	5.64	3.01	4.32	2.1	2.82	3.39	2.77	0.64	1	5.89	5	5.45	0.63	0.51	0.95	0.7	0.13	0.000570182	5.04	5.56	3.43	4.68	1.77	1.15	1.94	1.62	0.35	0.876172
Solyc03g112750	Leucine rich repeat containing proteins-like protein (AHRD V1 *--- B3G460_ADIVA); contains Interpro domain(s) IPR003590 Leucine-rich repeat, ribonuclease inhibitor subtype	0.2	0.23	0.22	0.28	0.34	0.3	0.31	1.43	1	0.06	0.07	0.07	0.1	0.12	0.11	1.69	1	0.49	0.15	0.32	0.25	0.13	0.44	0.27	0.85	1	1.92	0.69	1.3	0.03	0.06	0.06	0.05	0.04	0.0291862	0.5	0.49	0.16	0.38	0.03	0.05	0.12	0.07	0.17	0.877051
Solyc08g080860	Unknown Protein (AHRD V1)	0.87	0.87	0.87	0.82	0.71	0.51	0.68	0.78	1	2.2	1.66	1.93	1.84	1.26	1.55	0.8	1	2.76	1.11	1.94	0.6	0.96	0.71	0.76	0.39	1	3.72	6.91	5.31	0.26	0.24	0.81	0.44	0.08	0.0393965	4.93	5.52	2.92	4.46	0.63	2.95	0.37	1.32	0.3	0.877051
Solyc10g076660	Anthocyanidin synthase (AHRD V1 **-- Q2QCX4_GOSHI); contains Interpro domain(s) IPR005123 Oxoglutarate and iron-dependent oxygenase	0	0.11	0.06	0.09	0.4	0.12	0.2	3.7	1	0.52	0.08	0.3	0.04	0.14	0.09	0.3	1	1.21	0.93	1.07	0	0	0.12	0.04	0.04	1	3.37	4.21	3.79	0	0	0	0	0	0.000195769	1.61	1.86	0.34	1.27	0.12	0.39	0.12	0.21	0.17	0.882373
Solyc01g109120	WD-40 repeat family protein (AHRD V1 **-- Q1EPE0_MUSAC); contains Interpro domain(s) IPR020472 G-protein beta WD-40 repeat, region	1.5	3.01	2.25	0.84	1.23	1.38	1.15	0.51	1	9.92	12.04	10.98	4.89	6.37	5.63	0.51	1	10.68	4.46	7.57	2.14	0.63	1.56	1.44	0.19	0.808571	16.31	9.63	12.97	1.47	1.37	1.93	1.59	0.12	0.000132505	21.75	15.69	16.32	17.92	35.96	10.06	20.66	22.23	1.24	0.889855
Solyc09g092640	Cytochrome P450	4.46	4.06	4.26	8.25	7.26	4.21	6.57	1.54	1	10.7	11.82	11.26	8.58	4.48	6.53	0.58	1	14.12	3.79	8.96	12.39	9.03	2.11	7.84	0.88	1	28.75	25.33	27.04	6.63	6.26	7.59	6.83	0.25	0.0409472	45.48	24.21	15.66	28.45	13.74	6.01	8.92	9.56	0.34	0.889855
Solyc06g005940	Protein disulfide isomerase (AHRD V1 **** Q6IV17_IPOBA); contains Interpro domain(s) IPR005792 Protein disulphide isomerase	75.68	63.5	69.59	60.99	65.81	76.79	67.86	0.98	1	60.25	46.58	53.41	48.29	54.02	51.16	0.96	1	155.52	135.91	145.72	46.02	38.3	95.58	59.97	0.41	1	106.68	103.89	105.28	17.09	21	40.32	26.14	0.25	0.0120258	181.31	237.57	145.21	188.03	70.34	108.33	52.02	76.9	0.41	0.893955
Solyc02g021290	Photosystem Q(B) protein (AHRD V1 ***- Q09WH2_CONCI); contains Interpro domain(s) IPR000484 Photosynthetic reaction centre, L/M	69.66	153.38	111.52	864.1	1102.66	554.9	840.55	7.54	0.0474194	100.09	221.69	160.89	216.94	81.74	149.34	0.93	1	261.29	174.67	217.98	145.87	487.2	37.34	223.47	1.03	1	51.35	109.12	80.23	91.63	125.8	136.19	117.87	1.47	0.0222131	99.77	216.62	168.39	161.59	292.86	466.31	214.27	324.48	2.01	0.893955
Solyc04g081320	Unknown Protein (AHRD V1); contains Interpro domain(s) IPR001305 Heat shock protein DnaJ, cysteine-rich region	241.07	260.65	250.86	265.58	203.59	117.31	195.49	0.78	1	289.01	293.75	291.38	254.77	332.43	293.6	1.01	1	167.5	120.25	143.88	278.86	302.51	174.38	251.92	1.75	1	98.06	165.78	131.92	320.55	351.24	252.89	308.23	2.34	0.0111287	158.32	85.03	114.49	119.28	137.7	272.29	195.91	201.97	1.69	0.895132
Solyc04g081910	Calcium-dependent protein kinase (AHRD V1 **** Q8RW36_SOLLC); contains Interpro domain(s) IPR002290 Serine/threonine protein kinase	21.4	31.53	26.46	20.74	19.99	27.35	22.69	0.86	1	5.51	2.84	4.17	3.62	2.64	3.13	0.75	1	16.44	59.55	37.99	5.92	5.57	33.5	15	0.39	1	18.43	14.96	16.7	1.78	3.18	6.31	3.76	0.23	0.0234585	26.21	28.11	27.01	27.11	5.45	16.29	7.42	9.72	0.36	0.896996
Solyc04g064940	Receptor like kinase, RLK	3.74	2.9	3.32	2.61	2.52	2.84	2.66	0.8	1	3.02	2.41	2.71	3.8	2.41	3.1	1.14	1	2.53	1.68	2.11	3.01	4.05	2.08	3.05	1.45	1	1.29	1.87	1.58	3.07	3.44	3.49	3.33	2.11	0.00331248	0.84	1	0.22	0.69	0.4	0.76	2.11	1.09	1.59	0.896996
Solyc08g076220	Phosphoribulokinase/uridine kinase (AHRD V1 ***- B7KI62_CYAP7); contains Interpro domain(s) IPR006083 Phosphoribulokinase/uridine kinase	1991.75	2375.55	2183.65	2717.09	2250.71	1841.26	2269.69	1.04	1	2088.95	2420.31	2254.63	2148.52	2069.44	2108.98	0.94	1	1365.52	1366.05	1365.78	2587.04	2122.89	2231.69	2313.87	1.69	0.731772	893.15	1095.1	994.12	1949.88	2170.46	2173.74	2098.03	2.11	1.76e-05	1483.9	1128.98	2619.37	1744.08	3377.52	6730.31	2958.58	4355.47	2.5	0.897863
Solyc09g091050	Lipase (AHRD V1 *-*- B6V3M3_9ROSI); contains Interpro domain(s) IPR002921 Lipase, class 3	28.87	17.19	23.03	27.58	26.69	28.59	27.62	1.2	1	3.54	3.21	3.38	2.53	1.58	2.06	0.61	1	16.17	25.45	20.81	17.14	17.02	25.9	20.02	0.96	1	7.75	4.61	6.18	0.96	1.13	1.75	1.28	0.21	0.0379795	5.91	4.43	3.74	4.69	1.93	1.09	1.82	1.61	0.34	0.903868
Solyc02g081450	NHL1 (Fragment) (AHRD V1 *--- B0LZI0_ARATH); contains Interpro domain(s) IPR010847 Harpin-induced 1	1.18	1.37	1.27	1.14	2.46	1.59	1.73	1.36	1	1.19	0.53	0.86	1.02	0.61	0.81	0.95	1	4.4	1.07	2.74	1.04	1.06	1.13	1.08	0.39	1	5.25	4.15	4.7	0.25	0.46	0.26	0.32	0.07	0.0105636	6.18	9.65	3.48	6.44	3.14	1.14	1.68	1.99	0.31	0.906289
Solyc01g096190	Calcium-transporting ATPase (AHRD V1 ***- A8NHF4_COPC7); contains Interpro domain(s) IPR005782 ATPase, P-type, calcium-transporting	2.37	1.21	1.79	1.38	1.69	1.05	1.37	0.77	1	3.06	2.37	2.71	2.87	2.75	2.81	1.03	1	11.57	1.87	6.72	1.28	2.43	2.2	1.97	0.29	1	11.61	14.82	13.21	1.69	1.92	4.03	2.55	0.19	0.00253659	6.14	8.81	2.72	5.89	1.33	2.56	2.88	2.26	0.38	0.906289
Solyc09g065120	Preprotein translocase secY subunit (AHRD V1 ***- B6U7Q0_MAIZE); contains Interpro domain(s) IPR002208 SecY protein	41.86	35.64	38.75	52.94	39.23	98.39	63.52	1.64	1	22.51	43.79	33.15	21.4	19.05	20.23	0.61	1	52.85	80.17	66.51	37.86	29.05	38.39	35.1	0.53	1	102.18	64.95	83.56	16.57	17.75	26.6	20.31	0.24	0.00856608	49.14	62.44	15.9	42.49	14.47	5.43	21.31	13.74	0.32	0.908043
Solyc08g066880	5&apos-methylthioadenosine/S-adenosylhomocysteine nucleosidase (AHRD V1 *-*- D6E0Z8_9FIRM); contains Interpro domain(s) IPR018017 Nucleoside phosphorylase, family 1	0.27	0.17	0.22	0	0	0.19	0.06	0.29	1	0.13	0	0.07	0	0.11	0.06	0.85	1	1.31	0.48	0.9	0	0	0.72	0.24	0.27	1	5.25	8.22	6.74	0	0	0	0	0	5.06e-05	11.05	23.47	12.35	15.62	3.45	9.61	1.33	4.8	0.31	0.908769
Solyc01g098590	Phosphoglycerate mutase family protein (AHRD V1 ***- C1DZH2_9CHLO); contains Interpro domain(s) IPR013078 Phosphoglycerate mutase	1.64	1.54	1.59	5.84	4.8	36.64	15.76	9.91	1	4.88	7.35	6.12	4.53	5.08	4.8	0.79	1	32.05	38.56	35.3	7.01	7.61	8.08	7.57	0.21	0.0350742	74.87	53.88	64.38	5.41	6.39	14.91	8.9	0.14	8.34e-06	49.63	47.23	17.79	38.22	14.84	12.02	16.6	14.49	0.38	0.908769
Solyc04g053030	Auxin-induced SAUR-like protein (AHRD V1 ***- Q8S348_CAPAN); contains Interpro domain(s) IPR003676 Auxin responsive SAUR protein	2.12	2.13	2.12	2	0.75	5.86	2.87	1.35	1	4.72	1.54	3.13	5.48	2.91	4.2	1.34	1	1.63	3.86	2.75	6.45	9.04	0.86	5.45	1.99	1	0.7	1.87	1.29	10.28	8.73	6.55	8.52	6.63	0.00119814	0.4	0.84	0.42	0.55	1.83	0.96	2.12	1.64	2.96	0.908769
Solyc12g044880	Beta-galactosidase (AHRD V1 ***- Q546T5_SOLLC); contains Interpro domain(s) IPR001944 Glycoside hydrolase, family 35	2.5	4.3	3.4	3.88	4.68	5.59	4.72	1.39	1	2.79	2.1	2.45	1.81	1.44	1.62	0.66	1	10.21	6.04	8.12	3.97	4.12	4.65	4.25	0.52	1	12.22	8.17	10.2	1.59	1.69	2.02	1.77	0.17	0.0035619	3.6	6.07	2.07	3.91	1.13	0.51	2.08	1.24	0.32	0.91876
Solyc12g014070	RING-finger protein-like (AHRD V1 ***- Q5QLR6_ORYSJ); contains Interpro domain(s) IPR018957 Zinc finger, C3HC4 RING-type	9.96	13.13	11.55	8.18	6.08	12.44	8.9	0.77	1	10.3	11.57	10.94	5.14	4.55	4.84	0.44	1	21.59	18.85	20.22	7.32	6.42	10.32	8.02	0.4	1	28.93	23.54	26.23	6.24	4.55	6.2	5.66	0.22	0.00970401	16.61	15.13	5.06	12.27	3.35	1.32	7.15	3.94	0.32	0.920126
Solyc09g074450	Unknown Protein (AHRD V1)	35.45	18.81	27.13	68.16	40.99	31.72	46.96	1.73	1	85.62	56.01	70.81	107.95	101.73	104.84	1.48	1	16.17	23.9	20.04	25.27	26.63	34.91	28.94	1.44	1	18.92	31.89	25.41	33.76	48.22	72.08	51.35	2.02	0.000981604	86.44	54.91	51.46	64.27	63.84	78.97	73.72	72.18	1.12	0.920126
Solyc01g103460	3&apos-5&apos exonuclease (AHRD V1 ***- B0WTA6_CULQU); contains Interpro domain(s) IPR002562 3'-5' exonuclease	4.8	7.32	6.06	7.04	8.59	23.82	13.15	2.17	1	6.96	3.56	5.26	5.97	7.24	6.61	1.26	1	11.06	25.85	18.46	6.26	4.53	20.99	10.59	0.57	1	24.53	17.08	20.8	4.61	2.99	6.46	4.69	0.23	0.03813	14.33	17.63	19.46	17.14	7.28	3.74	7.22	6.08	0.35	0.921096
Solyc01g090970	Cortical cell-delineating protein (AHRD V1 **-- B6UGA2_MAIZE); contains Interpro domain(s) IPR013770 Plant lipid transfer protein and hydrophobic protein, helical	215	54.68	134.84	144.57	125.55	30.65	100.26	0.74	1	151.35	135.36	143.36	223.38	251.95	237.66	1.66	1	51.32	12.96	32.14	117.26	184.71	29.45	110.47	3.44	1	14	110.41	62.2	204.56	217.49	178.29	200.11	3.22	0.000483526	62.26	36.51	34.61	44.46	27.92	67.95	86.22	60.7	1.37	0.931651
Solyc01g006550	LRR receptor-like serine/threonine-protein kinase, RLP	0	0.05	0.03	0.27	0.08	0.89	0.41	16.53	1	0.66	1.15	0.91	0.47	0.23	0.35	0.39	1	3.99	1.31	2.65	0.45	0.28	0.34	0.36	0.13	0.897733	4.93	7.84	6.38	0.16	0.25	0.45	0.29	0.04	0.000317927	1.98	7.88	1.21	3.69	0.57	0.65	0.57	0.6	0.16	0.931995
Solyc03g118060	Unknown Protein (AHRD V1)	0.36	0	0.18	0	0	0.52	0.17	0.96	1	17.09	15.35	16.22	2.17	3.73	2.95	0.18	0.00588447	10.71	0.32	5.52	0	0.56	0.48	0.35	0.06	1	18.45	12.25	15.35	0.26	1.71	2.75	1.57	0.1	0.00713034	31.27	77.3	14.07	40.88	13.07	8.84	8.9	10.27	0.25	0.931995
Solyc06g050800	Amino acid transporter (AHRD V1 **** B9HYI5_POPTR); contains Interpro domain(s) IPR013057 Amino acid transporter, transmembrane	1.43	0.49	0.96	2.04	0.99	5.38	2.8	2.92	1	3.28	6.01	4.64	2.1	2.67	2.38	0.51	1	4.26	12.98	8.62	0.54	0.82	3.42	1.59	0.18	1	5.55	4.01	4.78	0.29	0.62	0.6	0.5	0.11	0.0152513	9.93	19.69	6.79	12.14	32.31	6.74	16.4	18.48	1.52	0.931995
Solyc11g008530	Ribonuclease 3-like protein 3 (AHRD V1 *-*- RTL3_ORYSJ); contains Interpro domain(s) IPR000999 Ribonuclease III	0.81	0.89	0.85	2.41	0.97	0.24	1.21	1.42	1	1.63	2.99	2.31	2.78	1.2	1.99	0.86	1	23.03	0.6	11.82	0.59	0.86	0.96	0.8	0.07	1	12.78	15.92	14.35	1.36	3.7	3.91	2.99	0.21	0.0187976	9.04	10.19	1.45	6.89	0.75	0.21	3.25	1.4	0.2	0.931995
Solyc07g047790	Chaperone protein htpG (AHRD V1 ***- HTPG_IDILO); contains Interpro domain(s) IPR001404 Heat shock protein Hsp90	26.15	33.25	29.7	26.01	32.68	24.22	27.64	0.93	1	11.85	18.8	15.32	19.03	6.26	12.64	0.83	1	22.88	23.18	23.03	14.4	9.34	18.76	14.17	0.62	1	21.58	20.45	21.02	3.65	3.41	7.31	4.79	0.23	0.0108069	22.33	22.36	16.16	20.28	8.53	7.85	7.74	8.04	0.4	0.931995
Solyc04g055170	Annexin 2 (AHRD V1 ***- A9X4R2_BRAJU); contains Interpro domain(s) IPR009118 Annexin, type plant	23.62	19.47	21.55	18.53	22.69	30.06	23.76	1.1	1	19.34	7.19	13.27	14.83	21.45	18.14	1.37	1	40.34	45.34	42.84	13.87	10.17	31.54	18.53	0.43	1	75.39	58.11	66.75	8.07	10.55	11.2	9.94	0.15	2.24e-05	73.27	78.08	51.72	67.69	35.04	19.37	24.08	26.16	0.39	0.936591
Solyc10g038110	Coatomer subunit delta (AHRD V1 ***- B6TDR8_MAIZE); contains Interpro domain(s) IPR011012 Longin-like	7.16	6.92	7.04	6.14	4.57	8.51	6.41	0.91	1	4.93	6.49	5.71	3.2	3.41	3.31	0.58	1	13.16	14.19	13.68	6.73	3.59	6.16	5.49	0.4	1	23	32.71	27.86	3.34	4.45	2.51	3.43	0.12	0.0173452	7.98	21.27	14.77	14.67	3.74	5.87	4.18	4.6	0.31	0.937498
Solyc12g014600	Heterogeneous nuclear ribonucleoprotein A3 (AHRD V1 *--- B6TGB9_MAIZE); contains Interpro domain(s) IPR000504 RNA recognition motif, RNP-1	6.77	5.45	6.11	3.29	2.42	1.97	2.56	0.42	0.839784	6.05	5.63	5.84	1.94	2.81	2.38	0.41	1	8.42	4.54	6.48	1.57	1.01	3.47	2.02	0.31	1	7.39	5.53	6.46	1.15	0.68	0.44	0.76	0.12	0.0105849	2.96	3.67	1.97	2.87	0.92	0.32	1.02	0.75	0.26	0.938041
Solyc01g096420	Predicted NADPH-dependent FMN reductase (AHRD V1 ***- Q0W0S0_UNCMA); contains Interpro domain(s) IPR005025 NADPH-dependent FMN reductase	26.6	13.11	19.86	26.51	42.78	124.53	64.61	3.25	1	4.87	6.3	5.58	2.87	1.42	2.15	0.38	1	171.6	104.27	137.94	28.39	26.86	28.94	28.06	0.2	0.00298773	23.16	41.36	32.26	4.76	5.84	16.73	9.11	0.28	0.585257	18.89	27.18	7.5	17.86	4.27	6.27	9.39	6.64	0.37	0.938547
Solyc04g071770	Ethylene responsive transcription factor 2a (AHRD V1 *-*- C0J9I7_9ROSA); contains Interpro domain(s) IPR001471 Pathogenesis-related transcriptional factor and ERF, DNA-binding	0.4	0.08	0.24	0	0	0.38	0.13	0.53	1	0.47	0.12	0.29	0.12	0.11	0.11	0.39	1	0.86	1.92	1.39	0.09	0.31	0.53	0.31	0.22	1	4.12	4.65	4.38	0.58	0.27	0.61	0.49	0.11	0.0247986	1.87	1.44	0.39	1.23	0	0.6	0.28	0.29	0.24	0.9393
Solyc03g112230	ZZ type zinc finger domain-containing protein (Fragment) (AHRD V1 *--- C1GFD2_PARBD); contains Interpro domain(s) IPR000270 Octicosapeptide/Phox/Bem1p	20.2	23.94	22.07	25.13	22.48	41.67	29.76	1.35	1	17.1	22.23	19.66	22.12	12.88	17.5	0.89	1	96.12	56.19	76.16	20.11	22.96	30.49	24.52	0.32	0.257593	63.49	43.77	53.63	10.71	9.74	16.09	12.18	0.23	0.00425459	45.5	57.88	25.29	42.89	20.7	6.63	20.22	15.85	0.37	0.9393
Solyc08g007040	Glycine cleavage system H protein 1 (AHRD V1 ***- B6UHJ7_MAIZE); contains Interpro domain(s) IPR017453 Glycine cleavage H-protein, subgroup	1869.91	1735.36	1802.63	1673.64	1562.73	1391.48	1542.62	0.86	1	1460.77	1108.51	1284.64	1111.09	1759.4	1435.24	1.12	1	1018.22	1480.03	1249.12	1325.23	1154.8	1998.15	1492.73	1.2	1	373.79	478.49	426.14	793.29	1063.82	957.27	938.13	2.2	0.000122305	872.21	564.56	1205.93	880.9	1138.35	1376.17	982.54	1165.69	1.32	0.940052
Solyc01g108910	COSII_At2g15890 (Fragment) (AHRD V1 *-*- C0KFD9_9SOLN)	644.59	670.63	657.61	831.09	698.88	2095.56	1208.51	1.84	1	53.66	16.19	34.92	10.27	6.18	8.22	0.24	1	876.93	1354.5	1115.71	1039.48	1037.13	1142.43	1073.01	0.96	1	224.67	131.22	177.94	26.79	34.38	25.61	28.93	0.16	0.00106509	28.79	28.99	7.99	21.92	2.54	2.81	13.62	6.32	0.29	0.940188
Solyc12g044280	Photosystem I reaction center subunit VI, chloroplastic (AHRD V1 ***- PSAH_SPIOL); contains Interpro domain(s) IPR004928 Photosystem I reaction centre subunit VI	1251.33	1793	1522.16	1796.28	1194.71	1349.64	1446.88	0.95	1	3723.16	2768.47	3245.81	3160.85	4839.7	4000.27	1.23	1	1483.93	1427.12	1455.53	2460.15	2321.69	2139.9	2307.25	1.59	0.943118	1261.06	1787.46	1524.26	5365.61	5572.64	3180.28	4706.18	3.09	0.0366647	1182.04	999.77	1956.88	1379.56	2232.27	5661.24	2757.67	3550.39	2.57	0.941193
Solyc12g019740	Thioredoxin family protein (AHRD V1 ***- D7KIT3_ARALY); contains Interpro domain(s) IPR015467 Thioredoxin, core	55.38	84.84	70.11	94.47	71.23	119.92	95.21	1.36	1	126.28	221.69	173.99	140.89	136.31	138.6	0.8	1	71.58	140.78	106.18	74.13	50.34	159.43	94.63	0.89	1	125.12	68.13	96.62	24.89	21.38	23.77	23.35	0.24	0.0450153	170.78	150.39	117.98	146.38	464.34	60.38	243.79	256.17	1.75	0.941384
Solyc11g011990	Plastid terminal oxydase	44.08	48.15	46.11	51.18	64.91	81.71	65.93	1.43	1	4.13	1.54	2.83	1.4	1.3	1.35	0.48	1	26.98	66.98	46.98	17.97	17.69	59.47	31.71	0.67	1	7.42	8.56	7.99	1.12	0.58	1.44	1.05	0.13	0.0155198	7.07	9.78	5.04	7.3	3.06	2.69	1.94	2.56	0.35	0.949157
Solyc11g017270	Receptor like kinase, RLK	0.79	1.56	1.18	1.72	1.54	5.05	2.77	2.36	1	1.89	3.21	2.55	3.29	1.9	2.59	1.02	1	16.23	11.97	14.1	1.9	1.7	4.08	2.56	0.18	0.00632757	12.28	17.4	14.84	1.25	1.12	4.2	2.19	0.15	0.01292	8.6	15.26	3.49	9.12	3.02	1.7	4.16	2.96	0.32	0.952351
Solyc09g074270	Acetyl esterase (AHRD V1 *--- AES_ECO81); contains Interpro domain(s) IPR013094 Alpha/beta hydrolase fold-3	1.37	0.6	0.99	0.37	0.56	0.6	0.51	0.52	1	2.52	2.05	2.29	1.23	1.24	1.23	0.54	1	9.81	1.4	5.61	0.82	0.75	0.4	0.66	0.12	1	10.65	13.53	12.09	0.61	0.81	1.74	1.05	0.09	1.76e-05	16.61	27.92	17.96	20.83	4.02	13.82	2.8	6.88	0.33	0.9527
Solyc11g065600	Xyloglucan endotransglucosylase/hydrolase 6 (AHRD V1 ***- C0IRG5_ACTDE); contains Interpro domain(s) IPR016455 Xyloglucan endotransglucosylase/hydrolase	20.39	35.51	27.95	15.14	8.21	12.65	12	0.43	1	36.69	31.31	34	6.88	13.52	10.2	0.3	0.0160055	182.3	42.67	112.49	55.7	30.62	24.98	37.1	0.33	1	49.95	57.9	53.92	17.76	17.74	26.71	20.74	0.38	0.571077	18.05	52.63	13.63	28.1	3.36	5.27	13.19	7.27	0.26	0.954171
Solyc10g009150	Organ-specific protein S2 (AHRD V1 ***- OSS2_PEA)	13.35	7.46	10.4	4.05	17.07	2.4	7.84	0.75	1	1.67	0.1	0.89	13.93	6.84	10.38	11.73	0.00530672	2.53	1.4	1.97	6.85	4.17	10.89	7.3	3.72	0.291102	0.91	2.34	1.62	3.56	8.76	9.02	7.11	4.38	0.012779	9.58	3.72	9.59	7.63	9.21	8.22	9.13	8.85	1.16	0.954743
Solyc04g081960	Syringolide-induced protein 14-1-1 (Fragment) (AHRD V1 *-*- Q06H38_ARAHY)	4.37	5.3	4.83	1.8	0.93	2.31	1.68	0.35	1	5.21	4.44	4.83	0.93	1.17	1.05	0.22	0.565525	24.01	2.65	13.33	5.3	3.54	2.15	3.66	0.27	1	18.06	13.31	15.68	1.16	2.17	3.27	2.2	0.14	0.0106524	3.5	11.28	1.57	5.45	0.76	0.6	1.32	0.89	0.16	0.955677
Solyc12g056250	Glutathione S-transferase (AHRD V1 ***- Q9M558_EUPES); contains Interpro domain(s) IPR017933 Glutathione S-transferase/chloride channel, C-terminal	16.47	26.23	21.35	42.12	41.07	62.98	48.72	2.28	1	26.22	19	22.61	44.69	23.24	33.96	1.5	1	72.89	53.17	63.03	36.73	29.06	34.55	33.45	0.53	1	81.9	71.36	76.63	14.3	16.78	28.46	19.85	0.26	0.0410717	125.13	132.66	110.58	122.79	63.31	41.64	41.75	48.9	0.4	0.955677
Solyc03g119610	Genomic DNA chromosome 3 P1 clone MPE11 (AHRD V1 ***- Q9LUA5_ARATH)	29.44	95.34	62.39	70.82	68.23	43.32	60.79	0.97	1	50.81	32.27	41.54	43.47	39.17	41.32	0.99	1	213.22	55.14	134.18	52.81	28.43	44.12	41.79	0.31	1	233.17	146.52	189.84	26.47	27.69	35.74	29.97	0.16	2.22e-05	117.67	200.64	121.05	146.45	56.7	72.8	54.8	61.43	0.42	0.958552
Solyc07g062970	Serine/threonine phosphatase family protein (AHRD V1 **** C1E0J1_9CHLO); contains Interpro domain(s) IPR015655 Protein phosphatase 2C	17.88	15.61	16.74	16.85	13.56	34.38	21.6	1.29	1	20.34	29.57	24.95	25.55	15.43	20.49	0.82	1	41.89	54.49	48.19	16.69	11.24	19.7	15.88	0.33	0.680334	56.58	44.66	50.62	10.58	10.49	10.89	10.65	0.21	0.00437373	70.21	71.92	49.55	63.89	37.93	13.91	21.44	24.43	0.38	0.958842
Solyc01g080910	Unknown Protein (AHRD V1)	11.83	4.05	7.94	8.09	6.72	5.55	6.79	0.85	1	5.64	6.46	6.05	7.79	4.38	6.08	1.01	1	12.37	9.88	11.12	4.36	4.51	6.16	5.01	0.45	1	21.51	19.83	20.67	2.37	1.41	5.21	3	0.14	0.000484284	25.11	53.3	37.14	38.52	20.93	11.94	12.27	15.05	0.39	0.966101
Solyc09g092010	Unknown Protein (AHRD V1)	9.57	12.61	11.09	8.97	10.03	50.49	23.16	2.09	1	37.65	35.63	36.64	29.54	21.5	25.52	0.7	1	53.41	39.37	46.39	12.51	25.39	10.21	16.04	0.35	1	103.52	86.19	94.85	15.52	18.62	17.87	17.34	0.18	0.0149598	66.57	96.83	60.67	74.69	33.33	25.01	25.16	27.83	0.37	0.96892
Solyc02g077370	Ethylene-responsive transcription factor 2 (AHRD V1 ***- B6SSU7_MAIZE); contains Interpro domain(s) IPR001471 Pathogenesis-related transcriptional factor and ERF, DNA-binding	0	0	0	0	0	1.4	0.47	46.67	1	1.95	0.17	1.06	0.09	0	0.04	0.04	1	13.07	7.36	10.21	0	0	1.04	0.35	0.03	0.00681236	6.66	26.52	16.59	0.57	0.26	2.97	1.27	0.08	0.430091	12.37	29.8	6.85	16.34	0.83	10.01	1.1	3.98	0.24	0.969116
Solyc10g052790	ATP synthase subunit a chloroplastic (AHRD V1 *-*- D3WBF3_9AQUA); contains Interpro domain(s) IPR000568 ATPase, F0 complex, subunit A	0.42	0.53	0.47	7.52	10.38	6.44	8.11	17.08	0.00937503	1.92	3.44	2.68	2.67	1.7	2.19	0.82	1	3.46	3.07	3.26	1.46	2.66	0.57	1.56	0.48	1	0.69	0.37	0.53	1.24	2.89	0.65	1.59	3.01	0.688057	0.8	0.84	0.83	0.82	2.43	1.43	1.81	1.89	2.3	0.970844
Solyc06g062960	Unknown Protein (AHRD V1); contains Interpro domain(s) IPR012876 Protein of unknown function DUF1677, plant	9.14	9.3	9.22	16.76	18.3	37.07	24.04	2.61	1	16.16	26.42	21.29	21.53	11.65	16.59	0.78	1	25.4	34.27	29.84	8.15	7.2	12.87	9.41	0.32	0.974046	35.38	27.88	31.63	4.47	5.47	8.23	6.06	0.19	0.0270839	13.3	28.3	14.66	18.75	29.86	13.75	16.31	19.97	1.07	0.972874
Solyc02g065550	Coiled-coil domain-containing protein 109A (AHRD V1 *--- C109A_MOUSE); contains Interpro domain(s) IPR006769 Protein of unknown function DUF607	16.84	6.87	11.86	10.65	9.13	28.67	16.15	1.36	1	26	34.51	30.25	20.74	17.62	19.18	0.63	1	26.19	54.07	40.13	7.37	8.06	10.43	8.62	0.21	0.897733	49.76	43.97	46.86	12.84	10.56	12.59	12	0.26	0.0344714	45.65	39.55	31.64	38.95	21.45	9.71	13.97	15.04	0.39	0.972874
Solyc02g080520	Os04g0625000 protein (Fragment) (AHRD V1 *-*- Q0J9Y7_ORYSJ)	0.72	0.53	0.62	0.49	0.25	1.17	0.64	1.02	1	1.24	0.23	0.73	1.21	0.85	1.03	1.4	1	1.48	1.38	1.43	0.17	0.2	0.8	0.39	0.27	1	6.04	3.58	4.81	0.25	0.4	0.52	0.39	0.08	0.000483793	1.91	4.6	1.83	2.78	1.22	0.95	0.66	0.94	0.34	0.973424
Solyc04g073950	VQ motif family protein expressed (AHRD V1 *-*- Q10KE8_ORYSJ); contains Interpro domain(s) IPR008889 VQ	4.63	3.87	4.25	4.5	6.53	8.2	6.41	1.51	1	3.26	3.05	3.15	2.77	2.87	2.82	0.89	1	13.66	5.25	9.46	1.95	1.9	5.36	3.07	0.32	1	12.59	11.97	12.28	2.56	1.29	2.28	2.04	0.17	0.00747657	6.72	8.12	0.8	5.21	1.16	0.3	1.92	1.13	0.22	0.974202
Solyc04g082010	Plastocyanin (AHRD V1 ***- Q0W9E5_SOLCO); contains Interpro domain(s) IPR000923 Blue (type 1) copper domain	2316.21	3186.75	2751.48	3639.3	4256.56	2116.42	3337.43	1.21	1	4804.76	3389.17	4096.97	5271.15	5999.37	5635.26	1.38	1	2504.85	2876.55	2690.7	3424.57	3301.67	3753.78	3493.34	1.3	1	1211.02	1668.74	1439.88	4263.32	3929.06	3031.14	3741.17	2.6	0.00731022	1785.63	1291.74	3186.72	2088.03	3721.95	8488.68	3514.18	5241.6	2.51	0.974305
Solyc01g087020	Unknown Protein (AHRD V1)	5.72	5.85	5.79	6.63	5.65	18.82	10.37	1.79	1	3.96	3.69	3.83	4.95	1.94	3.45	0.9	1	14.32	15.33	14.82	4.16	4.51	5.9	4.86	0.33	1	14.61	15.41	15.01	0.44	1.03	2.79	1.42	0.09	0.00233325	30.43	20.3	16.06	22.26	11.7	7.48	6.02	8.4	0.38	0.975107
Solyc03g116590	Embryo-specific 3 (AHRD V1 ***- Q2HUA9_MEDTR); contains Interpro domain(s) IPR010417 Embryo-specific 3	11.2	9.53	10.36	9.74	9.35	13.5	10.86	1.05	1	21.96	18.32	20.14	25.89	18.45	22.17	1.1	1	42.25	15.43	28.84	10.61	7.84	12.86	10.44	0.36	1	64.51	53.71	59.11	10.42	12.13	21.79	14.78	0.25	0.0222657	48.64	41.92	42.49	44.35	56.22	58.98	38.75	51.32	1.16	0.980204
Solyc08g065610	Vacuolar processing enzyme-1b (AHRD V1 **-- Q852T2_TOBAC); contains Interpro domain(s) IPR001096 Peptidase C13, legumain	5.62	5.11	5.37	9.26	8.33	18.15	11.91	2.22	1	14.56	26.97	20.77	19.83	9.6	14.71	0.71	1	19.69	24.89	22.29	9.28	12.34	17.34	12.99	0.58	1	60.91	43.05	51.98	7.05	8.62	24.01	13.23	0.25	0.0494822	136.51	236.23	75.04	149.26	82.66	21.69	47.86	50.74	0.34	0.982428
Solyc10g086410	Heat shock protein 70-3 (AHRD V1 ***- Q67BD0_TOBAC); contains Interpro domain(s) IPR013126 Heat shock protein 70	7.16	15.25	11.21	12.89	16.17	16.95	15.34	1.37	1	78.74	53.7	66.22	53.04	64.65	58.84	0.89	1	130.43	12.51	71.47	17.36	16.76	8.39	14.17	0.2	1	112.04	102.83	107.44	18.68	18.73	48.81	28.74	0.27	0.0240312	159.1	210.28	125.57	164.98	220.72	122.29	147.48	163.5	0.99	0.983456
Solyc09g005730	Plant-specific domain TIGR01589 family protein (AHRD V1 ***- B4FFL2_MAIZE); contains Interpro domain(s) IPR006476 Conserved hypothetical protein CHP01589, plant	18.74	8.32	13.53	10.17	21.16	21.28	17.54	1.3	1	9.81	13.13	11.47	13.82	6.58	10.2	0.89	1	18.43	9.6	14.02	4.23	5.63	23.26	11.04	0.79	1	51.25	26.14	38.7	3.75	3.73	7.62	5.03	0.13	0.00559827	98.08	88.78	94.85	93.9	54.64	30.76	27.47	37.62	0.4	0.983485
Solyc04g080290	CRAL/TRIO domain containing protein expressed (AHRD V1 **-- Q75GU9_ORYSJ); contains Interpro domain(s) IPR001251 Cellular retinaldehyde-binding/triple function, C-terminal	37.63	35.31	36.47	37.42	35.19	47.31	39.97	1.1	1	27.69	19.96	23.83	28.35	22.57	25.46	1.07	1	73.59	64.76	69.18	32.77	31.08	53.82	39.22	0.57	1	89.73	84.09	86.91	21.39	18.29	32.19	23.96	0.28	0.0495731	34.62	100.54	63.62	66.26	72.97	67.99	64.3	68.42	1.03	0.983853
Solyc09g097960	Aldo/keto reductase family protein (AHRD V1 **-- D7KWQ9_ARALY); contains Interpro domain(s) IPR001395 Aldo/keto reductase	0.23	0.29	0.26	1.29	1.36	3.36	2	7.71	0.839784	1.33	0.84	1.08	1.34	0.75	1.04	0.96	1	23.37	0.98	12.18	0.32	0.85	1.15	0.77	0.06	1	15.73	32.26	23.99	0.34	0.63	3.45	1.47	0.06	0.0391552	20.25	22.48	3.66	15.46	5.88	1.57	5.4	4.28	0.28	0.985123
Solyc06g011400	ATP-dependent chaperone ClpB (AHRD V1 **** B5W0X8_SPIMA); contains Interpro domain(s) IPR013093 ATPase associated with various cellular activities, AAA-2	6.83	10.33	8.58	11.05	9.86	19.52	13.48	1.57	1	12.58	13.92	13.25	17.66	9.55	13.61	1.03	1	25.92	24.63	25.27	14.47	8.61	13	12.03	0.48	1	29.46	18.98	24.22	4.49	5.16	9.02	6.22	0.26	0.0487222	40.63	99.71	27.4	55.91	24.67	10.85	17.62	17.71	0.32	0.986154
Solyc01g102770	Photosystem II reaction center protein Z (AHRD V1 ***- Q5IHA1_9SOLN); contains Interpro domain(s) IPR002644 Photosystem II protein PsbZ	310.3	359.32	334.81	469.08	1133.16	823.12	808.45	2.41	1	646.42	1048.91	847.66	308.13	324.95	316.54	0.37	1	730.99	950.63	840.81	623.88	773.81	491.82	629.84	0.75	1	129.59	459.06	294.32	794.1	944.03	867.17	868.43	2.95	6.42e-06	447.33	321.24	1372.28	713.62	812.16	1396.34	1151.72	1120.07	1.57	0.988493
Solyc07g008010	Myb transcription factor (AHRD V1 *--* Q6Q789_VITVI); contains Interpro domain(s) IPR015495 Myb transcription factor	3.15	4.21	3.68	2.62	2.54	6.62	3.93	1.07	1	3.18	0.89	2.04	1.78	3.41	2.6	1.28	1	2.02	9.87	5.94	2.55	4.1	11.3	5.98	1.01	1	1.61	1.91	1.76	5.1	4.61	9.88	6.53	3.71	0.00119814	3.28	2.58	0.64	2.17	1.56	1.47	5.58	2.87	1.32	0.988493
Solyc03g095810	Os03g0291800 protein (Fragment) (AHRD V1 **-- Q0DSS4_ORYSJ); contains Interpro domain(s) IPR004253 Protein of unknown function DUF231, plant	5.34	3.21	4.28	2.54	3	3.31	2.95	0.69	1	4.82	5.94	5.38	4.41	4.3	4.36	0.81	1	0.62	1.94	1.28	3.64	1.57	2.98	2.73	2.13	1	0.94	1.26	1.1	2.92	2.34	3.62	2.96	2.69	0.0242494	1.34	0.71	0.14	0.73	0.92	0.64	1.83	1.13	1.55	0.989577
Solyc12g015910	Cysteine desulfuration protein SufE (AHRD V1 *-*- D3IBF0_9BACT); contains Interpro domain(s) IPR002634 BolA-like protein	63.6	58.87	61.23	18.86	16.64	12.94	16.15	0.26	0.000750742	51.24	39.61	45.42	21.6	12.65	17.12	0.38	0.384985	42.53	37.2	39.87	9.01	6.25	8.59	7.95	0.2	0.0146137	35.25	26.14	30.7	6.73	6.04	7.21	6.66	0.22	0.0159673	43.14	45.11	33.97	40.74	19.67	12.94	15.99	16.2	0.4	0.98989
Solyc09g074760	Nuclear transcription factor Y subunit B-3 (AHRD V1 **** B6SUG8_MAIZE); contains Interpro domain(s) IPR003957 Transcription factor, CBFA/NFYB, DNA topoisomerase	0.67	3.09	1.88	2.59	1.32	3.26	2.39	1.27	1	4.08	3.26	3.67	2.21	2.35	2.28	0.62	1	2.46	8.58	5.52	7.44	5.31	4.86	5.87	1.06	1	0	4.76	2.38	6.92	7.38	7.62	7.31	3.07	0.0280695	1.7	1.78	2.22	1.9	3.23	0.51	5.13	2.96	1.56	0.990455
Solyc03g120110	Serine/threonine kinase receptor (AHRD V1 **** Q7DMS5_BRANA); contains Interpro domain(s) IPR002290 Serine/threonine protein kinase	0.12	0.05	0.08	0.24	0.59	3.03	1.29	15.14	1	0.39	0.74	0.56	0.29	0.12	0.2	0.36	1	3.89	1.19	2.54	0.16	0.12	0.52	0.27	0.1	0.938733	5.15	4.98	5.07	0.23	0.26	1.01	0.5	0.1	0.000672393	2.12	2.45	0.23	1.6	0.22	0.44	0.61	0.42	0.26	0.994129
Solyc05g055990	Aquaporin 2 (AHRD V1 ***- O65357_SAMSA); contains Interpro domain(s) IPR012269 Aquaporin	11.84	9.49	10.66	12.21	11.54	21.74	15.16	1.42	1	20.57	20.79	20.68	27.82	20.67	24.25	1.17	1	43.08	18.77	30.92	77	76.7	18.44	57.38	1.86	1	14.64	46.45	30.55	52.11	62.38	73.8	62.76	2.05	9.17e-05	11.98	7.32	6.36	8.55	4.91	7.48	35.02	15.8	1.85	0.994303
Solyc07g065680	Myosin heavy chain-like (AHRD V1 ***- Q9LVQ4_ARATH); contains Interpro domain(s) IPR008545 Protein of unknown function DUF827, plant	6.82	7.94	7.38	6.53	6.51	14.43	9.16	1.24	1	5.73	5.04	5.38	5.68	3.21	4.45	0.83	1	17.1	16.19	16.65	4.68	4.72	10.5	6.63	0.4	1	26.12	18.7	22.41	2.72	2.64	8.21	4.52	0.2	0.00307567	16.52	23.59	9.96	16.69	7.82	4.8	6.98	6.53	0.39	0.994936
Solyc06g071320	Genomic DNA chromosome 5 P1 clone MQB2 (AHRD V1 **-- Q9FM06_ARATH)	8.57	4.51	6.54	1.43	3.06	4.51	3	0.46	1	4.02	3.61	3.81	5.95	9.51	7.73	2.03	1	4.62	3.39	4	6.17	6.85	5.88	6.3	1.57	1	4.9	3.07	3.99	19.5	14.29	11.88	15.22	3.82	0.011817	3.52	4.43	1.72	3.22	2.14	6.45	6.56	5.05	1.57	0.994936
Solyc01g021600	Disease resistance response protein (AHRD V1 ***- A8IXC7_BRACM); contains Interpro domain(s) IPR004265 Plant disease resistance response protein	0.37	0.15	0.26	0.38	1.57	0.71	0.89	3.41	1	0.61	0.22	0.41	0.11	0.49	0.3	0.72	1	3.19	0.88	2.04	0.17	0	0.33	0.17	0.08	1	3.2	4.51	3.85	0	0	0.19	0.06	0.02	0.0109895	2.76	2.89	1.44	2.36	0.53	0.55	0.52	0.53	0.23	0.995152
Solyc12g009600	Thylakoid lumenal protein (AHRD V1 ***- B6SU36_MAIZE)	542.73	387.08	464.9	360.45	392.27	214.59	322.44	0.69	1	292.12	207.8	249.96	283.78	371.65	327.71	1.31	1	195.44	204.47	199.95	325.37	334.79	321.1	327.09	1.64	0.879148	107.8	151.95	129.88	266.85	312.67	264.85	281.46	2.17	0.000494727	151.73	83.3	165.71	133.58	180.11	397.54	211.23	262.96	1.97	0.995273
Solyc06g083490	Tropinone reductase-like protein 16 (AHRD V1 **-- B2BXZ1_9BRAS); contains Interpro domain(s) IPR002347 Glucose/ribitol dehydrogenase	16.03	4.57	10.3	4.93	7.09	1.67	4.56	0.44	1	6.4	2.44	4.42	5.76	6.11	5.94	1.34	1	6.93	2.97	4.95	5.43	7.11	4.54	5.69	1.15	1	2.37	2.88	2.62	5.49	3.29	7.26	5.35	2.04	0.0397042	4.71	5.52	3.03	4.42	4	6.07	5.89	5.32	1.2	0.998324
Solyc04g078880	Genomic DNA chromosome 5 P1 clone MBD2 (AHRD V1 ***- Q9FMM9_ARATH)	58.82	63.36	61.09	63.19	55.04	69.25	62.49	1.02	1	1.84	0.39	1.11	0.16	0	0.08	0.07	1	32.81	50.79	41.8	14.21	11.58	41.39	22.39	0.54	1	3.13	1.98	2.55	0	0	0	0	0	0.00554454	0.33	0.69	0	0.34	0	0.2	0	0.07	0.2	1
Solyc07g006380	Defensin-like protein (AHRD V1 ***- Q948T3_PYRPY); contains Interpro domain(s) IPR008177 Gamma Purothionin	0.64	0.2	0.42	0	0	0.23	0.08	0.18	1	2.25	0	1.12	0.22	0.13	0.17	0.16	1	1.74	0.29	1.01	0	0	0.21	0.07	0.07	1	5.48	3.36	4.42	0	0	0	0	0	0.00813395	6	2.52	0.63	3.05	0	2.51	0	0.84	0.27	1
Solyc03g111530	Cysteine-rich receptor-like protein kinase (AHRD V1 *-*- C6ZRS1_SOYBN); contains Interpro domain(s) IPR002902 Protein of unknown function DUF26	0.38	0.12	0.25	0	1.01	0.14	0.38	1.53	1	0	0.17	0.09	0.13	0.15	0.14	1.65	1	1.04	0	0.52	0	0	0	0	0.02	1	1.41	2.86	2.13	0	0	0	0	0	0.0246465	0.9	0.38	0	0.43	0.41	0.22	0.41	0.35	0.81	1
Solyc12g096410	Unknown Protein (AHRD V1)	0.13	0.17	0.15	0.14	0	0.2	0.11	0.76	1	0	0	0	0	0	0	1	NA	0.44	0.24	0.34	0	0	0	0	0.03	1	4.21	1.9	3.05	0	0	0	0	0	0.025452	1.52	0.53	0	0.68	0	0	0.19	0.06	0.09	1
Solyc11g072310	Gibberellin 20-oxidase-3 (AHRD V1 **** Q9ZPP2_SOLLC); contains Interpro domain(s) IPR005123 Oxoglutarate and iron-dependent oxygenase	0	0	0	0	0	0.36	0.12	12	1	0.25	0	0.12	0.12	0	0.06	0.48	1	0.09	1.05	0.57	0	0	0	0	0.02	1	5.81	1.59	3.7	0	0	0	0	0	0.0257413	0.62	1.63	0.49	0.91	0	0.74	0	0.25	0.27	1
Solyc06g005680	Transcription factor (Fragment) (AHRD V1 **-* D6MKQ8_9ASPA); contains Interpro domain(s) IPR006447 Myb-like DNA-binding region, SHAQKYF class	5.24	9.01	7.12	8.2	9.17	21.57	12.98	1.82	1	0.45	0.16	0.3	0.08	0	0.04	0.13	1	1.75	14.22	7.99	0.37	0	23.07	7.81	0.98	1	2.92	1.1	2.01	0	0	0	0	0	0.0260585	0	0	0.18	0.06	0	0	0.13	0.04	0.72	1
Solyc05g009310	Zinc finger protein CONSTANS-LIKE 16 (AHRD V1 **-- B6TEI1_MAIZE); contains Interpro domain(s) IPR010402 CCT domain	149.97	87.6	118.78	91.39	115.07	167.62	124.69	1.05	1	6.73	0.28	3.51	0.63	0.2	0.42	0.12	1	58.79	78.32	68.55	46.3	63.25	146.8	85.45	1.25	1	17.08	10.56	13.82	0.09	0	0.19	0.09	0.01	4.65e-16	0.35	0.12	0.24	0.24	0	0.14	0.09	0.08	0.32	1
Solyc12g010030	Leucyl aminopeptidase (AHRD V1 ***- Q064Z0_9SYNE); contains Interpro domain(s) IPR000819 Peptidase M17, leucyl aminopeptidase, C-terminal	45.05	59.61	52.33	43.99	4.2	82.56	43.58	0.83	1	152.04	18.11	85.07	15.37	11.13	13.25	0.16	1	410.77	388.07	399.42	24.02	37.9	289.27	117.06	0.29	1	655.73	961.78	808.75	12.02	2.1	17.37	10.5	0.01	7.47e-10	564.45	575.28	1003.82	714.52	370.42	191.82	214.08	258.77	0.36	1
Solyc06g051800	Expansin (AHRD V1 ***- O04359_SOLLC); contains Interpro domain(s) IPR007112 Expansin 45, endoglucanase-like IPR007117 Pollen allergen/expansin, C-terminal	0.95	1.59	1.27	1.13	2.01	0.74	1.29	1.02	1	0.77	0.23	0.5	0.27	0.82	0.54	1.09	1	1.53	0.35	0.94	0.53	0.3	0.17	0.33	0.35	1	4.81	3.14	3.98	0	0	0.1	0.03	0.01	2.66e-05	3.24	6.3	2.26	3.93	0.82	3.01	0.54	1.46	0.37	1
Solyc03g111730	Cathepsin B-like cysteine proteinase (AHRD V1 **-* CYSP_SCHMA); contains Interpro domain(s) IPR013128 Peptidase C1A, papain	0	0	0	0	0.08	0	0.03	2.67	1	0	0	0	0.12	0	0.06	6	1	0.92	0.35	0.64	0	0	0	0	0.02	1	2.03	1.72	1.88	0	0	0	0	0.01	0.00635054	0.37	1.16	0.51	0.68	0.19	0.15	0.09	0.14	0.21	1
Solyc10g086450	Unknown Protein (AHRD V1)	0.19	0	0.1	0.2	0	0	0.07	0.7	1	0.19	0.17	0.18	0	0	0	0.06	1	0	0	0	0	0	0	0	1	NA	5.88	12.28	9.08	0	0.26	0	0.09	0.01	0.00761457	0.36	2.24	0	0.87	0	0	0	0	0.01	1
Solyc12g089020	Receptor-like protein kinase At5g59670 (AHRD V1 *-*- RLK7_ARATH); contains Interpro domain(s) IPR002290 Serine/threonine protein kinase	0	0	0	0.06	0.07	0.77	0.3	30	1	0	0.27	0.14	0.08	0.09	0.08	0.63	1	1.6	0.85	1.23	0.08	0	0	0.03	0.02	0.37928	0.96	1.55	1.25	0	0	0	0	0.01	0.0308375	0.55	0.58	0.23	0.45	0.17	0.26	0.33	0.25	0.56	1
Solyc12g005380	Diacylglycerol kinase (AHRD V1 ***- Q9FVD1_SOLLC); contains Interpro domain(s) IPR001206 Diacylglycerol kinase, catalytic region	0.06	0	0.03	0	0	0.09	0.03	1	1	0.06	0	0.03	0	0	0	0.33	1	0.82	0	0.41	0	0	0	0	0.02	1	1.34	1.11	1.23	0	0	0	0	0.01	0.0490796	0.12	0.12	0	0.08	0	0	0	0	0.12	1
Solyc00g187050	Leucyl aminopeptidase (AHRD V1 ***- D7DWG6_NOSA0); contains Interpro domain(s) IPR011356 Peptidase M17, leucyl aminopeptidase	12.63	10.34	11.48	7.84	1.46	11.63	6.98	0.61	1	38.68	3.86	21.27	4.68	2.55	3.61	0.17	1	77.88	36.93	57.41	3.66	9.82	51.13	21.54	0.38	1	139.26	174.89	157.07	2.21	0.21	5.05	2.49	0.02	8.52e-19	73.48	78.98	101.37	84.61	74.97	23.69	45.01	47.89	0.57	1
Solyc08g080440	Generative cell specific-1 (AHRD V1 *-*- Q1AP31_ARATH)	0.51	0.16	0.34	0.4	0.3	0.75	0.48	1.44	1	0.39	0.82	0.6	0.18	0	0.09	0.15	1	2.11	0.47	1.29	0	0	0.17	0.06	0.04	1	12.04	12.92	12.48	0.38	0.18	0.2	0.25	0.02	1.32e-06	1.21	0.76	0	0.66	0.18	0	0.37	0.18	0.28	1
Solyc12g010020	Leucyl aminopeptidase (AHRD V1 ***- D7DWG6_NOSA0); contains Interpro domain(s) IPR011356 Peptidase M17, leucyl aminopeptidase	23.92	22.99	23.45	16.1	2.92	22.07	13.7	0.58	1	70.82	8.79	39.8	8.64	4.52	6.58	0.17	1	164.87	93.14	129	8.76	22.68	143.8	58.41	0.45	1	235.58	389.41	312.5	5.16	0.62	11.89	5.89	0.02	7.52e-06	222.03	202.3	311.68	245.34	199.17	105.54	114.13	139.61	0.57	1
Solyc02g081360	Long-chain-fatty-acid--CoA ligase (AHRD V1 **** D0J2H7_COMT2); contains Interpro domain(s) IPR000873 AMP-dependent synthetase and ligase	7.74	4.99	6.37	7.81	9.84	0.83	6.16	0.97	1	0.29	0.3	0.29	0.33	0.5	0.42	1.41	1	7.63	1.21	4.42	1.38	0.52	4.36	2.09	0.47	1	7.02	11.89	9.46	0	0.06	0.37	0.14	0.02	4.81e-05	2.33	3.57	3	2.97	1.64	1.71	1.35	1.57	0.53	1
Solyc04g071600	Abscisic stress ripening (Fragment) (AHRD V1 *--- D1MEA2_MUSAC); contains Interpro domain(s) IPR003496 ABA/WDS induced protein	0.18	0.11	0.14	0.19	0.43	0.79	0.47	3.24	1	1.84	1.07	1.46	0.17	0.07	0.12	0.08	0.801577	9.36	0.17	4.76	0.38	0.72	0	0.37	0.08	1	11.69	19.61	15.65	0.27	0.25	0.28	0.27	0.02	6.05e-05	20.3	5.42	0.36	8.69	1.05	0.21	0.52	0.59	0.07	1
Solyc02g079930	Phosphosulfolactate synthase (AHRD V1 ***- Q1ASZ8_RUBXD); contains Interpro domain(s) IPR003830 (2R)-phospho-3-sulpholactate synthase, ComA	3.65	1.85	2.75	2.77	1.46	4.51	2.91	1.06	1	1.26	1.27	1.27	1.6	1.31	1.46	1.15	1	5.94	8.19	7.06	0.54	0.37	3.47	1.46	0.21	0.680334	5.11	2.74	3.93	0	0	0.24	0.08	0.02	0.000833653	35.49	73.28	57.98	55.58	41.79	20.34	16.52	26.22	0.47	1
Solyc03g098760	Kunitz-type protease inhibitor-like protein (AHRD V1 ***- Q2XPY0_SOLTU); contains Interpro domain(s) IPR011065 Kunitz inhibitor ST1-like	0.92	0.19	0.56	0.48	0	0.22	0.23	0.42	1	1.86	0.42	1.14	0.07	0.25	0.16	0.14	1	1.67	1.11	1.39	0	2.65	1.24	1.3	0.93	1	5.79	11.34	8.56	0.22	0	0.24	0.15	0.02	0.00537905	10.12	3.34	7.25	6.9	0.66	23.5	1.53	8.56	1.24	1
Solyc12g006240	CONSTANS-like zinc finger protein (AHRD V1 *--- D0EP07_SOYBN); contains Interpro domain(s) IPR000315 Zinc finger, B-box	11.8	6.66	9.23	11.88	15.18	18.65	15.24	1.65	1	1.17	0.21	0.69	0.22	0	0.11	0.16	1	11.51	13.67	12.59	2.71	1.09	20.32	8.04	0.64	1	3.23	3.06	3.15	0	0.16	0	0.05	0.02	0.0263998	0.66	0.23	0	0.3	0.17	0	0	0.06	0.19	1
Solyc03g113940	Calmodulin-binding protein (AHRD V1 **** D7MMC2_ARALY); contains Interpro domain(s) IPR012416 Calmodulin binding protein-like	0	0	0	0	0	0.1	0.03	3.33	1	0	0.06	0.03	0	0	0	0.33	1	1.23	0	0.61	0	0	0	0	0.02	1	1.96	4.46	3.21	0	0.1	0.11	0.07	0.02	0.0307838	0.27	0.14	0	0.14	0	0	0.1	0.03	0.24	1
Solyc02g092770	Hydrolase alpha/beta fold family protein expressed (AHRD V1 **-* Q10J20_ORYSJ); contains Interpro domain(s) IPR000073 Alpha/beta hydrolase fold-1	0.57	0.91	0.74	1.61	1.8	0.47	1.29	1.75	1	0.16	0.22	0.19	0.53	0.33	0.43	2.26	1	2.3	1.91	2.1	0.56	0.89	0.66	0.7	0.33	1	2.92	1.14	2.03	0	0	0.12	0.04	0.02	0.042718	2.44	1.76	2.55	2.25	0.7	0.91	0.69	0.77	0.34	1
Solyc02g084850	Unknown Protein (AHRD V1); contains Interpro domain(s) IPR000167 Dehydrin	18.47	5.88	12.17	9.84	2.63	689.58	234.02	19.22	1	24.74	3.42	14.08	4.36	12.41	8.38	0.6	1	17.4	1819.15	918.28	3.52	4.02	153.95	53.83	0.06	1	53.53	30.24	41.88	0.75	1.54	0.94	1.08	0.03	1.11e-09	46.05	82.52	67.11	65.23	82.65	15.43	32.33	43.47	0.67	1
Solyc06g051680	ELF4-like protein (AHRD V1 ***- C6ZKH9_IPONI); contains Interpro domain(s) IPR009741 Protein of unknown function DUF1313	116.86	51.08	83.97	68.88	126.3	216.97	137.38	1.64	1	5.85	0	2.92	0.59	0	0.29	0.1	1	3.3	155.65	79.48	0.7	1.98	97.7	33.46	0.42	1	14.08	8	11.04	0	1.03	0	0.34	0.03	0.00564777	0.48	0.5	0	0.33	0	0	0	0	0.03	1
Solyc09g089520	Proteinase inhibitor I (AHRD V1 ***- Q3S492_SOLTU); contains Interpro domain(s) IPR000864 Proteinase inhibitor I13, potato inhibitor I	6.96	3.81	5.38	0.46	0.25	0	0.24	0.04	0.0122914	6.59	0.2	3.4	0.31	0.53	0.42	0.12	1	8.55	4.74	6.65	0.6	1.37	3.53	1.83	0.28	1	18.59	46.78	32.69	1.59	0	1.01	0.87	0.03	0.0369091	49.66	23.69	27.47	33.61	3.75	47.59	2.79	18.04	0.54	1
Solyc03g083770	Pectinesterase (AHRD V1 ***- C0PST8_PICSI); contains Interpro domain(s) IPR006501 Pectinesterase inhibitor	449.78	693.83	571.81	485.03	791.72	1647.05	974.6	1.7	1	84.59	5.07	44.83	8.97	5.88	7.43	0.17	1	330	1671.11	1000.55	304.68	205.09	1271.44	593.74	0.59	1	201.81	119.22	160.51	8.43	8.93	3.83	7.06	0.04	8.17e-10	11.15	22.17	8.59	13.97	4.25	9.47	5.99	6.57	0.47	1
Solyc10g075090	Non-specific lipid-transfer protein (AHRD V1 **** Q4A1N0_SOLLC); contains Interpro domain(s) IPR013770 Plant lipid transfer protein and hydrophobic protein, helical	103.67	148.06	125.87	53.65	111.27	886.92	350.61	2.79	1	401.29	151.37	276.33	101.95	76.48	89.22	0.32	1	316.2	1629.5	972.85	62.17	37.9	306.91	135.66	0.14	1	925.51	493.98	709.75	21.78	27.34	28.04	25.72	0.04	2.93e-07	213.12	760.44	492.31	488.62	765.88	150.8	414.64	443.77	0.91	1
Solyc03g081240	Pseudo response regulator (AHRD V1 ***- B9IDF0_POPTR); contains Interpro domain(s) IPR001789 Signal transduction response regulator, receiver region	23.41	38.29	30.85	44.68	42.87	36.04	41.2	1.34	1	1.64	0.25	0.95	0.29	0.12	0.2	0.22	1	16.78	22.19	19.48	10.7	10.62	36.52	19.28	0.99	1	5.93	3.01	4.47	0.11	0.05	0.36	0.17	0.04	7.46e-05	0.44	0.77	0.38	0.53	0.22	0	0.11	0.11	0.21	1
Solyc10g009550	WRKY transcription factor (AHRD V1 ***- D3YEX5_SOLLC); contains Interpro domain(s) IPR003657 DNA-binding WRKY	1.75	1.71	1.73	2.65	0.99	4.71	2.78	1.61	1	2.03	3	2.51	2.65	2.46	2.55	1.02	1	8.79	9.32	9.05	0.45	0.82	1.84	1.04	0.11	0.00632757	9.17	14.31	11.74	0.19	0.36	0.9	0.48	0.04	0.000146447	13.47	12.99	9.61	12.02	8.21	10.98	2.5	7.23	0.6	1
Solyc05g051380	AP2-like ethylene-responsive transcription factor At1g16060 (AHRD V1 *-*- AP2L1_ARATH); contains Interpro domain(s) IPR001471 Pathogenesis-related transcriptional factor and ERF, DNA-binding	0.46	0.19	0.33	0.05	0.12	0.37	0.18	0.55	1	0.1	0	0.05	0.02	0	0.01	0.2	1	0.67	0.19	0.43	0.14	0.24	0.9	0.43	0.99	1	4.36	2.7	3.53	0.07	0	0.39	0.15	0.04	0.000632845	1.06	1.01	0.3	0.79	0	0.12	0.44	0.19	0.24	1
Solyc11g030730	Cytochrome P450	1	0.55	0.78	0.13	0	0.45	0.19	0.25	1	2.64	1.92	2.28	1.84	1.3	1.57	0.69	1	13.19	1.02	7.1	0.6	0.1	0.67	0.46	0.06	1	14.42	25.46	19.94	0.46	0.51	1.54	0.84	0.04	0.00195744	11.63	12.21	1.84	8.56	1.79	6.04	1.51	3.11	0.36	1
Solyc12g036470	Transcription factor (AHRD V1 *-*- D6MKM4_9ASPA); contains Interpro domain(s) IPR011598 Helix-loop-helix DNA-binding	1.37	1.43	1.4	1.08	0.54	1.66	1.09	0.78	1	0.23	0.1	0.17	0	0	0	0.06	1	1.13	0.83	0.98	1.42	1.26	1.39	1.36	1.38	1	13.73	5.65	9.69	0	0.31	0.71	0.34	0.04	0.00599076	1.08	5.44	0.68	2.4	0.33	0.52	0.82	0.56	0.23	1
Solyc04g074830	At4g40080-like protein (Fragment) (AHRD V1 ***- B3SK93_ARALY); contains Interpro domain(s) IPR013809 Epsin-like, N-terminal	1.11	2.08	1.6	1.93	2.27	0.67	1.62	1.02	1	0.28	0.17	0.23	0.17	0.37	0.27	1.2	1	2.32	1.34	1.83	0.76	0.29	1.12	0.72	0.4	1	2.42	4.23	3.33	0.14	0.13	0.14	0.14	0.04	0.0203113	5.22	8.76	1.09	5.02	1.86	0.21	1.58	1.22	0.24	1
Solyc05g018820	Genomic DNA chromosome 5 P1 clone MHM17 (AHRD V1 **-- Q9FGR3_ARATH)	0.99	0.41	0.7	1.03	0.39	0.48	0.63	0.9	1	2.49	1.49	1.99	1.93	0.26	1.1	0.55	1	0.36	1.79	1.07	0.91	1.04	0.67	0.87	0.81	1	4.32	7.54	5.93	0.24	0.23	0.25	0.24	0.04	0.0203113	2.79	3.26	0.32	2.12	0.95	0.74	0.7	0.8	0.38	1
Solyc09g084490	Proteinase inhibitor I (AHRD V1 ***- Q53X28_SOLTU); contains Interpro domain(s) IPR000864 Proteinase inhibitor I13, potato inhibitor I	83.92	6.12	45.02	6.22	1.02	3.8	3.68	0.08	1	21.15	0.95	11.05	3.03	1.83	2.43	0.22	1	24.22	17.44	20.83	3.37	5.77	8.02	5.72	0.27	0.684822	52.49	40.93	46.71	2.05	0	4.84	2.3	0.05	1.08e-09	110.01	41.15	33.07	61.41	21.58	31.9	8.71	20.73	0.34	1
Solyc01g009700	LRR receptor-like serine/threonine-protein kinase, RLP	0	0	0	0.19	0.11	1.07	0.46	45.67	1	0.61	1.84	1.22	1.13	0.41	0.77	0.63	1	5.1	1.18	3.14	0.06	0.36	0.12	0.18	0.06	0.938733	7.82	9.53	8.68	0.27	0.25	0.86	0.46	0.05	2.1e-07	2.18	6.59	0.46	3.08	1	0.31	0.99	0.77	0.25	1
Solyc09g089530	Proteinase inhibitor I (AHRD V1 ***- Q3S484_SOLTU); contains Interpro domain(s) IPR000864 Proteinase inhibitor I13, potato inhibitor I	9.45	6.54	7.99	2.11	0.47	2.63	1.74	0.22	0.157981	17.26	1.28	9.27	1.79	0.97	1.38	0.15	1	14.07	5.48	9.78	1.66	2.22	8.97	4.28	0.44	1	35.37	26.95	31.16	3.24	0.55	1.24	1.68	0.05	2.06e-06	111.59	50.2	31.76	64.52	7.81	84.86	2.87	31.85	0.49	1
Solyc05g008960	Receptor-like protein kinase (AHRD V1 ***- D3G6F0_CAPAN); contains Interpro domain(s) IPR002290 Serine/threonine protein kinase	0.34	0	0.17	0.35	0.3	2.14	0.93	5.47	1	0.3	0.8	0.55	0.43	0.1	0.27	0.48	1	2.3	3.6	2.95	0.06	0.27	0.4	0.24	0.08	0.0292442	4.43	3.2	3.81	0.37	0.06	0.19	0.21	0.05	0.00022169	1.19	2.92	0.42	1.51	0.97	0.38	0.54	0.63	0.42	1
Solyc04g071070	Unknown Protein (AHRD V1); contains Interpro domain(s) IPR006706 Extensin-like region	23.96	24.34	24.15	23.74	58.56	50.04	44.11	1.83	1	8.12	0.56	4.34	2.08	10.66	6.37	1.47	1	80.07	83.62	81.84	4.44	1.69	51.84	19.32	0.24	1	71.99	34.16	53.07	1.01	0.73	5.9	2.55	0.05	0.000519155	36.13	53.4	32.34	40.62	1.98	32.31	4.04	12.78	0.31	1
Solyc07g064600	Endoribonuclease L-PSP family protein (AHRD V1 **-* D7LAZ0_ARALY); contains Interpro domain(s) IPR019897 YjgF-like protein, conserved site	98.79	26.02	62.41	40.27	8.98	79.27	42.84	0.69	1	64.03	6.63	35.33	7.52	6.26	6.89	0.2	1	159.65	279.41	219.53	16.66	38.95	419.62	158.41	0.72	1	196.99	348.14	272.56	7.83	1.59	32.24	13.89	0.05	0.00367258	169.2	133.21	193.7	165.37	119.9	254.7	90.63	155.08	0.94	1
Solyc09g011610	Glutathione S-transferase-like protein (AHRD V1 ***- A8DUB0_SOLLC); contains Interpro domain(s) IPR004046 Glutathione S-transferase, C-terminal	0.88	0.74	0.81	1.23	1.03	0	0.75	0.93	1	1.48	2.93	2.21	0.83	0.24	0.53	0.24	1	20.23	0.53	10.38	1.62	0.93	0	0.85	0.08	1	11.11	17.1	14.11	0	1.61	0.45	0.69	0.05	0.00867893	11.64	6.4	0	6.01	0	1.99	1.26	1.08	0.18	1
Solyc03g005330	CBL-interacting protein kinase 20 (AHRD V1 **** C4P7W9_VITVI); contains Interpro domain(s) IPR002290 Serine/threonine protein kinase	2.26	1.91	2.08	1.83	1.36	4.55	2.58	1.24	1	0.15	0.13	0.14	0.38	0.35	0.36	2.61	1	3.98	3.31	3.65	2.21	1.95	3.35	2.5	0.69	1	4.79	2.05	3.42	0	0.2	0.34	0.18	0.05	0.0129216	0.96	1.59	0.57	1.04	0	0	0.62	0.21	0.2	1
Solyc07g045030	NAC domain transcription factor (AHRD V1 *-** B6U2D4_MAIZE); contains Interpro domain(s) IPR003441 No apical meristem (NAM) protein	0.14	0	0.07	0.3	0.58	0.41	0.43	6.14	1	0.29	0.51	0.4	0.37	0	0.18	0.46	1	1.55	1.16	1.35	0.29	0.33	0.19	0.27	0.2	1	2.68	5.12	3.9	0.31	0	0.33	0.21	0.05	0.0255905	3.07	6.59	0.42	3.36	0.81	1.28	0.61	0.9	0.27	1
Solyc01g067300	UPF0497 membrane protein 13 (AHRD V1 ***- U497D_SOYBN); contains Interpro domain(s) IPR006459 Uncharacterised protein family UPF0497, trans-membrane plant subgroup	0.1	0.13	0.12	0.11	0.37	2.41	0.96	8.38	1	1.89	1.22	1.56	0.83	0.59	0.71	0.46	1	2.72	0.57	1.64	0.29	0.16	0	0.15	0.09	1	4.78	2.75	3.77	0.15	0.14	0.32	0.2	0.05	0.0356492	1.76	1.03	1.23	1.34	0.15	0	0.59	0.25	0.18	1
Solyc03g026000	Unknown Protein (AHRD V1)	55.74	73.41	64.58	47.5	43.38	93.03	61.3	0.95	1	2.66	0.12	1.39	0.19	0.11	0.15	0.11	1	36.01	40.72	38.36	30.19	25.32	69.29	41.6	1.08	1	4.33	3.95	4.14	0	0.36	0.2	0.19	0.05	0.0458999	0.5	0	0	0.17	0	0.59	0.19	0.26	1.56	1
Solyc09g084470	Proteinase inhibitor I (AHRD V1 ***- Q43648_SOLTU); contains Interpro domain(s) IPR000864 Proteinase inhibitor I13, potato inhibitor I	110.92	23.88	67.4	15.08	6.66	24.3	15.35	0.23	1	91.76	11.53	51.65	7.77	5.39	6.58	0.13	1	56.33	52	54.16	12.24	10.8	20.13	14.39	0.27	0.254771	185.68	111.55	148.62	9.82	6.18	12.65	9.55	0.06	3.99e-09	34.43	12.6	4.96	17.33	37.06	82.7	15.04	44.93	2.59	1
Solyc01g081310	Glutathione-S-transferase (AHRD V1 ***- B2BY02_9BRAS); contains Interpro domain(s) IPR004045 Glutathione S-transferase, N-terminal IPR017933 Glutathione S-transferase/chloride channel, C-terminal	1.18	1.31	1.25	1.85	1.53	5.8	3.06	2.46	1	14.87	29.19	22.03	20.29	9.12	14.7	0.67	1	14.88	7.97	11.43	0.99	0.93	1.86	1.26	0.11	0.00774972	38.62	55.05	46.83	1.63	1.07	6.16	2.95	0.06	4.49e-05	187.13	183.86	91.98	154.32	119.33	35.44	53.59	69.45	0.45	1
Solyc02g078650	Polyphenol oxidase (AHRD V1 ***- B3WFP2_TAROF); contains Interpro domain(s) IPR016213 Polyphenol oxidase, plant	0.17	0.16	0.17	0.05	0.1	0.37	0.17	1.05	1	1.26	0.43	0.84	0.12	0.76	0.44	0.52	1	10.14	0.94	5.54	0.18	0.07	0.58	0.28	0.05	1	4.87	4.55	4.71	0.25	0.47	0.13	0.28	0.06	0.000113269	1.7	2.21	0.51	1.47	0.25	0.78	0.43	0.49	0.33	1
Solyc07g007250	Metallocarboxypeptidase inhibitor (AHRD V1 ***- MCPI_SOLLC); contains Interpro domain(s) IPR004231 Proteinase inhibitor I37, carboxypeptidase A	379.54	48.79	214.17	45.67	25.87	153.4	74.98	0.35	1	177.25	45.8	111.53	53.23	21.49	37.36	0.33	1	346.49	188.45	267.47	82.93	58.67	157.78	99.79	0.37	1	1089.34	1638.07	1363.7	36.89	25.5	186.88	83.09	0.06	0.000231759	664.73	1346.5	1628.93	1213.39	1048.58	956.36	482.5	829.15	0.68	1
Solyc11g011210	Gibberellin regulated protein (AHRD V1 **-- A2Q374_MEDTR); contains Interpro domain(s) IPR003854 Gibberellin regulated protein	9.01	13.7	11.36	21.26	50.93	9.35	27.18	2.39	1	4.88	1.17	3.02	3.47	17.89	10.68	3.53	1	28.51	7.02	17.77	8	1.01	5.22	4.74	0.27	1	67.76	32.37	50.06	2.36	3.53	2.48	2.79	0.06	0.000882268	41.94	40.2	48.95	43.7	24.08	21.07	12.87	19.34	0.44	1
Solyc07g053890	O-acyltransferase WSD1 (AHRD V1 **-- WSD1_ARATH); contains Interpro domain(s) IPR009721 Protein of unknown function DUF1298	1.15	0.72	0.93	0.84	1.08	4.34	2.09	2.23	1	2.85	4.96	3.91	2.35	0.74	1.54	0.4	1	1.45	5.44	3.45	0.56	0.36	1.01	0.64	0.19	1	5.48	2.84	4.16	0.25	0.24	0.27	0.25	0.06	0.00175849	5.32	7.98	2.95	5.42	3.56	0.65	2.38	2.2	0.41	1
Solyc10g080570	E3 ubiquitin-protein ligase sina (AHRD V1 **-- B0WR23_CULQU); contains Interpro domain(s) IPR004162 Seven in absentia protein	1.03	0.51	0.77	0.22	0.48	0.9	0.53	0.69	1	0.83	1.12	0.98	1.2	0.74	0.97	0.99	1	4.15	1.68	2.92	0.57	0.16	0.97	0.57	0.19	1	5.74	6.7	6.22	0.3	0.28	0.63	0.4	0.06	0.00559827	1.94	3.87	2.03	2.61	0.74	0.46	0.88	0.69	0.27	1
Solyc06g050440	Peroxidase (AHRD V1 ***- Q9XIV9_TOBAC); contains Interpro domain(s) IPR002016 Haem peroxidase, plant/fungal/bacterial	7.34	2.94	5.14	5.07	18.48	13.75	12.43	2.42	1	5.19	2.79	3.99	0.83	0.3	0.56	0.14	0.917764	3.69	1.2	2.44	1.21	1.04	0.79	1.01	0.41	1	11.1	4.66	7.88	0.32	0.9	0.23	0.48	0.06	0.016296	3.6	4.8	0.72	3.04	3.38	1.66	2.41	2.48	0.82	1
Solyc03g116690	Blue copper protein (AHRD V1 **-- D1MWY8_CITLA); contains Interpro domain(s) IPR003245 Plastocyanin-like	0	0	0	0	1	1.86	0.95	95.33	1	1.73	1.16	1.44	0.27	0.34	0.31	0.21	1	6.08	2.85	4.46	1.18	0.67	0.58	0.81	0.18	1	5.86	11.82	8.84	0.63	0.78	0.22	0.54	0.06	0.0436417	5.38	5.09	1.97	4.15	4.31	3.54	2.04	3.3	0.8	1
Solyc07g006560	Hypersensitive response assisting protein (AHRD V1 ***- Q9SWC6_CAPAN); contains Interpro domain(s) IPR001568 Ribonuclease T2	4.23	0	2.12	0	0.16	0.38	0.18	0.09	1	0.27	0	0.14	0.12	0.11	0.11	0.85	1	3.76	1.92	2.84	0.37	0.42	2.86	1.22	0.43	1	26.33	32.68	29.5	0	0	5.92	1.97	0.07	4.04e-05	12.74	41.17	25.61	26.51	8.95	15.53	7.55	10.68	0.4	1
Solyc06g009190	Pectinesterase (AHRD V1 ***- B9SAU4_RICCO); contains Interpro domain(s) IPR000070 Pectinesterase, catalytic	12.71	15.79	14.25	9.47	27.51	12.42	16.47	1.16	1	1.27	0.13	0.7	0.32	1.01	0.67	0.95	1	7.08	10.01	8.54	4.93	2.74	20.18	9.28	1.09	1	3.73	2.13	2.93	0	0.13	0.45	0.19	0.07	0.00607536	1.09	0.38	1.72	1.06	0.63	3.49	0.34	1.49	1.4	1
Solyc06g059740	Alcohol dehydrogenase 2 (AHRD V1 **** Q84UY3_PETHY); contains Interpro domain(s) IPR002085 Alcohol dehydrogenase superfamily, zinc-containing	2.85	1.71	2.28	7.01	6.17	4.05	5.74	2.52	1	0.75	0.28	0.52	0.29	0.15	0.22	0.43	1	10.43	13.18	11.8	1.71	0.29	9.46	3.82	0.32	1	3.57	3.83	3.7	0	0.59	0.19	0.26	0.07	0.00932755	6.2	7.49	8.81	7.5	1.07	20.14	0.27	7.16	0.95	1
Solyc00g013160	Unknown Protein (AHRD V1)	0.37	2.52	1.45	1.15	0.86	3.45	1.82	1.26	1	0.18	0.33	0.26	0.77	0.59	0.68	2.67	1	2.99	6.31	4.65	2.52	0.86	1.73	1.7	0.37	1	12.61	5.48	9.04	0.27	1	0.56	0.61	0.07	0.0181509	8.27	11.94	2.88	7.7	2.1	1.65	4.17	2.64	0.34	1
Solyc03g078360	Receptor-like protein kinase (AHRD V1 ***- Q39202_ARATH); contains Interpro domain(s) IPR002290 Serine/threonine protein kinase	0.12	0.05	0.08	0.04	0.09	0.11	0.08	0.94	1	0.2	0.21	0.21	0.17	0.1	0.14	0.66	1	2.63	0.57	1.6	0.05	0.06	0.11	0.07	0.05	0.974046	2.78	4.79	3.79	0.17	0	0.67	0.28	0.07	0.0185837	2.75	3.51	0.54	2.27	0.96	0.09	0.96	0.67	0.3	1
Solyc06g073030	Band 7 stomatin family protein (AHRD V1 **-- C1MUP6_MICPS); contains Interpro domain(s) IPR001972 Stomatin	0.23	0	0.12	0.08	0	0.23	0.1	0.9	1	0.08	0.07	0.08	0	0.06	0.03	0.4	1	1.8	0	0.9	0	0.12	0	0.04	0.04	1	2.96	4.56	3.76	0.11	0.21	0.48	0.27	0.07	0.0217997	0	1.4	0.46	0.62	0	0	0.11	0.04	0.06	1
Solyc03g114160	U-box domain-containing protein (AHRD V1 ***- D7KBV1_ARALY); contains Interpro domain(s) IPR011989 Armadillo-like helical	0.09	0.17	0.13	0.34	0.48	0.6	0.47	3.64	1	0.97	1.87	1.42	1.14	0.44	0.79	0.56	1	1.45	0.33	0.89	0.13	0	0.19	0.11	0.12	1	2.18	1.53	1.85	0.07	0.06	0.28	0.14	0.07	0.0435779	0.95	3.9	0.72	1.86	1.71	0.41	1.83	1.32	0.71	1
Solyc07g019670	Fatty acid oxidation complex subunit alpha (AHRD V1 ***- FADJ_ECOHS); contains Interpro domain(s) IPR006176 3-hydroxyacyl-CoA dehydrogenase, NAD binding	2.4	2.91	2.66	4.31	3.88	3.32	3.84	1.45	1	5.65	7.8	6.72	6.77	4.35	5.56	0.83	1	22.1	7.82	14.96	2.99	2.7	7.05	4.25	0.28	1	29.36	34.32	31.84	1.68	1.62	4.23	2.51	0.08	7e-11	26.95	38.1	26.76	30.6	19.66	10.74	10.54	13.65	0.45	1
Solyc04g054990	Lipoxygenase homology domain-containing protein 1 (AHRD V1 *--- LOXH1_HUMAN); contains Interpro domain(s) IPR001024 Lipoxygenase, LH2	27.89	18.83	23.36	13.55	17.32	43.84	24.9	1.07	1	6.84	4.47	5.65	4.09	4.96	4.53	0.8	1	14.81	57.41	36.11	12.38	18.85	33.41	21.55	0.6	1	18.95	21.57	20.26	1.42	0.72	2.58	1.57	0.08	1.77e-06	27.24	53.17	44.29	41.57	44.16	24.03	17.83	28.67	0.69	1
Solyc08g078700	Heat shock protein 22 (AHRD V1 ***- Q27JQ0_METAN); contains Interpro domain(s) IPR002068 Heat shock protein Hsp20	3.58	2.12	2.85	1.58	1.77	5.61	2.99	1.05	1	19.9	14.53	17.21	6.68	13.36	10.02	0.58	1	50.07	4.28	27.18	2.73	1.63	3.31	2.56	0.09	1	42.93	25.27	34.1	0.97	1.29	5.82	2.69	0.08	1.52e-05	893.09	1197.15	651.57	913.94	816.19	274.65	391.03	493.96	0.54	1
Solyc03g006400	Protein kinase (AHRD V1 ***- Q39886_SOYBN); contains Interpro domain(s) IPR001245 Tyrosine protein kinase	3.14	2.84	2.99	3.14	3.06	2.1	2.77	0.93	1	1.02	0.57	0.79	0.77	0.82	0.79	1	1	8.71	4.48	6.6	1.07	2.05	2.87	2	0.3	0.817844	5.96	7.67	6.81	0.28	0.6	0.67	0.52	0.08	7.27e-05	3.37	3.06	0.67	2.37	0.83	0.44	0.96	0.74	0.31	1
Solyc04g011440	heat shock protein (AHRD V1 ***- B2D2G5_CAPSN); contains Interpro domain(s) IPR013126 Heat shock protein 70	1.27	0.77	1.02	0.89	1.26	2.07	1.41	1.38	1	20.58	18.34	19.46	12.95	15.54	14.24	0.73	1	53.12	3.43	28.27	2.71	2.67	1.04	2.14	0.08	1	44.38	33.76	39.07	1.69	1.42	7.96	3.69	0.09	1.08e-09	492.67	935	658.01	695.23	601.88	232.15	308.63	380.89	0.55	1
Solyc02g090820	Heat stress transcription factor (AHRD V1 **** D4QAU8_CARPA); contains Interpro domain(s) IPR000232 Heat shock factor (HSF)-type, DNA-binding	5.47	4.15	4.81	6.16	9.54	16.05	10.58	2.2	1	6.76	9.28	8.02	7.48	4.17	5.83	0.73	1	28.73	13.74	21.23	5.3	3.3	6.21	4.94	0.23	0.54079	31.08	30.98	31.03	1.62	1.35	5.29	2.75	0.09	1.46e-08	37	51.75	27.9	38.88	22.67	12.47	15.85	17	0.44	1
Solyc12g006530	Cycloartenol synthase (AHRD V1 ***- D7LA92_ARALY); contains Interpro domain(s) IPR018333 Squalene cyclase	0.82	1.13	0.97	1.46	2.11	2.02	1.86	1.91	1	7.62	9.03	8.32	7.15	1.75	4.45	0.53	1	2.24	3.05	2.65	0.74	0.19	1.5	0.81	0.31	1	11.59	7.37	9.48	0.72	0.67	1.26	0.88	0.09	1.52e-05	5.34	7.15	3.97	5.49	7.37	2.04	4.5	4.64	0.85	1
Solyc11g065530	Lipase (Fragment) (AHRD V1 ***- Q9ZTW1_DIACA); contains Interpro domain(s) IPR002921 Lipase, class 3	0.37	1.01	0.69	0.45	0.87	0.81	0.71	1.03	1	3	2.24	2.62	1.91	0.85	1.38	0.53	1	6.83	1.12	3.98	0.85	1.17	0.42	0.81	0.2	1	7.42	9.49	8.46	0.73	0.85	0.76	0.78	0.09	0.000350801	2.92	7.35	2.2	4.16	2.22	0.7	1.24	1.39	0.33	1
Solyc09g083440	Proteinase inhibitor I (AHRD V1 ***- Q53X28_SOLTU); contains Interpro domain(s) IPR000864 Proteinase inhibitor I13, potato inhibitor I	1326.62	135.04	730.83	333.1	82.48	442.9	286.16	0.39	1	110.66	14.85	62.75	30.89	44.32	37.61	0.6	1	292.11	1051.27	671.69	74.31	66.21	685.45	275.32	0.41	1	432.98	664.92	548.95	17.83	17.56	116.4	50.6	0.09	0.00610206	369.36	742.35	542.98	551.56	361.08	364.25	195.86	307.06	0.56	1
Solyc09g008970	Unknown Protein (AHRD V1)	3.65	2.57	3.11	1.43	1.07	1.99	1.5	0.48	1	23.26	19.02	21.14	6.74	14.14	10.44	0.49	1	58.06	5.8	31.93	4.09	1.44	5.24	3.59	0.11	1	79.08	36.59	57.84	3.01	4.68	8.44	5.38	0.09	0.00871854	700.18	499.64	404.65	534.82	227.56	366.33	124.92	239.6	0.45	1
Solyc02g089630	Proline dehydrogenase (AHRD V1 **** A1E289_ACTDE); contains Interpro domain(s) IPR015659 Proline oxidase	0	0	0	0	0	0	0	1	NA	0.05	0.04	0.04	0	0.04	0.02	0.44	1	0.37	0.09	0.23	0.13	0	0	0.04	0.19	1	2.29	2.46	2.38	0.28	0.2	0.15	0.21	0.09	0.0340663	0.18	1.05	0.85	0.69	0.07	0.54	0.07	0.23	0.33	1
Solyc11g012130	Blue copper protein (AHRD V1 *--- B6U7P6_MAIZE); contains Interpro domain(s) IPR008972 Cupredoxin	8.48	7.01	7.75	1.89	2.54	2.1	2.18	0.28	0.424546	4.01	0.82	2.42	1.44	5.23	3.33	1.38	1	8.88	8.53	8.71	3.74	5.12	6.1	4.99	0.57	1	108.93	78.65	93.79	2.91	0.74	23.39	9.01	0.1	1.34e-05	25.22	109.11	197.11	110.48	126.98	83.12	71.88	93.99	0.85	1
Solyc07g006570	S8-RNase (Fragment) (AHRD V1 **-- Q5XPJ2_MALDO); contains Interpro domain(s) IPR001568 Ribonuclease T2	3.6	0.36	1.98	0.6	0.89	1.51	1	0.51	1	1.24	0.09	0.67	0.4	0.46	0.43	0.65	1	6.72	5.68	6.2	0.26	2.09	3.97	2.11	0.34	1	24.58	22.54	23.56	0.14	0.52	6.28	2.31	0.1	1.52e-05	14.47	36.2	30.08	26.92	13.2	14.31	7.43	11.65	0.43	1
Solyc03g111100	AtIII18x5-like protein (Fragment) (AHRD V1 *-*- D9YU68_ARAHA)	1.1	1.89	1.5	1.26	0.47	5.25	2.33	1.56	1	10.95	19.4	15.17	7.91	14.72	11.32	0.75	1	7.57	15.33	11.45	0.42	2.69	12.35	5.15	0.45	1	15.02	10.1	12.56	0.29	1.92	1.55	1.25	0.1	0.0011404	23.51	18.91	20.22	20.88	60.81	3.63	31.38	31.94	1.53	1
Solyc02g086530	Alpha-galactosidase (AHRD V1 **-- C0NUM4_AJECG); contains Interpro domain(s) IPR008811 Raffinose synthase	0.58	0.5	0.54	0.54	0.3	0.64	0.49	0.91	1	2.06	3.8	2.93	0.62	0.91	0.77	0.26	1	11.8	5.57	8.69	1.21	0.57	0.79	0.86	0.1	0.0533471	5.04	3.99	4.52	0.37	0.55	0.45	0.46	0.1	0.00120816	2.2	6.87	1.15	3.41	1.1	0.41	1.51	1.01	0.3	1
Solyc00g095860	1-aminocyclopropane-1-carboxylate synthase (AHRD V1 ***- Q96579_SOLLC); contains Interpro domain(s) IPR004839 Aminotransferase, class I and II	0.98	2.27	1.62	0.58	1.14	4.05	1.92	1.18	1	7.46	5.31	6.38	3.6	1.68	2.64	0.41	1	9.14	4.31	6.72	2.31	2.64	1.32	2.09	0.31	1	21.32	12.79	17.05	1.64	1.34	2.37	1.78	0.1	0.00144961	7.9	19.34	6.88	11.37	5.82	3.78	3.58	4.39	0.39	1
Solyc07g055400	Receptor-like kinase (AHRD V1 **** B6EB06_NICGU); contains Interpro domain(s) IPR002290 Serine/threonine protein kinase	0.93	1.82	1.38	2.08	1.86	0.96	1.63	1.19	1	1.87	2.52	2.2	0.37	1.28	0.82	0.38	1	69.87	4.09	36.98	7.3	3.13	1.07	3.83	0.1	1	16.1	13.31	14.71	1.36	1.27	1.63	1.42	0.1	0.00147743	20.99	19.93	4.44	15.12	7.42	8.96	3.4	6.59	0.44	1
Solyc01g111350	Nodulin family protein (AHRD V1 ***- D7MDH3_ARALY); contains Interpro domain(s) IPR010658 Nodulin-like	28.99	29.65	29.32	40.65	71.13	51.15	54.31	1.85	1	2.29	0.62	1.46	0.4	0.58	0.49	0.34	1	55	35.71	45.36	33.43	31.45	33.36	32.75	0.72	1	5.67	3.76	4.71	0.33	0.25	0.77	0.45	0.1	0.00194108	1.11	1.53	0.99	1.21	0.26	1.13	0.26	0.55	0.45	1
Solyc03g082550	Homeobox leucine zipper protein (AHRD V1 ***- B8YIB0_MIRJA); contains Interpro domain(s) IPR001356 Homeobox	2.07	1.45	1.76	0.52	1.16	5.78	2.49	1.41	1	3.01	1.5	2.25	0.97	0.73	0.85	0.38	1	2.54	3.91	3.23	1.03	1.04	5.26	2.44	0.76	1	12.67	6.14	9.4	0.97	1.02	0.89	0.96	0.1	0.00599076	10.32	4.43	3.6	6.12	3.93	1.68	3.07	2.89	0.47	1
Solyc01g109610	2-hydroxyacid dehydrongenase (Fragment) (AHRD V1 *-*- C6F725_PSEMZ)	7.05	4.31	5.68	5.1	3.34	7.07	5.17	0.91	1	1.86	0.91	1.39	1.14	1.01	1.08	0.78	1	3.39	8.84	6.12	1.39	2.38	14.63	6.13	1	1	8.27	4.59	6.43	0.49	0.46	0.91	0.62	0.1	0.0085957	3.48	3.82	2.48	3.26	0.72	0.76	1.56	1.01	0.31	1
Solyc03g095650	MLO-like protein 17 (AHRD V1 ***- C6EWF0_VITVI); contains Interpro domain(s) IPR004326 Mlo-related protein	0.1	0	0.05	0.69	0.18	6.18	2.35	47	1	7.52	30.34	18.93	3.8	6.07	4.94	0.26	1	2.88	7.08	4.98	0.35	0.72	1.3	0.79	0.16	1	30.87	13.39	22.13	1.63	2.49	2.5	2.21	0.1	0.0215186	13.19	15.05	1.9	10.05	8.59	4.68	5.2	6.16	0.61	1
Solyc08g083130	Homeobox leucine zipper protein (AHRD V1 *-*- B8YIB0_MIRJA); contains Interpro domain(s) IPR001356 Homeobox	5.96	3.26	4.61	5.72	1.6	91.04	32.79	7.11	1	13.79	43.78	28.79	12.46	12.79	12.62	0.44	1	6.38	150.68	78.53	1.88	1.56	64.07	22.5	0.29	1	45.29	19.7	32.49	2.73	4.42	2.87	3.34	0.1	0.0265845	20.85	19.43	13.97	18.08	41.41	2.8	25.68	23.3	1.29	1
Solyc09g005840	Exocyst complex protein EXO70 (AHRD V1 *--- EXO70_ASHGO); contains Interpro domain(s) IPR004140 Exo70 exocyst complex subunit	0	0	0	0	0.06	0.14	0.07	6.67	1	0.54	0.36	0.45	0.11	0.16	0.14	0.3	1	0.86	0	0.43	0.27	0.23	0	0.17	0.39	1	2.18	3.11	2.65	0.43	0.13	0.23	0.26	0.1	0.0350854	1.2	1.85	0.29	1.11	0.78	0.22	0.77	0.59	0.53	1
Solyc03g031910	Helicase sen1 (AHRD V1 *--- A8NRR5_COPC7)	1.3	2.29	1.79	1.19	0.72	1.77	1.23	0.68	1	0.78	1.06	0.92	1.28	0.85	1.06	1.16	1	11.59	4.09	7.84	1.07	0.39	2.59	1.35	0.17	1	6.89	9.06	7.97	0.69	0.53	1.33	0.85	0.11	2.86e-05	3.51	2.97	1.1	2.53	1.72	0.69	2.22	1.54	0.61	1
Solyc08g081550	1-aminocyclopropane-1-carboxylate synthase (AHRD V1 **** Q96579_SOLLC); contains Interpro domain(s) IPR004839 Aminotransferase, class I and II	0.89	0.86	0.88	0.36	0.69	1.43	0.83	0.94	1	2.93	2.45	2.69	1.57	0.75	1.16	0.43	1	4.73	2.33	3.53	1.15	1.32	0.73	1.07	0.3	1	9.38	6.25	7.82	0.79	0.81	0.91	0.84	0.11	0.000477372	3.99	8.87	2.62	5.16	2.83	1.33	1.76	1.97	0.38	1
Solyc09g010530	Cation/H+ antiporter (AHRD V1 **** D1JSI8_9BACE); contains Interpro domain(s) IPR006153 Cation/H+ exchanger	0.88	0.8	0.84	1.13	2.62	0.2	1.32	1.57	1	2.7	3.59	3.15	5.08	3.24	4.16	1.32	1	1.96	0	0.98	1.12	0.48	0.05	0.55	0.56	1	4.51	5.37	4.94	0.5	0.56	0.52	0.53	0.11	0.000672393	9.9	6.91	5.01	7.27	10.9	4.28	6.23	7.14	0.98	1
Solyc09g055940	Bile acid sodium symporter family protein (AHRD V1 **** D7L6U2_ARALY); contains Interpro domain(s) IPR002657 Bile acid:sodium symporter	46.67	41.97	44.32	82.31	61.62	70.2	71.38	1.61	1	4.14	0.98	2.56	1.95	1.15	1.55	0.61	1	22.27	65.91	44.09	16.97	11.48	45.09	24.51	0.56	1	8.42	5.22	6.82	0.25	0.55	1.49	0.76	0.11	0.00253331	6.77	6.77	3.26	5.6	3.27	2.57	1.87	2.57	0.46	1
Solyc09g005660	HAT family dimerisation domain containing protein expressed (AHRD V1 ***- Q10BC8_ORYSJ); contains Interpro domain(s) IPR007021 Protein of unknown function DUF659	1.53	1.67	1.6	2.3	1.74	4.32	2.79	1.74	1	1.86	2.38	2.12	1.28	1.29	1.29	0.61	1	2.95	5.55	4.25	1.57	1.11	3.44	2.04	0.48	1	8.1	3.93	6.01	0.75	0.48	0.78	0.67	0.11	0.00724972	8.35	6.36	3.48	6.06	3.77	0.79	2.18	2.25	0.37	1
Solyc01g006680	Transcription factor jumonji jmjC domain protein (AHRD V1 *-** D5NKF9_9BURK); contains Interpro domain(s) IPR003347 Transcription factor jumonji/aspartyl beta-hydroxylase	31.27	28.41	29.84	46.96	38.73	55.68	47.12	1.58	1	2.44	0.35	1.4	0.21	0.1	0.15	0.11	1	17.72	46.1	31.91	7.98	8.71	78.27	31.65	0.99	1	6.79	3.36	5.08	0.65	0.7	0.39	0.58	0.11	0.0158271	0.96	1.26	0.38	0.87	0.18	0.57	0.18	0.31	0.36	1
Solyc09g007790	Arabidopsis thaliana genomic DNA chromosome 5 P1 clone MOK16 (AHRD V1 ***- Q9LYW2_ARATH); contains Interpro domain(s) IPR007608 Protein of unknown function DUF584	0.2	0.49	0.34	1.44	1.84	10.56	4.61	13.37	1	3.97	9.26	6.62	6.91	4.43	5.67	0.86	1	6.44	9.64	8.04	0.81	1.55	1.59	1.32	0.16	0.869812	53.93	23.56	38.74	3.17	5.38	3.94	4.16	0.11	0.0293794	24.47	19.46	12.41	18.78	18.65	1.77	9.53	9.98	0.53	1
Solyc09g082810	Unknown Protein (AHRD V1); contains Interpro domain(s) IPR010800 Glycine rich	52.18	10.8	31.49	52.68	63.55	238.58	118.27	3.76	1	44.83	45.34	45.09	23.52	12.46	17.99	0.4	0.698808	100.32	48.05	74.19	21.17	22.87	11.85	18.63	0.25	0.656533	75.22	136.75	105.98	9.64	5.63	18.59	11.29	0.11	0.0401021	109.64	83.33	174.99	122.65	108.56	5.87	38.9	51.11	0.42	1
Solyc01g097520	Annexin 11 (AHRD V1 ***- D6QX28_SOYBN); contains Interpro domain(s) IPR009118 Annexin, type plant	16.79	9.54	13.16	11.76	18.81	17.13	15.9	1.21	1	11.66	10.18	10.92	16.17	13.72	14.95	1.37	1	49.06	41.68	45.37	13	10.32	22.03	15.12	0.33	0.656533	63.96	81.76	72.86	5.65	7.4	12.25	8.43	0.12	6.45e-06	43.29	81.15	65.82	63.42	44.76	51.94	29.45	42.05	0.66	1
Solyc11g069940	Glutaredoxin (AHRD V1 ***- B9H2P7_POPTR); contains Interpro domain(s) IPR011905 Glutaredoxin-like, plant II	1.97	4.1	3.03	4.35	3.33	2.86	3.51	1.16	1	7.72	8.72	8.22	8.71	6.86	7.79	0.95	1	57.77	3.97	30.87	10.25	4.13	4.72	6.37	0.21	1	94.8	78.59	86.69	9.29	9.27	12.13	10.23	0.12	1.21e-05	65.97	93.05	160.85	106.62	96.44	66.54	60.46	74.48	0.7	1
Solyc01g097510	Annexin 3 (AHRD V1 ***- A9X4R3_BRAJU); contains Interpro domain(s) IPR015472 Annexin like protein IPR001464 Annexin	7.67	2.61	5.14	5.78	6.11	6.6	6.16	1.2	1	3.91	3.24	3.58	3.84	2.76	3.3	0.92	1	14.41	15.3	14.86	4.42	3.4	5.54	4.45	0.3	0.719658	19.47	20.23	19.85	1.86	1.73	3.68	2.42	0.12	0.000106738	12.65	23.76	12.79	16.4	9.64	5.21	6.48	7.11	0.43	1
Solyc01g107170	Zinc finger protein (AHRD V1 ***- A0T3Q5_SOLTU); contains Interpro domain(s) IPR007087 Zinc finger, C2H2-type	1.44	2.89	2.17	4.01	3.21	17.08	8.1	3.74	1	1.97	2.16	2.06	2.77	1.86	2.31	1.12	1	5.99	14.81	10.4	2.39	1.59	6.92	3.63	0.35	1	15.42	12.85	14.13	1.16	2.17	1.56	1.63	0.12	0.000324904	21.24	34.45	13.1	22.93	15.35	5.21	8.03	9.53	0.42	1
Solyc03g112280	C2 domain-containing protein (AHRD V1 ***- D7MPJ8_ARALY); contains Interpro domain(s) IPR004182 GRAM	0.5	0.74	0.62	0.59	0.28	1.07	0.65	1.04	1	0.74	0.85	0.79	0.54	0.17	0.36	0.45	1	0.9	1.34	1.12	0.28	0.28	0.76	0.44	0.39	1	3.19	2.65	2.92	0.22	0.28	0.54	0.35	0.12	0.00802228	2	1.11	0.46	1.19	0.38	0	0.76	0.38	0.32	1
Solyc04g074030	Receptor like kinase, RLK	0.13	0.08	0.11	0.23	0.4	3.77	1.47	13.97	1	1.07	3.32	2.19	1.44	0.96	1.2	0.55	1	11.36	6.83	9.09	0.35	0.69	1.52	0.85	0.09	0.000113841	8.64	13.69	11.16	0.64	0.77	2.46	1.29	0.12	0.0161183	4.19	6.88	0.56	3.88	0.81	0.42	2.23	1.15	0.3	1
Solyc11g006200	Homeobox transcription factor Hox7-like protein (AHRD V1 **-- Q7X5W7_ORYSJ); contains Interpro domain(s) IPR018500 DDT subgroup	1.96	1.41	1.69	2.18	2.57	2.85	2.53	1.5	1	0.44	0.84	0.64	0.72	0.28	0.5	0.78	1	3.13	2.52	2.83	2.59	0.96	1.95	1.83	0.65	1	2.33	2.09	2.21	0.34	0.12	0.31	0.26	0.12	0.0181285	0.71	0.8	0.17	0.56	0.04	0.13	0.25	0.14	0.25	1
Solyc11g011440	Aspartic proteinase nepenthesin-1 (AHRD V1 **-- B6TS94_MAIZE); contains Interpro domain(s) IPR001461 Peptidase A1	2.74	2.35	2.54	3.78	3.89	7.02	4.9	1.92	1	62.36	142.15	102.25	86.38	64.53	75.45	0.74	1	14.11	10.49	12.3	3.09	5.11	2.14	3.45	0.28	0.46853	135.42	113.61	124.51	14.18	14.12	19.03	15.78	0.13	2.09e-07	110.43	68.18	32.04	70.22	192.97	29.47	101.8	108.08	1.54	1
Solyc09g009220	Unknown Protein (AHRD V1)	5.46	4.93	5.2	4.46	5.85	2.6	4.3	0.83	1	7.06	8.82	7.94	7.99	2.96	5.47	0.69	1	3.16	7.83	5.5	1.23	1.99	8.17	3.8	0.69	1	18.83	18.54	18.68	1.08	1.08	5.35	2.5	0.13	7.66e-05	26.78	30.51	37.97	31.75	14.21	25.14	9.6	16.32	0.51	1
Solyc08g077500	Vacuolar protein sorting-associated protein (AHRD V1 *-*- D3BBX0_POLPA); contains Interpro domain(s) IPR001849 Pleckstrin homology	2.51	2.3	2.4	2.79	2.14	2.89	2.61	1.08	1	0.63	0.52	0.57	0.47	0.3	0.39	0.67	1	3.61	3.06	3.33	1.93	1.7	2.52	2.05	0.61	1	2.15	1.56	1.85	0.2	0.21	0.33	0.25	0.13	0.000563774	1.41	0.96	0.55	0.97	0.39	0.3	0.58	0.42	0.43	1
Solyc09g098010	Cytochrome P450	2.46	1.71	2.08	1.14	0.83	0.4	0.79	0.38	1	1.82	1.63	1.72	0.36	0.75	0.55	0.32	1	28.83	0.99	14.91	5.2	4.21	1.18	3.53	0.24	1	7.45	7.42	7.44	0.64	0.37	1.94	0.98	0.13	0.00397773	1.03	4.33	0.54	1.97	0	0.37	0.78	0.38	0.19	1
Solyc02g092450	Calcium-transporting ATPase 1 (AHRD V1 ***- Q7XBH9_CERRI); contains Interpro domain(s) IPR006408 ATPase, P-type, calcium-transporting, PMCA-type	0.42	1.49	0.95	0.92	0.99	0.57	0.83	0.87	1	1	1.36	1.18	1.44	0.96	1.2	1.02	1	1.7	0.67	1.19	0.66	0.53	0.5	0.56	0.48	1	3.81	3.49	3.65	0.25	0.35	0.87	0.49	0.13	0.00559827	1.97	3.58	2.01	2.52	1.14	1.02	1.17	1.11	0.44	1
Solyc09g084480	Proteinase inhibitor I (AHRD V1 ***- Q43648_SOLTU); contains Interpro domain(s) IPR000864 Proteinase inhibitor I13, potato inhibitor I	12.2	5.64	8.92	3.74	0.66	1.91	2.1	0.24	0.690325	18.21	1.53	9.87	3.44	2.27	2.85	0.29	1	19.09	9.56	14.32	4.4	6.8	3.3	4.83	0.34	1	50.32	70.54	60.43	5.78	2.06	15.35	7.73	0.13	0.00683685	65.22	22.33	10.75	32.77	11.88	24.58	12.33	16.26	0.5	1
Solyc01g102650	Unknown Protein (AHRD V1)	4.94	3.58	4.26	9.27	4.57	6.81	6.88	1.62	1	4.99	17.47	11.23	7.45	3.14	5.29	0.47	1	26.46	7.1	16.78	5.75	7.38	5.28	6.14	0.37	1	30.38	27.08	28.73	4.2	2.85	4.01	3.69	0.13	0.0078681	10.32	14.44	4.62	9.79	3.74	0.59	3.71	2.68	0.27	1
Solyc01g007990	RLK, Receptor like protein, putative resistance protein with an antifungal domain	1.47	2.1	1.79	1.76	1.96	4.45	2.72	1.53	1	2.92	5.89	4.4	4.13	1.99	3.06	0.69	1	17.6	6.93	12.27	1.74	2.58	3.12	2.48	0.2	0.8345	16.75	26.55	21.65	1.54	1.61	4.98	2.71	0.13	0.0196685	12.03	12.96	2.98	9.32	3.5	1.61	4.61	3.24	0.35	1
Solyc08g076970	Acetylornithine deacetylase or succinyl-diaminopimelate desuccinylase (AHRD V1 **-- D4MFM7_9ENTE); contains Interpro domain(s) IPR011650 Peptidase M20, dimerisation	55.58	11.12	33.35	17.16	6.37	34.77	19.43	0.58	1	26.55	5.33	15.94	11.88	8.51	10.2	0.64	1	42.38	87.55	64.97	11.65	6.71	59.95	26.1	0.4	1	132.31	104.39	118.35	8.19	4.93	35.45	16.19	0.14	2.9e-05	40.61	89.49	126.13	85.41	109.84	141.2	92.53	114.52	1.34	1
Solyc01g100230	Chaperone protein dnaJ (AHRD V1 ***- B6U761_MAIZE); contains Interpro domain(s) IPR001623 Heat shock protein DnaJ, N-terminal	173.54	198.85	186.19	152.24	158.69	68.38	126.44	0.68	1	23.01	36.26	29.63	16.18	19.06	17.62	0.59	1	162.2	41.57	101.88	129.66	126.08	84.47	113.4	1.11	1	45.18	38.31	41.75	3.12	2.31	11.76	5.73	0.14	3.5e-05	79.65	57.97	42.88	60.17	93.58	45.21	45.54	61.44	1.02	1
Solyc03g097150	Inositol-tetrakisphosphate 1-kinase 1 (AHRD V1 **** B6TJ44_MAIZE); contains Interpro domain(s) IPR017427 Inositol-tetrakisphosphate 1-kinase	1.03	2.06	1.54	0.86	1.77	2.09	1.57	1.02	1	3.26	3.3	3.28	3.41	2.38	2.9	0.88	1	11.02	4.49	7.75	1.99	2.05	2.5	2.18	0.28	1	12.86	11.49	12.18	0.7	1.97	2.54	1.74	0.14	0.0028788	9.58	8.29	7.72	8.53	4.64	1.7	3.62	3.32	0.39	1
Solyc08g074740	Novel protein similar to vertebrate ADP-ribosyltransferase (NAD+ poly (ADP-ribose) polymerase) (ADPRT) (AHRD V1 **** Q5RHR0_DANRE); contains Interpro domain(s) IPR012317 Poly(ADP-ribose) polymerase, catalytic region	1.17	1.04	1.1	1.58	2.57	1.1	1.75	1.58	1	0.76	0.89	0.82	0.64	0.4	0.52	0.63	1	3.97	1.17	2.57	1.72	0.89	1.38	1.33	0.52	1	4.91	5.07	4.99	0.61	0.41	1.05	0.69	0.14	0.00620509	1.57	2.1	0.67	1.45	0.33	0.34	0.81	0.49	0.34	1
Solyc08g007390	Vesicle-associated membrane protein-associated protein (AHRD V1 **-- Q1ANA7_WHEAT); contains Interpro domain(s) IPR000535 Major sperm protein	3.55	2.58	3.06	2.76	1.88	2.33	2.32	0.76	1	1.97	2.29	2.13	1.93	1.38	1.66	0.78	1	9.52	4.16	6.84	4.58	2.16	4.33	3.69	0.54	1	9.98	13.74	11.86	1.51	2.82	0.71	1.68	0.14	0.022864	3.46	4.09	2.94	3.5	1.48	0.52	1.47	1.16	0.33	1
Solyc03g122360	Cytochrome P450	5.07	6.81	5.94	4.54	6.18	2.22	4.31	0.73	1	1.33	0.34	0.84	0.92	2.93	1.93	2.31	1	3.75	2.88	3.31	1.82	1.5	6.06	3.13	0.94	1	4.43	3.44	3.93	0.08	0.07	1.47	0.54	0.14	0.0381837	7.07	12.45	20.32	13.28	13.51	11.2	7.38	10.7	0.81	1
Solyc02g081350	Acyl-CoA synthetase/AMP-acid ligase II (AHRD V1 **** D0C359_9GAMM); contains Interpro domain(s) IPR000873 AMP-dependent synthetase and ligase	2.27	2.02	2.15	2.32	2.48	1.32	2.04	0.95	1	1.63	1.05	1.34	1.06	1.82	1.44	1.07	1	4.35	1.74	3.04	0.69	0.95	2.31	1.32	0.43	1	5.79	9.68	7.73	0.81	0.83	1.63	1.09	0.14	0.0406847	1.33	2	0.2	1.18	0.29	0.57	0.93	0.6	0.51	1
Solyc07g024000	Dehydrogenase/ reductase 3 (AHRD V1 *--* Q3INM6_NATPD); contains Interpro domain(s) IPR002347 Glucose/ribitol dehydrogenase	104.99	84.24	94.61	102.36	100.43	116.28	106.36	1.12	1	8.29	4.17	6.23	5.48	3.51	4.5	0.72	1	36.5	88.73	62.62	39.47	33.68	126.07	66.41	1.06	1	20.74	13.98	17.36	2.82	2.12	2.82	2.59	0.15	0.000268603	7.79	10.69	2.13	6.87	2.83	1.16	4.15	2.71	0.39	1
Solyc08g007080	Inositol 1 4 5-trisphosphate 5-phosphatase (AHRD V1 **** Q712G2_ARATH); contains Interpro domain(s) IPR000300 Inositol polyphosphate related phosphatase	1.03	0.82	0.93	1.47	1.31	2.17	1.65	1.78	1	2.36	3.43	2.9	3.97	1.35	2.66	0.92	1	11.13	1.78	6.46	5.09	3.83	1.7	3.54	0.55	1	19.12	16.39	17.76	2.06	2.05	4.11	2.74	0.15	0.000355309	5.82	7.87	2.03	5.24	2.15	0.63	3.27	2.02	0.38	1
Solyc08g082610	Genomic DNA chromosome 5 P1 clone MJC20 (AHRD V1 *--- Q9FHX9_ARATH); contains Interpro domain(s) IPR013089 Kelch related	28.75	33.27	31.01	24.81	27.32	55.99	36.04	1.16	1	48.32	73.36	60.84	59.31	22.86	41.09	0.68	1	143.09	86.52	114.81	30.76	27.4	34.62	30.93	0.27	0.0552853	201.12	271.39	236.25	20.82	27.46	58.52	35.6	0.15	0.00177162	283.16	292.45	267.53	281.05	79.68	182.42	67.76	109.95	0.39	1
Solyc09g007860	Plant synaptotagmin (AHRD V1 **-- D7LXG6_ARALY); contains Interpro domain(s) IPR018029 C2 membrane targeting protein	1.07	0.98	1.02	0.92	0.91	1.21	1.01	0.99	1	1.97	2.7	2.33	0.78	0.86	0.82	0.35	1	25.6	2.84	14.22	3.97	1.84	1.06	2.29	0.16	1	11.71	7.06	9.38	1.43	1.87	0.98	1.43	0.15	0.00366505	2.21	5.22	0.48	2.64	0.42	0.11	1.18	0.57	0.22	1
Solyc03g114710	Glucosyltransferase (AHRD V1 **** B5MGN9_PHYAM); contains Interpro domain(s) IPR002213 UDP-glucuronosyl/UDP-glucosyltransferase	1.25	2.36	1.8	2.33	1.74	3.4	2.49	1.38	1	2.42	3.57	3	2.41	2.11	2.26	0.75	1	7.17	4.04	5.61	0.63	0.81	3.62	1.69	0.3	1	9.47	10.46	9.96	0.84	1.41	2.29	1.51	0.15	0.00452804	8.29	10.62	3.15	7.35	3.36	1.8	3.17	2.78	0.38	1
Solyc00g053440	Transmembrane BAX inhibitor motif-containing protein 4 (AHRD V1 **-- B6T5N6_MAIZE); contains Interpro domain(s) IPR006214 Uncharacterised protein family UPF0005	1.45	2.22	1.83	2.54	2.27	1.64	2.15	1.17	1	2.94	3.37	3.16	4.62	5.59	5.11	1.62	1	46.26	1.76	24.01	2.67	2.29	1.97	2.31	0.1	1	28.68	18.24	23.46	4.03	3.76	2.74	3.51	0.15	0.0079172	38.42	63.7	20.41	40.84	22.31	13.49	15.68	17.16	0.42	1
Solyc06g005310	MYB transcription factor (AHRD V1 *-** Q9C9G7_ARATH); contains Interpro domain(s) IPR015495 Myb transcription factor	2.3	0.89	1.59	4.07	4.55	1.04	3.22	2.02	1	0.24	0.43	0.33	0.56	0.13	0.35	1.03	1	6.67	0	3.33	6.67	3.5	0	3.39	1.02	1	8.21	8.53	8.37	1.05	2.39	0.37	1.27	0.15	0.0257525	0.9	0	0.16	0.35	0	0	0.11	0.04	0.1	1
Solyc02g069750	Choline/ethanolamine kinase (AHRD V1 **** B6TU35_MAIZE); contains Interpro domain(s) IPR002573 Choline/ethanolamine kinase	3.89	3.3	3.59	4.35	4.17	3.73	4.08	1.14	1	1.86	1.91	1.89	2.13	1.06	1.59	0.85	1	8.79	4.07	6.43	1.73	1.97	3.56	2.42	0.38	1	4.87	6.62	5.75	0.48	1.08	1.02	0.86	0.15	0.0392286	2.61	5.35	2.21	3.39	0.95	1.49	1.97	1.47	0.43	1
Solyc11g012290	SWIB/MDM2 domain containing protein (AHRD V1 *-*- B6TD34_MAIZE); contains Interpro domain(s) IPR019835 SWIB domain	5.99	6.41	6.2	4	6.4	9.96	6.79	1.09	1	3.68	1.65	2.67	1.79	2.17	1.98	0.74	1	11.19	17.19	14.19	2.51	1.78	16.06	6.78	0.48	1	14.41	6.73	10.57	1.78	0.83	2.27	1.63	0.15	0.0496661	3.77	5.85	2.06	3.89	0.87	0.98	2.23	1.36	0.35	1
Solyc03g098780	Kunitz-type protease inhibitor (AHRD V1 **** Q3S488_SOLTU); contains Interpro domain(s) IPR002160 Proteinase inhibitor I3, Kunitz legume	759.47	272.45	515.96	262.99	118.34	831.56	404.3	0.78	1	403.4	159.1	281.25	126.38	92.44	109.41	0.39	1	749.34	2751.94	1750.64	430.19	301.14	758.89	496.74	0.28	1	952.24	962.05	957.14	155.39	92.83	219.18	155.8	0.16	9.18e-06	588.25	1158.35	1325.79	1024.13	862.42	565.18	531.01	652.87	0.64	1
Solyc03g122340	Lipoxygenase (AHRD V1 **** Q96574_SOLLC); contains Interpro domain(s) IPR001246 Lipoxygenase, plant	4.85	8.01	6.43	7.57	6.51	7.1	7.06	1.1	1	5.95	5.75	5.85	5.58	5.47	5.53	0.94	1	8.32	11.69	10	1.72	1.62	5	2.78	0.28	0.608379	13.37	14.77	14.07	1.51	1.33	3.93	2.26	0.16	0.000303766	14.83	21.65	8.57	15.02	9.03	6.92	7.36	7.77	0.52	1
Solyc01g108540	Acetyl esterase (AHRD V1 *--- AES_SHIFL); contains Interpro domain(s) IPR013094 Alpha/beta hydrolase fold-3	5.82	2.99	4.41	4.85	3.74	17.38	8.66	1.97	1	8.38	20.76	14.57	13.84	6.36	10.1	0.69	1	14.56	14.2	14.38	3.08	3.77	6.68	4.51	0.31	0.859385	51.52	29.4	40.46	3.86	6.88	9.23	6.66	0.16	0.00229254	59.01	46.93	34.79	46.91	80.97	12.24	48.82	47.34	1.01	1
Solyc06g071860	Zinc finger CCCH domain-containing protein 67 (AHRD V1 *-*- C3H67_ARATH); contains Interpro domain(s) IPR000571 Zinc finger, CCCH-type	7.98	6.73	7.36	5.85	5.48	8.47	6.6	0.9	1	2.59	1.39	1.99	2.46	3.4	2.93	1.47	1	8.59	13.99	11.29	3.37	2.28	14.82	6.82	0.6	1	13.13	8.1	10.62	0.73	1.02	3.19	1.65	0.16	0.00267417	9.45	10.25	5.64	8.45	4.22	2.71	3.96	3.63	0.43	1
Solyc05g054170	Scarecrow-like 1 transcription factor (Fragment) (AHRD V1 *--- B1PPU0_PINPS); contains Interpro domain(s) IPR005202 GRAS transcription factor	2.74	4.1	3.42	6.37	4.54	7.86	6.26	1.83	1	2.36	1.64	2	2.57	2.26	2.42	1.21	1	11.68	7.28	9.48	1.66	2.95	7.22	3.94	0.42	1	11.42	14.49	12.96	2.16	0.91	2.99	2.02	0.16	0.00364226	3.91	11.25	1.85	5.67	4.42	1.21	5.15	3.59	0.63	1
Solyc06g008920	Acyl-CoA synthetase/AMP-acid ligase II (AHRD V1 **** D0C359_9GAMM); contains Interpro domain(s) IPR000873 AMP-dependent synthetase and ligase	4.14	6.37	5.25	4.54	5.24	7.18	5.65	1.08	1	4.28	2.56	3.42	3.31	1.74	2.52	0.74	1	11.06	13.86	12.46	3.12	4.45	7	4.86	0.39	1	10.91	8.55	9.73	1.31	1.35	2.03	1.56	0.16	0.0041505	8.8	9.98	5.58	8.12	3.93	4.46	4.23	4.21	0.52	1
Solyc06g053610	Myb-related transcription factor (AHRD V1 **-* A7ULI0_DATME); contains Interpro domain(s) IPR017930 Myb-type HTH DNA-binding domain	3.08	4.34	3.71	1.94	3.79	2.8	2.84	0.77	1	3.19	2.8	3	1.59	1.43	1.51	0.5	1	16	5.32	10.66	4.04	3.16	1.56	2.92	0.27	1	13.93	15.77	14.85	1.7	1.27	4.28	2.42	0.16	0.00521082	9.31	13.44	17.19	13.31	4.88	14.61	5.17	8.22	0.62	1
Solyc10g074880	Homology to unknown gene (Fragment) (AHRD V1 *-*- Q015C3_OSTTA)	3.38	4.34	3.86	6.09	5.39	8.07	6.52	1.69	1	4.21	5.43	4.82	5.82	4.47	5.14	1.07	1	10.53	17.5	14.02	5.03	3.69	6.21	4.98	0.36	1	18.26	11.48	14.87	1.27	2.14	3.61	2.34	0.16	0.00649638	16.87	26.99	21.24	21.7	15.1	9.01	8.05	10.72	0.49	1
Solyc05g010530	Serine/threonine protein kinase family protein (AHRD V1 **** C6ZRM5_SOYBN); contains Interpro domain(s) IPR002290 Serine/threonine protein kinase	1.13	1.29	1.21	2.11	1.38	2.57	2.02	1.67	1	1.78	1.78	1.78	1.96	0.99	1.48	0.83	1	8.48	4.46	6.47	1.35	1.55	1.13	1.34	0.21	0.150412	9.52	8.14	8.83	0.94	1.21	2.2	1.45	0.16	0.0073654	5.28	6.13	3.39	4.93	1.62	1.77	2.38	1.92	0.39	1
Solyc03g078630	Ubiquitin (AHRD V1 ***- Q00IB5_RANNI); contains Interpro domain(s) IPR019956 Ubiquitin subgroup	5.83	3.6	4.71	4.04	6.52	3.78	4.78	1.01	1	2.54	1.79	2.17	4.21	1.95	3.08	1.42	1	14.42	5.06	9.74	3.1	2.54	1.46	2.37	0.24	1	16.53	11.4	13.96	1.84	1.11	3.6	2.18	0.16	0.00776971	11.35	16.01	5.14	10.83	4.13	3.44	4.74	4.1	0.38	1
Solyc04g079300	Calcineurin-like phosphoesterase family protein (AHRD V1 *-*- A9G786_SORC5); contains Interpro domain(s) IPR004843 Metallophosphoesterase	2.07	1.46	1.76	0.92	0.9	4.37	2.06	1.17	1	1.23	2.29	1.76	1.36	0.53	0.94	0.54	1	2.01	5	3.5	0.43	0.45	2.11	1	0.28	1	3.73	3.9	3.81	0.42	0.31	1.05	0.59	0.16	0.0117816	4.33	4.27	1.74	3.45	2.49	0.45	2.59	1.84	0.53	1
Solyc05g008130	SMP-30/Gluconolaconase/LRE domain protein (AHRD V1 **-- A5FD91_FLAJ1); contains Interpro domain(s) IPR011042 Six-bladed beta-propeller, TolB-like	21.13	18.54	19.84	19.54	26.61	32.33	26.16	1.32	1	2.13	1.64	1.89	2.15	1.09	1.62	0.86	1	33.29	19.55	26.42	17.02	15.99	16.47	16.49	0.62	1	9.89	7.29	8.59	1.21	1.65	1.39	1.42	0.16	0.0296681	6.1	3.58	1.78	3.82	1.19	0.68	1.93	1.27	0.33	1
Solyc03g115380	UDP-glucose dehydrogenase (AHRD V1 **** B1N754_EUCGR); contains Interpro domain(s) IPR014028 UDP-glucose/GDP-mannose dehydrogenase, dimerisation and substrate-binding	4.22	2.03	3.12	2.93	1.14	3.3	2.46	0.79	1	1.57	1.06	1.31	1.61	1.05	1.33	1.01	1	3.05	13.93	8.49	1.61	0.92	5.88	2.8	0.33	1	8.43	4.24	6.33	1.24	0.53	1.3	1.02	0.16	0.0375706	4.66	7.46	4.36	5.49	2.8	6.15	3.15	4.03	0.73	1
Solyc09g089510	Proteinase inhibitor I (AHRD V1 ***- Q3S492_SOLTU); contains Interpro domain(s) IPR000864 Proteinase inhibitor I13, potato inhibitor I	227.13	37.4	132.26	51.22	34.09	44.24	43.18	0.33	1	82.49	23.57	53.03	33.4	13.12	23.26	0.44	1	109.84	93.44	101.64	43.1	90.44	57.95	63.83	0.63	1	199.01	212.48	205.75	57.2	18.59	26.33	34.04	0.17	0.00301727	291.13	209.12	355.05	285.1	119.98	191.76	51.49	121.08	0.42	1
Solyc04g016200	UDP-glucosyltransferase HvUGT5876 (AHRD V1 **** D3WYW1_HORVD); contains Interpro domain(s) IPR002213 UDP-glucuronosyl/UDP-glucosyltransferase	76.9	89.09	83	70.01	70.11	32.12	57.41	0.69	1	6.49	1.82	4.16	2.98	2.45	2.71	0.65	1	31.95	38.93	35.44	22.41	20.13	51.09	31.21	0.88	1	12.38	8.04	10.21	1.72	0.95	2.45	1.71	0.17	0.0141611	5.74	8.9	3.82	6.15	1.79	3.74	3.35	2.96	0.48	1
Solyc07g056110	Calcium/proton exchanger family protein (AHRD V1 **** C5P0K8_COCP7); contains Interpro domain(s) IPR004713 Calcium/proton exchanger	1.31	0.92	1.11	1.43	2.21	1.91	1.85	1.66	1	2.07	1.09	1.58	1.89	1.31	1.6	1.01	1	7.17	2.67	4.92	1.88	1.16	1.35	1.46	0.3	1	4.48	6.94	5.71	1.15	0.79	0.89	0.94	0.17	0.0364595	3.47	3.53	1.04	2.68	1.21	0.24	1.95	1.13	0.42	1
Solyc06g071000	N-succinylglutamate 5-semialdehyde dehydrogenase (AHRD V1 *-*- ASTD_VIBCH); contains Interpro domain(s) IPR015590 Aldehyde dehydrogenase	19.57	18.42	19	17.61	12.8	38.52	22.98	1.21	1	20.16	20.4	20.28	16.52	12.87	14.7	0.72	1	33.66	61.53	47.59	14.41	11.93	41.16	22.5	0.47	1	55.1	38.21	46.66	6.55	7.58	11.01	8.38	0.18	0.000319465	45.85	47.36	65.88	53.03	43.32	17.98	25.09	28.8	0.54	1
Solyc03g113390	Calcium-dependent protein kinase 1 (AHRD V1 **** A9Z0P8_DATME); contains Interpro domain(s) IPR002290 Serine/threonine protein kinase	4.37	2.74	3.56	3.67	5.94	11.37	6.99	1.97	1	6.54	5.24	5.89	5.31	2.68	4	0.68	1	21.47	8.9	15.18	3.5	6.06	5.56	5.04	0.33	1	21.93	24.69	23.31	3.27	2.93	6.41	4.2	0.18	0.000955608	9	17.6	3.8	10.13	4.03	1.68	6.49	4.07	0.4	1
Solyc07g007220	Serine/threonine phosphatase family protein (AHRD V1 **** C1E0J1_9CHLO); contains Interpro domain(s) IPR015655 Protein phosphatase 2C	23.55	30.97	27.26	34.64	36.61	32.24	34.5	1.27	1	11.44	9.7	10.57	9.83	6.47	8.15	0.77	1	41.21	28.2	34.7	13.52	12.22	16.6	14.11	0.41	1	24.29	18.77	21.53	2.49	2.02	7.07	3.86	0.18	0.00187521	20.41	33.99	11.51	21.97	14.49	8.05	12.04	11.53	0.52	1
Solyc11g065940	Epsin 2-like protein (Fragment) (AHRD V1 *-*- D9HX40_LAGLG); contains Interpro domain(s) IPR001026 Epsin, N-terminal	3.49	4.5	4	4.31	4.57	13.13	7.34	1.84	1	10.9	19.85	15.38	21.74	6.12	13.93	0.91	1	29.53	9.52	19.52	6.95	6.31	5.14	6.13	0.31	1	43.07	41.5	42.28	5.73	6.89	10.78	7.8	0.18	0.002372	31.81	38.48	19.07	29.79	14.92	7.19	16.57	12.89	0.43	1
Solyc10g047670	Receptor expression-enhancing protein 2 (AHRD V1 *--- B2WDX2_PYRTR); contains Interpro domain(s) IPR004345 TB2/DP1 and HVA22 related protein	3.01	3.84	3.42	4.44	4.57	10.37	6.46	1.89	1	3.55	6.12	4.83	5.15	3.59	4.37	0.9	1	21.46	9.93	15.7	5.62	3.87	4.9	4.8	0.31	0.916773	21.82	19.48	20.65	2.95	4.43	3.96	3.78	0.18	0.00294517	10.21	10.94	4.85	8.67	4.25	0.88	5.17	3.43	0.4	1
Solyc12g089000	Ariadne-like ubiquitin ligase (AHRD V1 **-- D3AZ84_POLPA); contains Interpro domain(s) IPR002867 Zinc finger, C6HC-type	3.25	2.62	2.94	4.14	4.22	7.93	5.43	1.85	1	3.75	5.21	4.48	4.79	1.92	3.35	0.75	1	10.72	7.49	9.11	4.73	3.11	5.34	4.39	0.48	1	17.18	14.13	15.66	2.13	3.18	2.96	2.76	0.18	0.00442814	10.52	15.3	5.96	10.59	4.34	3.8	4.72	4.29	0.4	1
Solyc07g008060	Phosphatidylinositol binding clathrin assembly protein like (AHRD V1 *--* Q6AXI5_DANRE); contains Interpro domain(s) IPR011417 ANTH	1.57	5.85	3.71	5.32	4.94	7.01	5.76	1.55	1	3.64	2.99	3.32	3.34	3.35	3.34	1.01	1	21.65	7.2	14.42	3.15	2.16	4.05	3.12	0.22	1	15.11	9.14	12.12	1.71	1.32	3.53	2.19	0.18	0.00661266	8.63	13.89	10.43	10.98	4.16	4.81	4.93	4.63	0.42	1
Solyc09g089580	1-aminocyclopropane-1-carboxylate oxidase-like protein (AHRD V1 **-* Q9LTH8_ARATH); contains Interpro domain(s) IPR005123 Oxoglutarate and iron-dependent oxygenase	1.59	1.4	1.49	0.89	0.56	3.55	1.67	1.11	1	3.81	5.11	4.46	4.06	2.78	3.42	0.77	1	8.42	5.6	7.01	0.73	0.92	1.8	1.15	0.16	0.0505162	13.28	9.28	11.28	0.62	1.67	3.93	2.07	0.18	0.0111676	20.67	20.43	14.48	18.53	10.01	17.39	8.04	11.81	0.64	1
Solyc09g018280	Calcium/calmodulin-dependent protein kinase type 1 (AHRD V1 *-** KCC1A_MOUSE); contains Interpro domain(s) IPR002290 Serine/threonine protein kinase	2.18	1.67	1.93	2.43	2.31	1.43	2.06	1.07	1	5.75	13.21	9.48	8.41	7.25	7.83	0.83	1	2.61	3.71	3.16	0.68	0.11	2.09	0.96	0.3	1	14.57	10.67	12.62	0.52	1.35	4.77	2.21	0.18	0.0140601	10.36	8.22	3.33	7.3	8.8	1.43	8.63	6.29	0.86	1
Solyc02g064680	Calcium-transporting ATPase 1 (AHRD V1 ***- Q7XBH9_CERRI); contains Interpro domain(s) IPR006408 ATPase, P-type, calcium-transporting, PMCA-type	5.13	3.65	4.39	5.14	4.74	9.56	6.48	1.48	1	3.38	3.08	3.23	5.01	2.91	3.96	1.23	1	11.38	18.19	14.79	2.05	2.51	7.37	3.98	0.27	0.938733	14.19	18.7	16.45	1.82	1.37	5.53	2.91	0.18	0.0179056	13.09	29.35	6.71	16.38	6.6	4.93	5.81	5.78	0.35	1
Solyc08g067970	Os10g0422600 protein (Fragment) (AHRD V1 *-*- Q0IXM0_ORYSJ); contains Interpro domain(s) IPR007650 Protein of unknown function DUF581	4.66	5.98	5.32	5.07	4.85	2.54	4.15	0.78	1	3.71	3.22	3.46	3.14	3.99	3.57	1.03	1	7.64	4.02	5.83	2.33	1.84	3.86	2.68	0.46	1	12.45	6.89	9.67	1.03	1.04	3.06	1.71	0.18	0.0202666	11.77	9.93	8.86	10.19	5.53	8.15	3.74	5.81	0.57	1
Solyc11g056400	Ribosomal protein S3 (Fragment) (AHRD V1 ***- A4KYC6_BALVI); contains Interpro domain(s) IPR008282 Ribosomal protein S3, N-terminal	2.87	11.12	6.99	5.2	5.71	11.1	7.34	1.05	1	7.04	8.4	7.72	3.9	2.15	3.02	0.39	1	22.24	17.53	19.88	8.57	5.87	7.1	7.18	0.36	1	28.89	15.5	22.2	4.48	4.45	2.95	3.96	0.18	0.0210828	22.72	33.69	64.3	40.24	14.15	55.18	9.81	26.38	0.66	1
Solyc06g053960	Heat stress transcription factor A3 (AHRD V1 ***- D1M7W9_SOLLC); contains Interpro domain(s) IPR000232 Heat shock factor (HSF)-type, DNA-binding	6.51	7.89	7.2	9.03	9.97	23.19	14.06	1.95	1	3.08	5.24	4.16	1.72	0.85	1.28	0.31	1	46.61	12.6	29.61	6.23	2.81	7.38	5.47	0.18	1	16.06	10.19	13.12	2.31	1.87	2.75	2.31	0.18	0.0316793	15.66	4.37	1.04	7.02	0.45	2.13	2.25	1.61	0.23	1
Solyc01g109250	TMV response-related protein (AHRD V1 **-- B6SLK0_MAIZE)	4.49	2.95	3.72	4.6	2	11.34	5.98	1.61	1	3.56	2.43	3	6.27	7.67	6.97	2.33	1	6.66	25.47	16.06	1.77	2.02	7.08	3.62	0.23	1	11.61	15.09	13.35	0.94	2.2	3.96	2.37	0.18	0.0342431	42.2	104.71	47.52	64.81	38.61	23.17	22.59	28.12	0.43	1
Solyc04g015970	ATP-binding cassette 1 (AHRD V1 *-*- Q80ZB2_RAT); contains Interpro domain(s) IPR003439 ABC transporter-like	1.89	1.69	1.79	2.46	1.79	3.63	2.63	1.47	1	1.8	2.62	2.21	2.23	1.05	1.64	0.74	1	7.18	4.68	5.93	2.01	2.03	3.29	2.44	0.41	1	8.19	10.33	9.26	1.27	1.24	2.83	1.78	0.19	0.00174129	3.46	4.83	2.66	3.65	1.09	1.47	2.64	1.73	0.47	1
Solyc03g093540	Ethylene responsive transcription factor 1a (AHRD V1 *-*- C0J9I9_9ROSA); contains Interpro domain(s) IPR001471 Pathogenesis-related transcriptional factor and ERF, DNA-binding	21.14	22.54	21.84	58.16	50.33	150.17	86.22	3.95	1	17.63	18.8	18.21	24.82	16.91	20.87	1.15	1	38.91	63.96	51.44	21.27	12.89	41.66	25.27	0.49	1	54.04	57.01	55.52	4.4	13.63	13.46	10.5	0.19	0.00359779	69.77	89.46	18.58	59.27	40.21	14.16	26.27	26.88	0.45	1
Solyc10g075040	Receptor-like protein kinase At3g21340 (AHRD V1 *-** RLK6_ARATH); contains Interpro domain(s) IPR002290 Serine/threonine protein kinase	1.76	4.7	3.23	3.69	4.75	6.05	4.83	1.5	1	3.38	2.98	3.18	4.05	2.27	3.16	0.99	1	8.09	7.36	7.72	2.59	1.85	6.11	3.52	0.46	1	14.48	11.8	13.14	2.24	1.61	3.71	2.52	0.19	0.01292	5.54	8.84	1.04	5.14	2.62	0.26	3.27	2.05	0.4	1
Solyc06g007610	Early tobacco anther 1 (AHRD V1 ***- Q84XA0_TOBAC)	11.37	4.14	7.75	2.43	2.2	5.61	3.41	0.44	1	4.12	2.9	3.51	3.62	5.42	4.52	1.29	1	9.05	16.25	12.65	3.5	4.69	6.86	5.02	0.4	1	21.77	12.26	17.02	2.27	2.42	5.11	3.27	0.19	0.0315361	20	13.12	9.15	14.09	0.63	13.7	4.88	6.4	0.45	1
Solyc10g081830	Replication protein A subunit (AHRD V1 ***- B6T3L8_MAIZE); contains Interpro domain(s) IPR014646 Replication protein A, subunit RPA32	5.56	5.57	5.57	12.35	8.85	15.98	12.39	2.23	1	6.29	7.26	6.78	6.26	5.01	5.63	0.83	1	19.2	23.03	21.12	10.28	7	10.07	9.12	0.43	1	38.74	19.8	29.27	5.22	3.5	7.89	5.54	0.19	0.031902	11.54	14.98	10.09	12.2	9.27	4.01	9.68	7.65	0.63	1
Solyc11g072660	Receptor protein kinase-like protein (AHRD V1 ***- Q9LJU5_ARATH); contains Interpro domain(s) IPR002290 Serine/threonine protein kinase	0.84	2.52	1.68	1.09	0.68	3.11	1.63	0.97	1	2.75	2.94	2.84	4.78	1.73	3.25	1.14	1	6.6	4.37	5.48	1.34	0.82	1.84	1.33	0.24	0.723039	10.03	6.99	8.51	1.71	0.62	2.4	1.58	0.19	0.0359422	6.13	7.08	3.21	5.47	3.83	0.88	4.26	2.99	0.55	1
Solyc01g112220	Serine/threonine protein kinase-like (AHRD V1 **** Q5XWQ1_SOLTU); contains Interpro domain(s) IPR002290 Serine/threonine protein kinase	0.83	0.9	0.86	1.04	2.27	7.24	3.52	4.07	1	1.12	1.86	1.49	1.09	1.2	1.15	0.77	1	13.07	11.17	12.12	2.83	3.14	4.57	3.51	0.29	0.555193	10.74	13.19	11.96	1.14	0.91	4.61	2.22	0.19	0.0360691	5.96	6.15	0.77	4.29	1.51	1.12	2.61	1.75	0.41	1
Solyc08g006970	Lrr, resistance protein fragment	0.71	1.7	1.21	0.63	0.77	5.34	2.25	1.86	1	2.49	3.02	2.75	2.22	1.26	1.74	0.63	1	5.62	4.21	4.92	2.23	1.35	1.91	1.83	0.37	1	8.95	6.22	7.58	1.33	1.45	1.63	1.47	0.19	0.0368346	5.23	7.59	4.98	5.93	4.06	2.96	4.24	3.75	0.63	1
Solyc06g005970	Beta-D-glucosidase (AHRD V1 ***- Q7XAS3_GOSHI); contains Interpro domain(s) IPR001764 Glycoside hydrolase, family 3, N-terminal	8.48	5.16	6.82	8.06	5.39	7.55	7	1.03	1	2.44	2.77	2.6	2.79	1.79	2.29	0.88	1	9.79	11.03	10.41	2.85	3.68	8.79	5.11	0.49	1	7.04	3.99	5.52	0.64	0.87	1.65	1.05	0.19	0.0395566	5.02	6.52	4.15	5.23	5.13	2.06	3.06	3.42	0.65	1
Solyc11g010170	LanC-like protein 2 (AHRD V1 ***- B6TCV9_MAIZE); contains Interpro domain(s) IPR020464 LanC-like protein, eukaryotic	8.01	10.95	9.48	6.47	6.72	10.35	7.85	0.83	1	17.89	14.6	16.25	10.76	11.72	11.24	0.69	1	33.66	19.23	26.45	10.04	9.95	9.54	9.84	0.37	0.869812	42.89	40.31	41.6	6.14	6.54	12.24	8.31	0.2	0.00294118	50.36	99.9	59.63	69.96	57.29	29.69	41.53	42.84	0.61	1
Solyc04g054760	Os10g0422600 protein (Fragment) (AHRD V1 *-*- Q0IXM0_ORYSJ); contains Interpro domain(s) IPR007650 Protein of unknown function DUF581	5.06	5.43	5.24	6.95	8.34	10.51	8.6	1.64	1	7.31	9.19	8.25	9.33	6.6	7.96	0.97	1	20.17	9.21	14.69	7.16	5.89	8.31	7.12	0.48	1	31.52	24.67	28.09	4.25	3.96	8.74	5.65	0.2	0.0175583	50.08	47.55	38.33	45.32	32.09	11.43	19.1	20.87	0.46	1
Solyc06g009680	BRCT domain-containing protein (AHRD V1 *--- C5FMN4_NANOT); contains Interpro domain(s) IPR001357 BRCT	1.7	1.95	1.82	1.83	1.71	0.94	1.49	0.82	1	0.56	0.78	0.67	0.75	0.62	0.69	1.02	1	2.51	0.84	1.67	0.83	0.77	1.1	0.9	0.54	1	5.35	3.11	4.23	0.41	0.7	1.43	0.85	0.2	0.0295009	1.8	1.93	0.55	1.43	0.4	0.16	1.19	0.58	0.41	1
Solyc02g032850	Phytoalexin deficient 4 (Fragment) (AHRD V1 ***- B2BDV5_ARALY); contains Interpro domain(s) IPR002921 Lipase, class 3	3.29	2.9	3.09	3.25	4.4	7.54	5.06	1.64	1	3.79	7.11	5.45	5.76	3.92	4.84	0.89	1	14.29	11.54	12.91	2.69	3.8	4.51	3.67	0.28	0.369434	13.49	17.5	15.5	1.36	2.16	5.79	3.1	0.2	0.0395566	11.38	14.42	4.58	10.13	7.47	2.2	5.95	5.21	0.51	1
Solyc03g113430	Peptide transporter (AHRD V1 **-* A6YJX4_9MAGN); contains Interpro domain(s) IPR000109 TGF-beta receptor, type I/II extracellular region	13.81	13.13	13.47	13.87	11.3	12.54	12.57	0.93	1	12.83	15.37	14.1	13.87	7.59	10.73	0.76	1	29.99	8.04	19.02	20.22	17.15	10.77	16.05	0.84	1	41.18	47.15	44.16	9.15	9.21	9.35	9.24	0.21	0.00259512	23.64	24.65	11.19	19.83	7.13	8.39	10.74	8.75	0.44	1
Solyc05g053930	ATP binding / serine-threonine kinase (AHRD V1 **** C5DB71_VITVI); contains Interpro domain(s) IPR002290 Serine/threonine protein kinase	8.72	10.24	9.48	6.85	7.88	10.12	8.28	0.87	1	8.69	6.81	7.75	6.25	6.54	6.39	0.83	1	29.39	9.25	19.32	7.86	13.26	9.33	10.15	0.53	1	34.65	40.27	37.46	5.33	6.55	11.21	7.7	0.21	0.00366505	19.44	14.76	4.78	12.99	3.22	3.14	8.9	5.09	0.39	1
Solyc02g084710	Thioredoxin h1 (AHRD V1 ***- A8HTK0_SOYBN); contains Interpro domain(s) IPR015467 Thioredoxin, core	24.15	24.59	24.37	26.68	18.07	16.91	20.55	0.84	1	29.83	15.44	22.63	18.77	45.57	32.17	1.42	1	70.29	23.27	46.78	18.27	15.81	27.33	20.47	0.44	1	89.94	96.23	93.09	11.95	19.12	26.48	19.18	0.21	0.00376044	79.92	66.31	63.2	69.81	24.27	50.57	26.16	33.67	0.48	1
Solyc04g011520	Serine/threonine kinase-like protein ABC1063 (AHRD V1 **** Q1KMP8_HORVD); contains Interpro domain(s) IPR002290 Serine/threonine protein kinase	4.45	5.44	4.95	6.22	5.84	11.55	7.87	1.59	1	12.2	15.33	13.77	11.26	5.93	8.59	0.62	1	31.11	14.35	22.73	7.09	12.1	8.02	9.07	0.4	1	32.5	41.41	36.95	5.67	6.02	11.93	7.87	0.21	0.00454307	22.61	31.72	13.92	22.75	11.21	7.06	12.18	10.15	0.45	1
Solyc02g091500	Calmodulin (AHRD V1 ***- B6TGU5_MAIZE); contains Interpro domain(s) IPR011992 EF-Hand type	8.55	9.71	9.13	11.67	13.52	32.65	19.28	2.11	1	20.69	14.97	17.83	23.24	17.62	20.43	1.15	1	26.96	53.87	40.41	6.04	6.89	19.9	10.94	0.27	1	55.27	53.68	54.48	9.05	9.26	15.65	11.32	0.21	0.0168685	96.51	157.29	89.16	114.32	52.08	79.92	28.39	53.46	0.47	1
Solyc03g112630	Fas-associated factor 1-like protein (AHRD V1 *--- Q5DJU1_CAPAN); contains Interpro domain(s) IPR006577 UAS	6.09	6.78	6.44	5.87	6.99	8.22	7.03	1.09	1	3.87	5.69	4.78	5.74	2.94	4.34	0.91	1	8.38	23.68	16.03	2.94	2.68	6.5	4.04	0.25	1	20.12	11.6	15.86	2.77	2.08	4.98	3.28	0.21	0.0168891	6.9	7.6	2.76	5.75	3.15	0.96	4.26	2.79	0.48	1
Solyc06g075510	AP2-like ethylene-responsive transcription factor At1g16060 (AHRD V1 *--- AP2L1_ARATH); contains Interpro domain(s) IPR001471 Pathogenesis-related transcriptional factor and ERF, DNA-binding	5.27	4.64	4.96	5.97	6.49	1.14	4.53	0.91	1	6.65	8.1	7.38	5.68	6.43	6.05	0.82	1	7.65	1.33	4.49	3.1	4.28	2.82	3.4	0.76	1	14.34	11.24	12.79	1.61	1.29	5.16	2.69	0.21	0.0211116	7.1	8.49	3.82	6.47	1.88	1.06	3.88	2.27	0.35	1
Solyc01g010220	Unknown Protein (AHRD V1)	3.26	3.38	3.32	3.54	4.22	4.41	4.06	1.22	1	12.61	6.12	9.37	9.81	11.32	10.57	1.13	1	19.92	5.32	12.62	3.26	4.61	3.34	3.74	0.3	1	24.78	22.82	23.8	2.97	3.54	8.5	5	0.21	0.0299108	68.37	49.26	41.31	52.98	53.07	23.36	29.69	35.37	0.67	1
Solyc05g007800	Negatively light-regulated protein (AHRD V1 *-*- Q9ZTG1_VERFO); contains Interpro domain(s) IPR012482 Lg106-like	15.83	19.19	17.51	16.07	17.38	16.59	16.68	0.95	1	8.91	11.09	10	10.06	8.72	9.39	0.94	1	20.15	21.31	20.73	16.32	10.42	13.14	13.29	0.64	1	25.7	14.49	20.09	3.53	3.16	5.87	4.19	0.21	0.0308375	23.27	23.63	18.8	21.9	16.29	3.84	9.15	9.76	0.45	1
Solyc11g063600	30S Ribosomal protein S10 (AHRD V1 ***- Q055E5_LEPBL); contains Interpro domain(s) IPR005731 Ribosomal protein S10, bacterial	1.62	13.61	7.62	5.58	7.86	17.81	10.42	1.37	1	17.06	14.06	15.56	19.64	11.55	15.6	1	1	39.45	27.75	33.6	18.2	13.85	9.38	13.81	0.41	1	71.89	43.66	57.77	6.45	17.1	13.2	12.25	0.21	0.0425127	44.98	66.02	129.27	80.09	34.61	62.66	39.29	45.52	0.57	1
Solyc01g106000	Isochorismatase hydrolase (AHRD V1 ***- B6TNR9_MAIZE); contains Interpro domain(s) IPR000868 Isochorismatase-like	93.51	77.69	85.6	135.9	133.68	140.09	136.56	1.6	1	40.09	68.34	54.22	66.15	39.14	52.65	0.97	1	205.2	115.14	160.17	113.09	112.34	92.34	105.92	0.66	1	141.22	117.18	129.2	20.62	25.47	37.95	28.01	0.22	0.00267931	83.5	107.36	53.82	81.56	47.47	17.99	36.82	34.09	0.42	1
Solyc01g109790	Glucose-1-phosphate adenylyltransferase (AHRD V1 **** Q15I66_SOLLC); contains Interpro domain(s) IPR011831 Glucose-1-phosphate adenylyltransferase IPR005836 ADP-glucose pyrophosphorylase, conserved site	9.77	12.01	10.89	11.41	14.21	6.97	10.86	1	1	14.36	18.41	16.38	22.07	15.13	18.6	1.14	1	17.14	8.16	12.65	11.28	7.7	8.89	9.29	0.73	1	44.34	27.74	36.04	6.97	6.51	10.62	8.03	0.22	0.00632439	33.97	26.24	41.23	33.81	26.84	14.64	17.62	19.7	0.58	1
Solyc04g011350	2-oxoglutarate dehydrogenase E1 component (AHRD V1 **** Q9FLH2_ARATH); contains Interpro domain(s) IPR011603 2-oxoglutarate dehydrogenase, E1 component	5.46	10.13	7.79	7.53	7.45	6.69	7.22	0.93	1	5.78	7.17	6.47	5.76	4.65	5.21	0.8	1	12.02	12.39	12.21	6.35	5.07	6.4	5.94	0.49	1	13.26	9.53	11.39	2.73	2.08	2.63	2.48	0.22	0.0113522	9.5	10.39	5.78	8.56	6.85	4.09	5.28	5.41	0.63	1
Solyc09g098230	ATP-dependent DNA helicase 2 subunit KU70 (AHRD V1 **-* KU70_ARATH); contains Interpro domain(s) IPR006165 DNA helicase, ATP-dependent, Ku70 subunit	8.44	5.77	7.1	7.31	6.46	6.88	6.88	0.97	1	5.31	7.46	6.38	5.92	3.43	4.67	0.73	1	14.03	8.22	11.12	5.11	6.65	5.12	5.63	0.51	1	20.18	17.4	18.79	2.27	3.83	6.25	4.12	0.22	0.012345	9.03	6.32	4	6.45	3.04	0.88	5.1	3.01	0.47	1
Solyc01g044340	Os09g0513800 protein (Fragment) (AHRD V1 *-*- Q0J0E7_ORYSJ)	7.16	10.1	8.63	12	10.67	19.66	14.11	1.63	1	10.51	11.8	11.16	11.11	8.49	9.8	0.88	1	44.95	27.44	36.2	15.26	14.76	14.77	14.93	0.41	1	59.26	47.28	53.27	8.97	10.69	15.66	11.77	0.22	0.0145314	27.51	41.26	20.3	29.69	15.54	9.4	13.74	12.89	0.43	1
Solyc01g044350	Zinc finger (Ran-binding) family protein (AHRD V1 *-*- D7KYC9_ARALY); contains Interpro domain(s) IPR001876 Zinc finger, RanBP2-type	1.3	1.92	1.61	2.34	1.98	3.81	2.71	1.68	1	2.02	2.31	2.17	2.14	1.61	1.88	0.87	1	8.43	5.33	6.88	2.94	2.66	2.88	2.83	0.41	1	11.14	8.97	10.05	1.64	1.99	3.08	2.24	0.22	0.0168891	5.34	8.02	4.05	5.8	3.06	1.87	2.59	2.51	0.43	1
Solyc06g051020	Peptide-N4-(N-acetyl-beta-glucosaminyl)asparagine amidase A (AHRD V1 *-*- C5JGX5_AJEDS)	7.4	4.77	6.08	6.18	5.78	22.91	11.62	1.91	1	7.42	10.07	8.75	10.84	4.92	7.88	0.9	1	12.9	37.24	25.07	4.88	4.56	7.54	5.66	0.23	1	23.1	16.84	19.97	3.7	4.04	5.54	4.43	0.22	0.0174391	18.22	18.17	18.95	18.45	14.5	4.84	12.02	10.45	0.57	1
Solyc05g055010	RNA-binding protein (AHRD V1 **-- D3TPM8_GLOMM); contains Interpro domain(s) IPR015464 RNA recognition motif-related	2.86	6.18	4.52	7.98	5.68	11.32	8.33	1.84	1	8.22	17.91	13.07	9.06	10.53	9.79	0.75	1	29.63	6.61	18.12	8.13	6.82	3.04	6	0.33	1	41.57	22.91	32.24	4.95	6.76	9.35	7.02	0.22	0.0190787	96.94	300.47	96.09	164.5	80.96	53.35	48.69	61	0.37	1
Solyc10g076710	1-phosphatidylinositol-4 5-bisphosphate phosphodiesterase (AHRD V1 ***- O49902_NICRU); contains Interpro domain(s) IPR001711 Phospholipase C, phosphatidylinositol-specific, Y domain IPR018029 C2 membrane targeting protein IPR000909 Phospholipase C, phosphatidylinositol-specific , X region	10.43	7.14	8.79	10.98	21.52	8.21	13.57	1.54	1	8.8	7.29	8.04	8.35	6.98	7.67	0.95	1	14.74	8.39	11.57	10.24	9.81	8.77	9.61	0.83	1	21.92	16.38	19.15	3.2	3.48	6.24	4.31	0.22	0.0194546	12.44	17.99	10.86	13.76	12.39	7.14	10.66	10.06	0.73	1
Solyc03g093800	Unknown Protein (AHRD V1)	175.72	262.39	219.06	244.52	281.65	846.35	457.51	2.09	1	70.2	49.87	60.03	43.54	31.53	37.53	0.63	1	206.03	1584.29	895.16	156.61	113.97	397.46	222.68	0.25	1	80.64	62.07	71.36	18.07	14.75	15.27	16.03	0.22	0.0239726	82.62	135.98	118.12	112.24	74.34	16.88	54.61	48.61	0.43	1
Solyc06g062780	Phospholipid-transporting ATPase (AHRD V1 **** C1GDL1_PARBD); contains Interpro domain(s) IPR006539 ATPase, P-type, phospholipid-translocating, flippase	2.41	2.37	2.39	3.75	4.75	3.44	3.98	1.67	1	2.7	3.87	3.29	3.33	2.94	3.13	0.95	1	12.59	3.49	8.04	3.55	4.5	3.86	3.97	0.49	1	9.51	13.47	11.49	2.13	2.05	3.47	2.55	0.22	0.0262605	5.48	5.43	2.27	4.39	1.85	1.53	3.48	2.29	0.52	1
Solyc01g006170	rRNA processing protein ebna1-binding protein-related (AHRD V1 *--* C4QG91_SCHMA); contains Interpro domain(s) IPR008610 Eukaryotic rRNA processing	18.88	16.34	17.61	11.7	19.82	15.51	15.68	0.89	1	11.11	11.99	11.55	10.94	3.31	7.12	0.62	1	22.26	16.12	19.19	10.65	10.99	9.1	10.25	0.53	1	21.47	18.68	20.07	3.13	4.95	5.07	4.38	0.22	0.0320855	11.63	11.23	4.22	9.03	2.83	3.52	6.09	4.15	0.46	1
Solyc04g015560	Beta-D-glucosidase (AHRD V1 ***- Q7XAS3_GOSHI); contains Interpro domain(s) IPR001764 Glycoside hydrolase, family 3, N-terminal	31.63	44.89	38.26	46.57	44.54	64.5	51.87	1.36	1	7.17	3.46	5.31	3.29	3.37	3.33	0.63	1	38.36	48.76	43.56	37.45	25.55	63.78	42.26	0.97	1	12.19	7.69	9.94	1.52	1.41	3.74	2.22	0.22	0.0418415	4.5	2.67	4.79	3.99	1.55	2.13	2.44	2.04	0.51	1
Solyc04g057930	Receptor-like kinase (AHRD V1 *-*- A7VM42_MARPO); contains Interpro domain(s) IPR002290 Serine/threonine protein kinase	2.14	2.46	2.3	2.8	2.76	1.02	2.19	0.95	1	6.32	7.24	6.78	9.25	5.97	7.61	1.12	1	1.92	2.3	2.11	1.07	0.61	2.9	1.53	0.72	1	8.32	4.96	6.64	1.08	1.25	2.01	1.45	0.22	0.0478844	9.82	15.12	8.54	11.16	21.74	5.32	11.39	12.82	1.15	1
Solyc03g097270	Cysteine proteinase inhibitor (AHRD V1 **** Q5Y7Z8_PETHY); contains Interpro domain(s) IPR000010 Proteinase inhibitor I25, cystatin	70.15	92.37	81.26	75.28	74.01	126.98	92.09	1.13	1	93.83	84.97	89.4	119.16	61.27	90.22	1.01	1	191	245.56	218.28	56.53	51	108.58	72.04	0.33	0.567028	214.84	195.38	205.11	38.16	38.03	65.78	47.32	0.23	0.00452299	258.88	303.32	292.6	284.93	131.46	133.59	105.55	123.53	0.43	1
Solyc06g007320	Ubiquitin-activating enzyme E1 (AHRD V1 ***- B9SKU8_RICCO); contains Interpro domain(s) IPR018075 Ubiquitin-activating enzyme, E1	8.74	15.43	12.09	14.98	12.58	19.67	15.74	1.3	1	14.9	18.28	16.59	18.9	11.64	15.27	0.92	1	37.11	19.06	28.09	12.62	11.42	12.84	12.29	0.44	1	60.47	51.02	55.75	10.82	10.76	17.34	12.97	0.23	0.00520832	47.69	72.04	40.75	53.49	30.81	19.61	23.9	24.77	0.46	1
Solyc06g008610	WRKY transcription factor 25 (AHRD V1 ***- C9DI14_9ROSI); contains Interpro domain(s) IPR003657 DNA-binding WRKY	9.51	9.83	9.67	9.61	7.18	11.07	9.29	0.96	1	16.55	18.71	17.63	16.61	11.21	13.91	0.79	1	21.17	19.06	20.12	7.59	5.51	12.08	8.39	0.42	1	50.59	34.16	42.38	8.99	7.37	12.73	9.7	0.23	0.00928177	33.54	33.73	15.95	27.74	18.38	11.9	16.93	15.74	0.57	1
Solyc01g006300	Peroxidase (AHRD V1 **** Q43774_SOLLC); contains Interpro domain(s) IPR002016 Haem peroxidase, plant/fungal/bacterial	6.92	9.41	8.16	13.95	55.77	21.3	30.34	3.72	1	26.81	35.26	31.03	27.23	14.65	20.94	0.67	1	124.77	18.59	71.68	23.04	15.63	9.25	15.97	0.22	1	147.49	184.63	166.06	24.16	33.87	58.69	38.91	0.23	0.00947747	74.53	93.88	55.38	74.6	82.31	24.78	80.27	62.45	0.84	1
Solyc03g097670	ATP binding protein (AHRD V1 **-- D7LS09_ARALY); contains Interpro domain(s) IPR003594 ATP-binding region, ATPase-like	7.48	3.66	5.57	5.26	4.52	2.65	4.14	0.74	1	2.62	3.55	3.08	4.73	2.68	3.71	1.2	1	18.78	5.34	12.06	3.28	3.98	2.95	3.4	0.28	1	11.18	8.43	9.8	1.38	1.29	4.06	2.24	0.23	0.011502	11.96	17.36	9.04	12.79	7.81	3.97	5.48	5.75	0.45	1
Solyc05g055910	Genomic DNA chromosome 5 P1 clone MRH10 (AHRD V1 **-- Q9FND1_ARATH); contains Interpro domain(s) IPR009291 Protein of unknown function DUF946, plant	1.95	2.2	2.08	2.57	3	4.59	3.39	1.63	1	3.65	4.41	4.03	3.83	2.95	3.39	0.84	1	8.11	6.47	7.29	2.49	1.9	5.56	3.32	0.45	1	12.86	11.32	12.09	1.91	1.3	5.03	2.75	0.23	0.0393965	9.84	14.4	5.44	9.89	8	2.83	6.65	5.83	0.59	1
Solyc07g042190	Os10g0422600 protein (Fragment) (AHRD V1 *-*- Q0IXM0_ORYSJ); contains Interpro domain(s) IPR007650 Protein of unknown function DUF581	46.34	45.34	45.84	50.34	58.98	43.92	51.08	1.11	1	62.39	69.66	66.03	74.19	51.72	62.95	0.95	1	91.09	33.47	62.28	37.8	50.64	39.52	42.65	0.68	1	139.53	79.18	109.36	17.45	17.96	41.07	25.49	0.23	0.0402714	80.98	50.49	46.97	59.48	38.85	12.82	38.22	29.96	0.5	1
Solyc02g077780	Necrotic spotted lesions 1 (Fragment) (AHRD V1 *-*- B6ZA38_HELPE); contains Interpro domain(s) IPR001862 Membrane attack complex component/perforin/complement C9	2.31	1.86	2.08	1.81	2.07	3.05	2.31	1.11	1	1.96	2.73	2.34	2.99	1.56	2.28	0.97	1	6.75	3.97	5.36	1.65	2.47	2.45	2.19	0.41	1	8.8	11.62	10.21	2.42	1.8	2.86	2.36	0.23	0.0450951	5.99	7.92	2.68	5.53	2.37	1.58	3.35	2.43	0.44	1
Solyc11g073200	Legumin 11S-globulin (AHRD V1 **-- Q39770_GINBI); contains Interpro domain(s) IPR014710 RmlC-like jelly roll fold	1.75	5.04	3.4	4.58	4.3	11.44	6.77	2	1	8.04	7.93	7.98	9.07	4.3	6.69	0.84	1	21.13	14.47	17.8	6.04	3.86	6.39	5.43	0.31	0.663776	22.01	23.3	22.66	3.72	4.67	7.42	5.27	0.23	0.0455171	21.8	29.64	24.53	25.32	13.21	8.29	9.11	10.2	0.4	1
Solyc07g064980	Vacuolar protein sorting-associated protein VTA1 homolog (AHRD V1 *--- C1C2K6_9MAXI); contains Interpro domain(s) IPR006745 Protein of unknown function DUF605	6.44	11.45	8.95	10.61	9.2	24.77	14.86	1.66	1	10.5	9.23	9.87	10.18	9.2	9.69	0.98	1	31.42	21.15	26.29	9.19	9.72	16.39	11.77	0.45	1	52.86	36.85	44.86	11.99	7.93	12.27	10.73	0.24	0.013123	21.76	31.64	15.6	23	8.17	9.41	13.75	10.44	0.45	1
Solyc06g061030	Two-component response regulator ARR11 (AHRD V1 *-*- B6UC09_MAIZE); contains Interpro domain(s) IPR006447 Myb-like DNA-binding region, SHAQKYF class	6.34	16.4	11.37	10.57	11.82	20.35	14.25	1.25	1	16.46	17.09	16.77	14.92	16.87	15.89	0.95	1	19.95	26.05	23	6.99	7.48	14.31	9.59	0.42	1	42.54	28.34	35.44	8.3	5.62	11.55	8.49	0.24	0.0138484	19.73	24.87	9.82	18.14	5.71	4.84	11.27	7.27	0.4	1
Solyc07g032230	IST1 homolog (AHRD V1 *--- C1BSR8_9MAXI); contains Interpro domain(s) IPR005061 Protein of unknown function DUF292, eukaryotic	4.08	4.16	4.12	4.19	4.45	7.82	5.49	1.33	1	3.74	5.52	4.63	5.73	3.04	4.38	0.95	1	13.95	11.12	12.54	4.51	4.68	6.84	5.34	0.43	1	19.12	19.27	19.2	4.13	3.55	6.13	4.6	0.24	0.0151426	9.22	15.11	4.12	9.48	3.26	2.22	5.46	3.65	0.38	1
Solyc11g066620	Aspartyl protease family protein (AHRD V1 **-- D7M1J9_ARALY); contains Interpro domain(s) IPR001461 Peptidase A1	6.43	10.48	8.46	11.13	8.64	20.33	13.37	1.58	1	13.19	16.65	14.92	15.73	8.55	12.14	0.81	1	40.49	35.31	37.9	15	15.25	22.37	17.54	0.46	1	41.69	42.97	42.33	6.41	6.84	17.63	10.29	0.24	0.0189401	43.75	43.32	31.08	39.38	13.66	21.99	19.97	18.54	0.47	1
Solyc07g007660	Unknown Protein (AHRD V1)	4.3	4.23	4.27	4.82	6.38	7.25	6.15	1.44	1	8.6	12.25	10.43	12.02	3.83	7.92	0.76	1	11.58	3.07	7.33	3.71	3.63	3.11	3.48	0.48	1	30.53	22.06	26.3	6.42	5.99	6.39	6.27	0.24	0.0362467	12.17	15.36	5.76	11.1	4.41	4.33	6.02	4.92	0.44	1
Solyc06g053220	Homeobox leucine zipper protein (AHRD V1 ***- B8YIB0_MIRJA); contains Interpro domain(s) IPR001356 Homeobox	46.11	46.84	46.48	51.39	40.88	85.07	59.11	1.27	1	14.95	17.41	16.18	13.81	6.55	10.18	0.63	1	38.76	73.18	55.97	19.87	23.83	73.21	38.97	0.7	1	31.96	17.79	24.88	4.41	5.12	8.41	5.98	0.24	0.0446482	10.75	8.54	1.77	7.02	3.63	1.65	5.92	3.73	0.53	1
Solyc03g032150	Serine/threonine kinase-like protein ABC1063 (AHRD V1 **** Q1KMP8_HORVD); contains Interpro domain(s) IPR002290 Serine/threonine protein kinase	5.74	7.18	6.46	8.92	8.69	15.55	11.05	1.71	1	6.38	7.13	6.75	7.44	4.31	5.88	0.87	1	22.2	20.16	21.18	6.76	7.11	9.5	7.79	0.37	0.96805	21.63	21.38	21.5	4.07	4.59	7.06	5.24	0.24	0.0450153	17.77	14.95	4.46	12.39	5.57	4.95	6.99	5.84	0.47	1
Solyc06g073060	Iaa-amino acid hydrolase 6 (AHRD V1 **** A9PG36_POPTR); contains Interpro domain(s) IPR017439 Peptidase M20D, mername-AA028/carboxypeptidase Ss1	18.56	30.12	24.34	27.09	26.62	41.84	31.85	1.31	1	18.16	20.26	19.21	19.06	14.17	16.61	0.86	1	59.46	45.72	52.59	23.14	23.49	34.34	26.99	0.51	1	50.4	72.92	61.66	13.42	11.92	18.56	14.63	0.24	0.0482397	66.33	57.71	59.01	61.02	26.88	27.3	24.75	26.31	0.43	1
Solyc02g093830	Glucose-6-phosphate 1-dehydrogenase (AHRD V1 **** Q2XTC4_SOLTU); contains Interpro domain(s) IPR001282 Glucose-6-phosphate dehydrogenase	10.46	16.14	13.3	15.68	16.69	30.47	20.95	1.57	1	16.74	16.82	16.78	22.86	13.51	18.18	1.08	1	66.18	39.54	52.86	22.51	17.46	18.27	19.41	0.37	0.676862	55.69	69.7	62.7	11.09	15.32	20.69	15.7	0.25	0.0181791	45.86	58.3	36.1	46.75	24.36	14.96	25.94	21.75	0.47	1
Solyc02g071800	Receptor like kinase, RLK	11.56	15.76	13.66	14.47	12.34	19.7	15.5	1.13	1	6.15	7.91	7.03	6.76	3.12	4.94	0.7	1	16.05	33.33	24.69	8.67	8.37	21.32	12.79	0.52	1	23.22	18.52	20.87	4.31	4.41	6.65	5.12	0.25	0.0220053	5.72	7.43	2.59	5.25	1.03	0.92	4.59	2.18	0.42	1
Solyc09g059040	Alcohol dehydrogenase zinc-containing (AHRD V1 *-*- D3UKE0_LISSS); contains Interpro domain(s) IPR002085 Alcohol dehydrogenase superfamily, zinc-containing	23.39	23.23	23.31	22.2	22.07	46.57	30.28	1.3	1	22.33	29.59	25.96	32.45	15.63	24.04	0.93	1	71.72	48.2	59.96	22.46	21.27	37.28	27	0.45	1	68.72	89.03	78.88	12.62	15.28	30.37	19.42	0.25	0.0311703	84.81	89.03	47.72	73.85	38.24	24.07	33.48	31.93	0.43	1
Solyc04g079640	Cytochrome P450	12.77	10.26	11.52	16.64	23.37	27.65	22.55	1.96	1	5.5	4.02	4.76	6.18	4.02	5.1	1.07	1	40.67	25.53	33.1	21.63	22.37	17.82	20.61	0.62	1	24.93	29.8	27.37	4.85	6.48	9.11	6.81	0.25	0.0318783	12.87	26.42	10.05	16.45	6.88	4.48	8.57	6.64	0.4	1
Solyc10g078290	BZIP family transcription factor (Fragment) (AHRD V1 *-*- Q677A7_HYAOR); contains Interpro domain(s) IPR011616 bZIP transcription factor, bZIP-1	2.88	3.79	3.33	3.86	5.37	8.79	6.01	1.8	1	5.73	6.17	5.95	7.91	5.86	6.88	1.16	1	25.93	9.88	17.91	5.67	5.51	7.6	6.26	0.35	1	24.78	23.17	23.98	4.78	5.37	7.8	5.98	0.25	0.0338316	13.91	31.74	14.18	19.94	12.03	6.93	11.06	10.01	0.5	1
Solyc07g005210	Outer membrane lipoprotein blc (AHRD V1 **-- D0RZG9_ACICA); contains Interpro domain(s) IPR002345 Lipocalin	71.34	42.01	56.67	73.32	60	52.63	61.98	1.09	1	107.36	160.86	134.11	114.3	118.54	116.42	0.87	1	74.57	65.01	69.79	38.57	36.06	46.36	40.33	0.58	1	182.92	158.13	170.52	28.05	38.52	64.53	43.7	0.26	0.0181791	742.56	966.8	638.85	782.74	558.9	157.3	310.58	342.26	0.44	1
Solyc10g078590	Unknown Protein (AHRD V1)	116.14	95.15	105.65	185.45	170.91	280.23	212.2	2.01	1	65.5	114.55	90.03	99.97	36.46	68.22	0.76	1	245.68	280.65	263.16	127.91	121.9	134.44	128.08	0.49	1	198.58	192.03	195.31	32.38	46.02	73.52	50.64	0.26	0.0224881	153.91	199.84	57.45	137.07	108.61	28.03	81.98	72.87	0.53	1
Solyc03g113220	SPFH domain/band 7 family protein (AHRD V1 **-- D7VZN9_9FLAO); contains Interpro domain(s) IPR001107 Band 7 protein	22.59	18.95	20.77	24.07	22.94	46.39	31.13	1.5	1	34	39.48	36.74	40.1	23.84	31.97	0.87	1	92.62	46.27	69.45	27.75	23.73	30.85	27.44	0.4	1	92.87	116.11	104.49	22.54	23.82	35.43	27.26	0.26	0.0254056	76.64	92.98	52.79	74.14	35.75	13.43	36.97	28.72	0.39	1
Solyc01g106320	Octicosapeptide/Phox/Bem1p domain-containing protein (AHRD V1 *--- D7MPG4_ARALY); contains Interpro domain(s) IPR000270 Octicosapeptide/Phox/Bem1p	4.01	10.18	7.09	6.89	11.29	19.25	12.48	1.76	1	12.67	6.69	9.68	11.94	9.58	10.76	1.11	1	38.4	17.24	27.82	10.8	8.62	11.94	10.45	0.38	1	54.62	34.34	44.48	11.85	9.21	13.39	11.48	0.26	0.0279005	22.07	41.47	14.47	26	13.86	7.14	16.11	12.37	0.48	1
Solyc09g075860	Lipoxygenase (AHRD V1 **** Q41430_SOLTU); contains Interpro domain(s) IPR001246 Lipoxygenase, plant	28.39	37.59	32.99	41.77	36.98	51.38	43.38	1.31	1	6.41	7.43	6.92	5.35	5.06	5.21	0.75	1	62.18	51.84	57.01	44.99	40.72	41.35	42.35	0.74	1	33.62	21.05	27.34	6.5	6.06	8.96	7.17	0.26	0.0333707	11.8	16.31	6.26	11.46	4.74	3.12	6.68	4.85	0.42	1
Solyc08g067630	Unknown Protein (AHRD V1)	38.74	36.28	37.51	45.86	42.03	66.49	51.46	1.37	1	24.49	48.93	36.71	33.52	22.53	28.03	0.76	1	49.87	55.55	52.71	51.28	39.78	38.79	43.28	0.82	1	108.75	91.36	100.06	9.05	25.54	42.94	25.84	0.26	0.0433394	128.93	128.8	59.21	105.65	56.96	53.43	46.28	52.22	0.49	1
Solyc07g041910	Cathepsin H (AHRD V1 ***- B2D1T2_PIG); contains Interpro domain(s) IPR013128 Peptidase C1A, papain	452.45	105.79	279.12	258.92	149.16	208.43	205.5	0.74	1	73.48	44.65	59.06	46.19	87.88	67.03	1.13	1	107.84	461.49	284.67	90.76	65.4	145.02	100.39	0.35	1	228.65	131.89	180.27	30.18	43.51	67.45	47.05	0.26	0.0472853	149.82	152.91	259.72	187.48	130.27	263.71	100.15	164.71	0.88	1
Solyc04g082890	BZIP transcription factor protein (AHRD V1 **** B2CM16_SOLCH); contains Interpro domain(s) IPR011700 Basic leucine zipper	28.94	29.43	29.19	29.62	23.88	48.86	34.12	1.17	1	38.57	40.11	39.34	41.56	27.63	34.59	0.88	1	134.27	63.35	98.81	33.57	31.46	40.04	35.02	0.35	0.997346	121.54	112.17	116.86	29.5	29.3	35.42	31.41	0.27	0.0316147	110.18	127.1	90.02	109.1	52.97	35.27	47.61	45.28	0.42	1
Solyc07g065230	C2 domain-containing protein (AHRD V1 ***- D7MKI6_ARALY)	64.04	139.12	101.58	104.33	113.12	252.64	156.7	1.54	1	47.56	49.17	48.37	42.84	36.77	39.81	0.82	1	134.47	208.34	171.41	65.63	58.68	172.07	98.79	0.58	1	158.47	126.11	142.29	27.67	31.25	54.29	37.74	0.27	0.0367152	110.13	153.31	77.32	113.59	91.44	73.71	76.47	80.54	0.71	1
Solyc07g043590	Amine oxidase family protein (AHRD V1 **** Q1EPI3_MUSAC); contains Interpro domain(s) IPR002937 Amine oxidase	9.59	9.89	9.74	11.63	8.51	7.3	9.15	0.94	1	34.68	43.48	39.08	32.34	33.61	32.98	0.84	1	142.49	18.26	80.38	21.11	16.33	7.71	15.05	0.19	1	57.5	65.15	61.33	15.34	14.63	19.93	16.63	0.27	0.03813	70.77	117.27	64.73	84.26	85.57	42.56	53.82	60.65	0.72	1
Solyc09g020190	Phosphoesterase family protein (AHRD V1 ***- D7KH02_ARALY); contains Interpro domain(s) IPR007312 Phosphoesterase	6.6	10.52	8.56	10.24	10.31	24.8	15.12	1.77	1	15.11	27.1	21.11	21.35	10.14	15.75	0.75	1	41.61	27.68	34.64	19.74	15.39	14.1	16.41	0.47	1	53.47	58.68	56.08	12.98	14.16	18.8	15.31	0.27	0.0422833	43.12	51.63	27.63	40.79	22.98	12.61	22.17	19.25	0.47	1
Solyc12g095910	Vacuolar processing enzyme-3 (AHRD V1 **-- Q852T0_TOBAC); contains Interpro domain(s) IPR001096 Peptidase C13, legumain	51.94	77.06	64.5	96.95	87.71	135.35	106.67	1.65	1	25.97	23.44	24.7	28.72	21.02	24.87	1.01	1	122.5	136.78	129.64	86.91	64.43	99.35	83.56	0.64	1	61.92	40.54	51.23	12.19	14.58	14.72	13.83	0.27	0.0494601	38	50.31	39.23	42.51	43.05	15.83	28.91	29.26	0.69	1
Solyc04g005700	Major latex-like protein (AHRD V1 **-- B5THI3_PANGI); contains Interpro domain(s) IPR000916 Bet v I allergen	303.89	423.44	363.66	172.19	80.27	120.62	124.36	0.34	0.0395441	763.34	451.2	607.27	147.18	271.84	209.51	0.35	1	376.1	291.12	333.61	562.03	458.58	334.33	451.65	1.35	1	100.21	185.4	142.81	274.66	241.84	320.2	278.9	1.95	7.27e-05	111.49	88.56	62.26	87.44	20.56	26.97	146.33	64.62	0.74	1
Solyc12g057100	Purine permease family protein (AHRD V1 **-- D7MCV2_ARALY); contains Interpro domain(s) IPR004853 Protein of unknown function DUF250	8.34	5.92	7.13	10.73	8.87	4.62	8.07	1.13	1	8.17	8.35	8.26	12.31	5.75	9.03	1.09	1	11.19	4.85	8.02	14.96	16.94	4.07	11.99	1.5	1	3.82	6.68	5.25	9.84	7.89	13.8	10.51	2	0.00508843	7.63	11.76	13.42	10.94	7.67	11.85	12.03	10.52	0.96	1
Solyc01g091360	Homology to unknown gene (AHRD V1 ***- Q00VP3_OSTTA); contains Interpro domain(s) IPR010865 Protein of unknown function DUF1499	67.47	48.86	58.16	33.27	30.49	30.61	31.46	0.54	0.946291	21.08	7.48	14.28	9.75	22.91	16.33	1.14	1	13.16	37.94	25.55	22.91	15.6	70.47	36.33	1.42	1	5.59	7.19	6.39	12.39	9.7	16.62	12.9	2.02	0.00394404	11.18	5.39	7.48	8.02	11.59	31.99	15.24	19.61	2.45	1
Solyc02g085100	Aldose 1-epimerase family protein (AHRD V1 **** D7MMG0_ARALY); contains Interpro domain(s) IPR014718 Glycoside hydrolase-type carbohydrate-binding, subgroup	183.13	176.3	179.72	159.09	147.66	98.74	135.16	0.75	1	73.3	43.14	58.22	42.94	85.05	63.99	1.1	1	76.03	157.63	116.83	103.02	97.56	214.53	138.37	1.18	1	27.41	30.92	29.16	62.5	54.99	60.18	59.22	2.03	0.000106738	67.28	44.42	76.75	62.82	70.79	107.68	66.65	81.71	1.3	1
Solyc04g077690	Unknown Protein (AHRD V1)	15.4	12.45	13.93	6.75	12.31	3.66	7.57	0.54	1	14.15	8.76	11.46	10.38	8.91	9.64	0.84	1	6.12	2.8	4.46	6.96	7.28	2.65	5.63	1.26	1	2.07	6.67	4.37	6.78	7.86	12.1	8.91	2.04	0.0246443	6.08	5.55	8.3	6.64	4.83	11.7	6.4	7.64	1.15	1
Solyc07g065670	Unknown Protein (AHRD V1)	7.01	5.98	6.5	5.68	5.23	12.5	7.8	1.2	1	16.42	26.88	21.65	13.6	10.52	12.06	0.56	1	3.83	12.74	8.29	7.48	8.53	8.61	8.21	0.99	1	14.67	26.42	20.55	42.54	46.68	36.87	42.03	2.05	0.0078717	17.45	15.16	9.44	14.02	9.63	0.72	21.37	10.57	0.75	1
Solyc07g045080	Alcohol dehydrogenase zinc-containing (AHRD V1 **-* B4RDK4_PHEZH); contains Interpro domain(s) IPR002085 Alcohol dehydrogenase superfamily, zinc-containing	57.28	21.57	39.42	52.99	47.11	20.22	40.11	1.02	1	14.46	12.33	13.39	17.08	15.51	16.29	1.22	1	25.65	8.24	16.95	37.4	50.21	20.45	36.02	2.13	1	5.32	7.14	6.23	15.67	11.41	11.23	12.77	2.05	0.027629	2.75	0.64	0.64	1.34	2.09	0.18	8.31	3.53	2.63	1
Solyc08g065850	Unknown Protein (AHRD V1)	168.63	215.33	191.98	349.92	337.76	173.8	287.16	1.5	1	1205.98	632.73	919.36	1011.12	1464.89	1238.01	1.35	1	394.42	146.72	270.57	285.1	334.51	207.82	275.81	1.02	1	176.16	277.13	226.64	346.77	423.61	630.73	467.04	2.06	6.56e-05	808.18	434.19	780.77	674.38	907.42	1674.37	763.16	1114.98	1.65	1
Solyc03g117560	Blue copper-like protein (AHRD V1 **-- B8Y8A0_GOSHI); contains Interpro domain(s) IPR003245 Plastocyanin-like	19.2	27.2	23.2	23.94	27.35	18.65	23.31	1	1	7.55	2.93	5.24	5.22	6.76	5.99	1.14	1	35.35	13.59	24.47	39.19	36.14	23.22	32.85	1.34	1	6.15	7.67	6.91	15.27	13.56	13.88	14.24	2.06	0.00265594	6.87	4.41	2.59	4.62	1.74	11.18	6.92	6.61	1.43	1
Solyc08g079090	Laccase-22 (AHRD V1 **-- LAC22_ORYSJ); contains Interpro domain(s) IPR001117 Multicopper oxidase, type 1	25.7	22.32	24.01	22.83	20.84	14.96	19.54	0.81	1	19.8	8.89	14.35	12.6	22.95	17.77	1.24	1	13.01	11.15	12.08	18.24	16.02	17.03	17.1	1.42	1	7.92	7.05	7.48	9.85	11.9	24.59	15.45	2.06	0.00855578	21.46	8.73	8.21	12.8	2.72	8.92	13.11	8.25	0.64	1
Solyc03g118120	Transferase transferring glycosyl groups (AHRD V1 **-* D7MH74_ARALY)	243.77	175.87	209.82	172.78	137.5	226.64	178.97	0.85	1	150.33	122.24	136.28	90.03	164.93	127.48	0.94	1	85.67	273.6	179.64	136.87	156.23	281.26	191.45	1.07	1	58	65.96	61.98	126.44	129.86	128.72	128.34	2.07	5.34e-05	89.73	65.52	109.08	88.11	106.2	217.66	108.38	144.08	1.64	1
Solyc02g080230	Rop-interactive crib motif-containing protein 1 (AHRD V1 *--- D7LGA6_ARALY); contains Interpro domain(s) IPR000095 PAK-box/P21-Rho-binding	21.41	17.8	19.61	21.29	18.44	5.78	15.17	0.77	1	25.48	18.04	21.76	22.47	22.36	22.41	1.03	1	10.36	1.69	6.02	12.96	16.66	5.49	11.7	1.94	1	8.77	4.78	6.78	11.17	8.81	22.19	14.06	2.07	0.0106524	11.02	8.05	12.03	10.37	4.02	7.26	12.32	7.87	0.76	1
Solyc12g014010	Glucosyltransferase (AHRD V1 ***- Q8RU72_TOBAC); contains Interpro domain(s) IPR002213 UDP-glucuronosyl/UDP-glucosyltransferase	1.29	4.12	2.71	7.17	7.48	18.47	11.04	4.08	1	4.76	3.8	4.28	5.84	4.26	5.05	1.18	1	7.41	3.75	5.58	8.82	11.79	15.18	11.93	2.14	0.726334	10.61	7.4	9	17.61	22	16.52	18.71	2.08	0.00914255	7.07	7.42	4.2	6.23	1.86	1.17	13.08	5.37	0.86	1
Solyc09g007750	Receptor-like kinase (AHRD V1 *-*- C6ZRP5_SOYBN); contains Interpro domain(s) IPR002290 Serine/threonine protein kinase	2.21	3.62	2.92	2.83	2.99	1.43	2.42	0.83	1	2.48	1.47	1.98	4.44	2.49	3.47	1.75	1	2.73	1.25	1.99	3.79	4.56	1.33	3.23	1.62	1	1.13	1.99	1.56	2.52	2.15	5.07	3.25	2.08	0.0223432	2.04	2.14	2.13	2.1	1.27	1.22	1.96	1.48	0.71	1
Solyc07g042390	Pectinesterase (AHRD V1 **** B7SIX2_9CONI); contains Interpro domain(s) IPR006501 Pectinesterase inhibitor	42.86	38.27	40.56	33.6	48.66	26.3	36.19	0.89	1	46.98	8.59	27.78	28.91	80.93	54.92	1.98	1	19.97	16.61	18.29	18.8	23.55	62.42	34.92	1.91	1	10.92	15.82	13.37	21.69	23.42	38.95	28.02	2.1	0.00141877	30.73	36.54	38.7	35.32	16.97	47.24	23.94	29.38	0.83	1
Solyc02g063380	Unknown Protein (AHRD V1)	9.81	17.87	13.84	8.1	10.8	13.39	10.76	0.78	1	18.03	7.28	12.66	7.95	18.92	13.44	1.06	1	8.78	9.73	9.25	11.9	11.24	30.55	17.9	1.93	1	7.82	13.12	10.47	13.96	21.99	30.28	22.08	2.11	0.0136822	19.09	10.61	14.68	14.79	2.99	8.73	13.16	8.29	0.56	1
Solyc01g111660	Aquaporin-like protein (AHRD V1 ***- Q8W1A8_PETHY); contains Interpro domain(s) IPR012269 Aquaporin	147.84	113.91	130.88	115.26	125.12	111.93	117.44	0.9	1	156.76	52.18	104.47	120.92	190.77	155.84	1.49	1	117.28	67.88	92.58	190.15	221.83	121.96	177.98	1.92	1	58.2	86.88	72.54	150.7	136.13	173.72	153.52	2.12	2.87e-05	133.65	90.74	82.4	102.26	28.92	103.92	107.18	80.01	0.78	1
Solyc10g005340	Rop-interactive crib motif-containing protein 1 (AHRD V1 *--- D7LGA6_ARALY); contains Interpro domain(s) IPR000095 PAK-box/P21-Rho-binding	43.5	32.6	38.05	27.52	27.51	45.91	33.65	0.88	1	63.28	64.29	63.79	43.74	46.06	44.9	0.7	1	14.6	39.24	26.92	26.56	27.52	66.93	40.34	1.5	1	25.43	26.69	26.06	41.79	48.6	75.01	55.13	2.12	0.000117832	26.47	12.35	11.42	16.75	8.64	6.78	29.7	15.04	0.9	1
Solyc03g095870	Unknown Protein (AHRD V1)	8.33	11.73	10.03	13.64	14.03	18.15	15.27	1.52	1	25.76	19.36	22.56	15.14	21.38	18.26	0.81	1	10.81	1.89	6.35	12.21	13.12	5.63	10.32	1.63	1	14.55	10.1	12.32	26.72	28.5	23.29	26.17	2.12	0.0389449	3.93	3.09	3.08	3.37	2.99	7.05	7.43	5.82	1.73	1
Solyc09g074630	Phototropic-responsive NPH3 family protein (AHRD V1 **-- D7KCA4_ARALY); contains Interpro domain(s) IPR004249 NPH3	1.72	1.84	1.78	1.64	3.67	1.32	2.21	1.24	1	3.06	1.61	2.33	4.84	4.68	4.76	2.04	1	2.38	1.19	1.78	2.3	1.99	2.46	2.25	1.26	1	2	2.41	2.21	3.63	4.98	5.46	4.69	2.13	0.0065941	2.48	4.61	2.8	3.3	3.05	1.03	3.9	2.66	0.81	1
Solyc04g078900	Cytochrome P450	8.86	12.09	10.47	10.46	12.44	24.14	15.68	1.5	1	22.41	26.67	24.54	21.47	18.64	20.05	0.82	1	10.1	48.34	29.22	21.32	23.41	13.78	19.5	0.67	1	11.17	15.54	13.36	25.85	22.75	37.42	28.67	2.15	8.35e-05	48.4	59.65	39.93	49.33	59.48	41.21	46.36	49.02	0.99	1
Solyc03g123410	Oxalate oxidase-like germin 171 (AHRD V1 **** Q9FPQ0_BETVU); contains Interpro domain(s) IPR014710 RmlC-like jelly roll fold	223.38	214.75	219.06	370.32	410.38	130.25	303.65	1.39	1	277.71	89.31	183.51	280.89	365.34	323.12	1.76	1	226.72	117.88	172.3	397.15	275.86	114.12	262.38	1.52	1	52.82	125.99	89.41	181.94	204.57	189.25	191.92	2.15	0.000182712	200.57	43.83	77.3	107.23	26.22	201.35	115.58	114.38	1.07	1
Solyc03g113250	Nitrate transporter (AHRD V1 **-* Q8LG02_ARATH); contains Interpro domain(s) IPR000109 TGF-beta receptor, type I/II extracellular region	1.2	1.5	1.35	1.1	1.99	2.57	1.89	1.4	1	2.95	2.19	2.57	2.59	2.41	2.5	0.97	1	1.07	0.13	0.6	4.46	2.64	0.49	2.53	4.22	1	0.87	2.36	1.61	3.97	3.18	3.25	3.47	2.15	0.00599076	1.36	1.09	0.33	0.93	0.21	0.65	2.08	0.98	1.06	1
Solyc01g096260	Unknown Protein (AHRD V1)	14.15	14.8	14.48	15.21	13.33	14.31	14.28	0.99	1	3.26	1.95	2.6	4.79	3.39	4.09	1.57	1	13.22	28	20.61	14.59	16.23	24.94	18.59	0.9	1	3.09	4.11	3.6	5.26	7.85	10.64	7.92	2.2	0.00635054	3.89	2.31	2.12	2.77	1.8	1.42	5.24	2.82	1.02	1
Solyc03g005900	GDSL esterase/lipase At5g45670 (AHRD V1 **** GDL82_ARATH); contains Interpro domain(s) IPR001087 Lipase, GDSL	8.29	3.78	6.04	1.14	7.08	4.05	4.09	0.68	1	3.84	2.74	3.29	3.31	3.81	3.56	1.08	1	3.81	0.85	2.33	4.81	5.62	3.88	4.77	2.05	1	1.15	2.19	1.67	3.64	1.91	5.5	3.68	2.21	0.0412553	2.49	0	0.61	1.03	0.33	2.1	2.32	1.58	1.53	1
Solyc06g052010	IQ-domain 21 (AHRD V1 **-- D7LSG5_ARALY); contains Interpro domain(s) IPR000048 IQ calmodulin-binding region	2.2	4.32	3.26	2.14	3.03	1.94	2.37	0.73	1	13.47	8.9	11.19	6.15	6.57	6.36	0.57	1	3.52	1	2.26	4.98	5.31	3.92	4.74	2.1	1	2.19	7.34	4.76	12.66	7.41	11.86	10.64	2.23	0.0152513	2.67	1.4	1.24	1.77	0.45	7.97	6.72	5.05	2.85	1
Solyc07g052480	Isocitrate lyase (AHRD V1 **** Q9FQD2_IPOBA); contains Interpro domain(s) IPR006254 Isocitrate lyase	13.15	28.38	20.77	17.28	19.41	44.31	27	1.3	1	10.24	19.22	14.73	6.38	13.41	9.89	0.67	1	14.73	16.63	15.68	17.97	32.46	55.33	35.25	2.25	1	3.05	19.34	11.2	28.78	14.67	31.86	25.1	2.24	0.0436023	4.2	3.76	35.89	14.62	18.56	12.84	22.29	17.9	1.22	1
Solyc01g087760	Subtilisin-like protease (AHRD V1 ***- O82777_SOLLC); contains Interpro domain(s) IPR015500 Peptidase S8, subtilisin-related	1.57	4.93	3.25	5.36	9.22	32.6	15.73	4.84	1	4.37	3.21	3.79	1.66	3.17	2.42	0.64	1	14.2	12.16	13.18	29.33	14.88	22.35	22.19	1.68	1	13.59	16.67	15.13	30.61	35.03	37.04	34.23	2.26	0.00533348	0.74	2.34	0	1.03	0	1.78	14.04	5.27	5.14	1
Solyc07g054580	GH3 family protein (AHRD V1 ***- B9N2A3_POPTR); contains Interpro domain(s) IPR004993 GH3 auxin-responsive promoter	10.56	7.6	9.08	4.51	5.37	5	4.96	0.55	1	9.84	7.15	8.5	3.14	6.12	4.63	0.55	1	18.8	7.73	13.27	15.69	16.93	12.85	15.16	1.14	1	5.89	14.41	10.15	23.34	18.05	27.93	23.11	2.28	4.11e-05	3.97	3.12	2.17	3.09	0.55	1.08	14.39	5.34	1.73	1
Solyc05g008240	Unknown Protein (AHRD V1)	25.32	16.91	21.12	30.07	15.82	20.85	22.25	1.05	1	92.08	91.1	91.59	178.58	53.02	115.8	1.26	1	11.99	26.08	19.04	16.31	21.27	3.42	13.67	0.72	1	41.63	26.8	34.22	60.67	92.45	82.03	78.38	2.29	0.00407211	58.96	92	46.67	65.88	58.28	47.63	56.61	54.17	0.82	1
Solyc03g118410	Acyl carrier protein (AHRD V1 ***- Q672Q9_SOLLC); contains Interpro domain(s) IPR003231 Acyl carrier protein (ACP)	439.06	293.8	366.43	213.51	218.48	180.66	204.22	0.56	0.962141	245.97	68.12	157.05	117.41	276.79	197.1	1.26	1	158.95	111.02	134.98	340.89	333.84	242.39	305.71	2.26	0.217372	95.72	136.38	116.05	246.48	279.66	279.23	268.46	2.31	6.21e-06	159.95	52.28	83.39	98.54	41.5	244.31	151.88	145.9	1.48	1
Solyc04g081870	Expansin (AHRD V1 ***- Q9FVH0_SOLLC); contains Interpro domain(s) IPR002963 Expansin	35.29	31.32	33.3	14.53	23.9	14.24	17.56	0.53	0.948987	82.48	45.23	63.86	72.99	77.12	75.06	1.18	1	16.29	1.59	8.94	20.12	17.19	4.42	13.91	1.56	1	6.16	10.54	8.35	16.36	15.6	25.93	19.3	2.31	0.000176371	40.01	23.52	19.35	27.63	27.96	21.58	27.97	25.84	0.94	1
Solyc02g089030	AT1G74160 protein (Fragment) (AHRD V1 ***- B9DHP4_ARATH)	17.78	31.49	24.63	11.36	22.87	45.37	26.53	1.08	1	27.16	6.69	16.93	10.99	11.53	11.26	0.67	1	27.03	47.31	37.17	48.48	38.26	39.87	42.2	1.14	1	22.82	20.66	21.74	39.45	29.69	82.97	50.7	2.33	0.0215186	18.83	20.63	8.56	16.01	8.73	11.75	40.24	20.24	1.26	1
Solyc03g096460	Lipoxygenase homology domain-containing protein 1 (AHRD V1 **-- LOXH1_MOUSE); contains Interpro domain(s) IPR001024 Lipoxygenase, LH2	38.92	53.76	46.34	30.99	25.5	53.45	36.65	0.79	1	28.8	9.66	19.23	14.98	29.63	22.3	1.16	1	49.53	43.22	46.38	79.99	77.7	65.08	74.26	1.6	1	8.17	22.95	15.56	37.83	34.17	38.69	36.9	2.37	5.91e-05	28.59	15.71	24.06	22.79	5.79	30.17	16.54	17.5	0.77	1
Solyc07g063970	Transcription factor (Fragment) (AHRD V1 *-** D6MKQ1_9ASPA); contains Interpro domain(s) IPR007087 Zinc finger, C2H2-type	7.73	4.99	6.36	2.93	4	1.65	2.86	0.45	0.758845	5.8	5.85	5.82	4.65	4.13	4.39	0.75	1	1.76	1.9	1.83	3.47	4.56	4.1	4.04	2.21	0.878144	1.48	1.92	1.7	3.97	3.38	5.05	4.13	2.43	0.00355976	2.33	1.88	2.81	2.34	1.71	2.25	3.66	2.54	1.09	1
Solyc09g075590	Unknown Protein (AHRD V1)	32.22	64.75	48.48	53.57	50.34	35.54	46.48	0.96	1	60.88	18.58	39.73	24.17	55.75	39.96	1.01	1	16.96	20.25	18.61	25.8	31.33	76.09	44.41	2.39	1	9.16	4.91	7.04	12.55	11.71	27.62	17.29	2.46	0.00404534	30.04	11.04	17.28	19.45	9.16	32.77	26.12	22.68	1.17	1
Solyc01g096880	Nitrate transporter (AHRD V1 **** Q9SZY4_ARATH); contains Interpro domain(s) IPR000109 TGF-beta receptor, type I/II extracellular region	19.69	12.99	16.34	22.56	29.23	19.96	23.92	1.46	1	20.77	9.99	15.38	59.27	37.13	48.2	3.13	0.00614431	8.22	21.62	14.92	18.96	19.32	11.78	16.69	1.12	1	4.7	9.35	7.03	12.04	14.71	25.32	17.36	2.47	2.3e-05	33.42	35.64	22.67	30.58	17.71	17.07	18.69	17.82	0.58	1
Solyc05g051200	Ethylene-responsive transcription factor 1A (AHRD V1 *-** A9P6A4_MEDTR); contains Interpro domain(s) IPR001471 Pathogenesis-related transcriptional factor and ERF, DNA-binding	2.5	1.22	1.86	2.33	3.09	5.24	3.55	1.91	1	11.5	8.43	9.96	13.35	6.82	10.09	1.01	1	6.07	4.54	5.3	15.9	18.15	8.63	14.23	2.68	0.956771	10.5	22.28	16.39	36.65	43.33	41.54	40.51	2.47	4.11e-05	14.41	12.93	3.84	10.39	7.19	3.76	22.38	11.11	1.07	1
Solyc08g066220	Decarboxylase family protein (AHRD V1 *-*- A7GHE9_CLOBL); contains Interpro domain(s) IPR002129 Pyridoxal phosphate-dependent decarboxylase	2.34	2.63	2.48	2.83	1.9	1.83	2.19	0.88	1	6.68	5.56	6.12	1.89	3.15	2.52	0.41	1	20.69	1.86	11.28	22.89	10.7	2.68	12.09	1.07	1	1.28	4.56	2.92	6.26	5.84	9.64	7.25	2.48	0.000803698	2.5	2.5	1.42	2.14	0.17	0.27	5.4	1.95	0.91	1
Solyc10g048030	Major latex-like protein (AHRD V1 **-- B5THI3_PANGI); contains Interpro domain(s) IPR000916 Bet v I allergen	280.63	294.42	287.52	182.11	120.97	191.97	165.02	0.57	1	537.55	396.74	467.14	110.73	401.37	256.05	0.55	1	580.11	454.53	517.32	998.27	627.12	377.62	667.67	1.29	1	117.37	209.48	163.43	389.88	483.11	345.75	406.25	2.49	0.00760401	249.07	287.98	111.58	216.21	62.95	51.79	184.95	99.9	0.46	1
Solyc06g049050	Expansin (AHRD V1 ***- O82625_SOLLC); contains Interpro domain(s) IPR007112 Expansin 45, endoglucanase-like IPR007117 Pollen allergen/expansin, C-terminal	21.73	18.76	20.25	6.74	10.76	11.51	9.67	0.48	0.577131	258.94	173.01	215.97	234.48	266.03	250.25	1.16	1	17.15	2.28	9.71	40.17	38.07	5.41	27.88	2.87	1	22.32	69.76	46.04	140.78	109.25	94.29	114.77	2.49	0.0260867	75.1	45.41	26.03	48.85	40.41	71.73	63.16	58.43	1.2	1
Solyc08g069040	Peroxidase 1 (AHRD V1 **** Q84UA9_ARTAN); contains Interpro domain(s) IPR002016 Haem peroxidase, plant/fungal/bacterial	2.22	3.19	2.71	2.53	2.76	5.32	3.54	1.31	1	0.79	0.12	0.46	2.48	1.74	2.11	4.64	0.521057	4.29	1.66	2.98	12.44	8.95	4.77	8.72	2.93	1	1.93	2.65	2.29	2.97	6.35	7.86	5.73	2.5	0.0192728	3.82	1.94	0.39	2.05	0.56	1.18	4.76	2.17	1.06	1
Solyc10g044520	Ferredoxin I (AHRD V1 ***- Q93XJ9_SOLTU); contains Interpro domain(s) IPR010241 Ferredoxin [2Fe-2S], plant	9391.18	7651.43	8521.31	8094.2	8405.12	3682.07	6727.13	0.79	1	10991	9879.78	10435.4	13356	13763.6	13559.8	1.3	1	3691.37	3990.55	3840.96	7631.14	5990.32	3439.08	5686.85	1.48	1	4146.74	5384.53	4765.64	12079.6	13735.9	10070.1	11961.9	2.51	0.00431643	7261.99	5113.86	12577	8317.62	13061.8	36284.9	11844	20396.9	2.45	1
Solyc01g110880	Auxin-induced SAUR-like protein (AHRD V1 ***- Q8S351_CAPAN); contains Interpro domain(s) IPR003676 Auxin responsive SAUR protein	13.88	12.24	13.06	7.6	10.35	12.83	10.26	0.79	1	8.92	8.58	8.75	11.54	5.33	8.43	0.96	1	10.34	10.89	10.62	21.33	10.43	8.1	13.29	1.25	1	3.63	5.56	4.6	10.18	14.68	10.22	11.69	2.54	0.0387846	7.15	11.25	8.72	9.04	5.9	28.48	6.3	13.56	1.5	1
Solyc01g007450	50S ribosomal protein L33 chloroplastic (AHRD V1 ***- D3WBK4_9AQUA); contains Interpro domain(s) IPR001705 Ribosomal protein L33	46.61	58.94	52.77	52.26	89.02	35.21	58.83	1.11	1	20.25	30.44	25.34	28.43	21.4	24.91	0.98	1	22.42	32.2	27.31	35.38	52.86	18.9	35.71	1.31	1	6.9	13.16	10.03	21.2	24.25	31.64	25.7	2.56	0.0114703	26.4	17.55	18.41	20.79	24.81	39.98	22.62	29.14	1.4	1
Solyc01g007810	Plant-specific domain TIGR01568 family protein (AHRD V1 *--- B6U9N9_MAIZE); contains Interpro domain(s) IPR006458 Protein of unknown function DUF623, plant	15.14	6.54	10.84	7.22	6	12.75	8.66	0.8	1	35.24	35.33	35.28	31.6	34.07	32.84	0.93	1	17.01	22.02	19.52	28.11	44.09	14.26	28.82	1.48	1	6.7	35.74	21.22	41.98	63.35	59.13	54.82	2.58	0.00142271	13.61	13.04	34.03	20.23	3.16	35.36	36.37	24.96	1.23	1
Solyc04g007000	Ethylene-responsive transcription factor 4 (AHRD V1 *-** ERF78_ARATH); contains Interpro domain(s) IPR003340 Transcriptional factor B3	7.95	6.39	7.17	3.42	1.77	85.14	30.11	4.2	1	3.13	0.68	1.91	0.86	0.13	0.49	0.26	1	5.95	58.44	32.2	10.63	14.38	59.64	28.22	0.88	1	9.77	17.28	13.53	37.22	37.94	29.58	34.91	2.58	0.0028639	2.69	3.65	0.33	2.22	0.84	0.38	16.37	5.86	2.64	1
Solyc10g009530	Dihydroflavonol 4-reductase C (AHRD V1 ***- A9YEV9_CONAR); contains Interpro domain(s) IPR016040 NAD(P)-binding domain	30.1	12.87	21.48	19.48	16.87	9.32	15.22	0.71	1	15.29	17.23	16.26	12.7	13.38	13.04	0.8	1	5.31	7.48	6.39	9.99	9.98	12.01	10.66	1.67	1	2.7	3.63	3.17	7.6	6.98	10.02	8.2	2.59	0.00124711	6.68	3.1	3.41	4.4	4.85	3.71	4.81	4.46	1.01	1
Solyc07g065660	Cellulose synthase (AHRD V1 **** Q2HT17_MEDTR); contains Interpro domain(s) IPR005150 Cellulose synthase	0.47	0.39	0.43	0.98	0.5	0.57	0.68	1.59	1	1.38	1.77	1.57	1.34	1.04	1.19	0.76	1	1.33	0.92	1.12	0.97	1.11	0.32	0.8	0.71	1	0.71	1.17	0.94	2.18	2.73	2.41	2.44	2.6	0.00651812	0.96	1.24	0.31	0.84	0.84	0	1.67	0.84	1	1
Solyc01g109040	Plastoquinol-plastocyanin reductase (AHRD V1 **-* B6SRD7_MAIZE); contains Interpro domain(s) IPR012595 PetM of cytochrome b6/f complex subunit 7	1783.38	843.81	1313.6	1068.18	1378.27	545.99	997.48	0.76	1	732.66	531.55	632.11	771.04	1147.26	959.15	1.52	1	319.41	505.25	412.33	647.78	588.8	677.68	638.09	1.55	0.859385	271.88	249.27	260.57	781.99	738.32	538.8	686.37	2.63	0.0108513	453.59	313.25	606.01	457.62	651.45	1401.66	546.95	866.69	1.89	1
Solyc01g109030	B3 domain-containing protein REM5 (AHRD V1 *-*- REM5_ARATH)	453.12	359.54	406.33	405.73	525.99	250.06	393.93	0.97	1	334.9	224.85	279.88	353.92	523.31	438.62	1.57	1	146.68	224.69	185.69	288.23	205.44	308.32	267.33	1.44	1	122.13	108.21	115.17	353.51	329.61	230.25	304.46	2.64	0.0195622	183.53	128.44	262.78	191.58	292.96	615.23	250.93	386.37	2.02	1
Solyc12g044330	Aquaporin (AHRD V1 ***- O81186_VERFO); contains Interpro domain(s) IPR012269 Aquaporin	52.55	88.09	70.32	78.86	63.92	94.2	78.99	1.12	1	272.25	106.02	189.13	322.31	403.51	362.91	1.92	1	92.68	30.32	61.5	154.91	138.29	82.22	125.14	2.03	1	57.74	103.54	80.64	231.09	257.05	162.33	216.82	2.69	0.023674	411.28	372.34	423.48	402.37	170.31	188.53	192.06	183.63	0.46	1
Solyc04g015030	Metal ion binding protein (AHRD V1 *--* B6SZL4_MAIZE); contains Interpro domain(s) IPR006121 Heavy metal transport/detoxification protein	89.95	61.37	75.66	32.43	30.37	19.38	27.39	0.36	0.0326035	127.13	114.91	121.02	79.18	67.78	73.48	0.61	1	24.25	31.87	28.06	41.66	45.51	45.75	44.31	1.58	0.958656	35.09	53.92	44.51	79.51	113.34	170.75	121.2	2.72	1.46e-06	50.8	27.65	75.41	51.29	35.86	111.67	99.44	82.32	1.61	1
Solyc01g007520	Photosystem II reaction center protein H (AHRD V1 ***- C6JT33_9MYRT); contains Interpro domain(s) IPR001056 Photosystem II phosphoprotein PsbH	5.93	32.33	19.13	36.32	72.41	53.79	54.17	2.83	1	10.38	17.21	13.8	10.14	7	8.57	0.62	1	17	21.08	19.04	19.82	29.47	8.91	19.4	1.02	1	2.6	9.07	5.83	15.46	18.94	13.21	15.87	2.72	0.0111676	7.46	4.7	19.51	10.56	14.41	94.58	20.5	43.16	4.09	1
Solyc04g008260	Acid phosphatase (AHRD V1 **** B9XQU4_9BACT); contains Interpro domain(s) IPR004843 Metallophosphoesterase	21.79	8.38	15.09	6.93	10.85	5.88	7.89	0.52	1	23.89	28.94	26.41	28	34.22	31.11	1.18	1	3.49	12.02	7.75	9.34	10.66	6.1	8.7	1.12	1	8.06	21.96	15.01	38.24	49.33	35.29	40.95	2.73	0.00653356	15.28	8.94	8.6	10.94	4.7	4.74	16.88	8.77	0.8	1
Solyc04g017720	Gibberellin regulated protein (AHRD V1 **-- Q2HRH3_MEDTR); contains Interpro domain(s) IPR003854 Gibberellin regulated protein	370.82	343.18	357	290.43	266.92	382.7	313.35	0.88	1	395.99	268.49	332.24	363.82	423.01	393.41	1.18	1	60.36	73.82	67.09	202.54	117	143.73	154.42	2.3	0.296177	24.89	98.66	61.77	180.29	194.11	143.7	172.7	2.8	0.00533348	202.77	62.13	36.58	100.49	32.79	115.78	79.56	76.04	0.76	1
Solyc06g083580	Pectate lyase 1-27 (AHRD V1 **** B9TU35_9ROSI); contains Interpro domain(s) IPR002022 Pectate lyase/Amb allergen	10.63	14.77	12.7	10.09	29.03	8.57	15.9	1.25	1	14.96	4.44	9.7	13.81	21.7	17.75	1.83	1	10.34	4.76	7.55	18.9	14.12	16.4	16.47	2.18	0.572637	4.39	6.78	5.58	10.78	20.58	15.63	15.66	2.8	0.0274253	11.14	8.72	14.62	11.49	9.85	33.05	13.74	18.88	1.64	1
Solyc02g078590	Alpha-1 4-galactosyltransferase (AHRD V1 *-*- Q0R0H6_MOUSE); contains Interpro domain(s) IPR007652 Alpha 1,4-glycosyltransferase conserved region	4.87	5.09	4.98	4.64	4.77	6.33	5.25	1.05	1	3.3	1.65	2.47	4.09	3.57	3.83	1.55	1	4.92	3.7	4.31	6.21	7.21	5.1	6.17	1.43	1	0.84	1.67	1.25	4.05	2.78	3.92	3.58	2.86	0.00984792	2.06	2.45	1.15	1.89	1.46	0.98	2.38	1.61	0.85	1
Solyc07g006710	Pathogenesis-related protein PR-1 (AHRD V1 **-- B6UG61_MAIZE); contains Interpro domain(s) IPR002413 Ves allergen	3.07	2.99	3.03	1.97	4.2	1.24	2.47	0.82	1	38.44	22.29	30.36	25.78	46.31	36.05	1.19	1	2.98	0.62	1.8	3.53	3.23	1.38	2.71	1.51	1	6.73	10.84	8.79	16.02	25.47	35.54	25.68	2.92	7.37e-05	27.71	8.45	17.86	18.01	13.75	58.93	20.95	31.21	1.73	1
Solyc02g071710	GDSL esterase/lipase At1g29670 (AHRD V1 ***- GDL15_ARATH); contains Interpro domain(s) IPR001087 Lipase, GDSL	22.23	33.3	27.77	18.3	16.09	8.51	14.3	0.52	1	25.47	15.47	20.47	4.5	15.68	10.09	0.49	1	55.57	20.47	38.02	71.82	38.46	17.7	42.66	1.12	1	5.01	8.51	6.76	21.07	18.56	20.03	19.89	2.94	2.42e-06	10.41	21.29	11.46	14.39	2.31	18.02	12.62	10.98	0.76	1
Solyc03g082950	Unknown Protein (AHRD V1)	4.16	5.99	5.08	5.15	9	1.46	5.2	1.03	1	8.78	2.28	5.53	10.99	19.37	15.18	2.75	1	1.65	0.92	1.28	8.86	5.16	2.55	5.52	4.3	1	1.66	0.89	1.28	3.51	4.65	3.11	3.76	2.95	0.0467338	1.9	1.5	1.24	1.55	0.72	1.42	3.41	1.85	1.2	1
Solyc01g007540	Cytochrome b6-f complex subunit 4 (AHRD V1 ***- A1XFY6_NUPAD); contains Interpro domain(s) IPR005870 Cytochrome b6/f complex, subunit IV	6.58	15.63	11.11	54.05	78.27	54.2	62.17	5.6	0.00375718	10.25	19.04	14.64	14.74	8.84	11.79	0.81	1	22.34	22.19	22.27	13.82	35.87	10.01	19.9	0.89	1	0.9	5.57	3.24	9.66	9.39	9.73	9.59	2.97	0.00171601	4.66	8.97	10.83	8.15	11.64	36.53	14.1	20.76	2.55	1
Solyc08g080630	Chymotrypsin inhibitor-2 (AHRD V1 *-*- A8V413_HORSP); contains Interpro domain(s) IPR000864 Proteinase inhibitor I13, potato inhibitor I	0.53	0.25	0.39	3.74	0.62	9.02	4.46	11.44	1	7.47	6.53	7	17.14	1.17	9.16	1.31	1	2.89	1.08	1.99	6.66	4.27	0.45	3.79	1.91	1	2.06	6.64	4.35	7.75	13.66	17.53	12.98	2.98	0.000619584	17.59	2.88	1.3	7.26	1.14	0.3	8.3	3.25	0.45	1
Solyc09g064410	50S ribosomal protein L33 chloroplastic (AHRD V1 ***- D3WBK4_9AQUA); contains Interpro domain(s) IPR001705 Ribosomal protein L33	43.81	56.6	50.2	46.89	68.81	29.79	48.5	0.97	1	17.42	25.79	21.61	20.55	17.64	19.09	0.88	1	20.38	25.42	22.9	32.81	48.46	17.01	32.76	1.43	1	6.13	9.04	7.58	19.83	19.78	28.76	22.79	3	0.00850533	22	14.78	12.89	16.56	22.8	31.56	16.63	23.66	1.43	1
Solyc01g007390	Unknown Protein (AHRD V1)	28.11	37.79	32.95	28.36	21.95	7.56	19.29	0.59	1	19.98	48.15	34.06	21.98	11.74	16.86	0.49	1	26.17	79.47	52.82	54.59	24.6	15.48	31.56	0.6	1	10.27	14.69	12.48	33.6	44.18	35.33	37.7	3.02	0.0223432	35.37	20.63	39.05	31.68	41.93	75.19	23.77	46.96	1.48	1
Solyc05g054090	Unknown Protein (AHRD V1)	0.68	5.09	2.88	3.02	11.51	0.74	5.09	1.76	1	3.94	0.46	2.2	3.26	19.92	11.59	5.27	1	3.33	0.31	1.82	44.42	11.74	3.44	19.87	10.92	1	0.84	3.29	2.06	5.96	5.8	7.06	6.27	3.04	0.0203113	2.56	2.69	2.01	2.42	2.19	0.76	2.9	1.95	0.81	1
Solyc12g009650	Proline rich protein (Fragment) (AHRD V1 *--- P93274_MALDO); contains Interpro domain(s) IPR013770 Plant lipid transfer protein and hydrophobic protein, helical	917.13	1025.93	971.53	1095.47	1225.8	1081.18	1134.15	1.17	1	877.2	156.85	517.02	563.11	999.57	781.34	1.51	1	717.54	318.62	518.08	1250.14	1479.85	1024.07	1251.35	2.42	0.31971	406.53	575.11	490.82	1412.81	1182.06	1965.79	1520.22	3.1	9.26e-09	754.48	279.44	175.26	403.06	59.45	340.52	971.3	457.09	1.13	1
Solyc09g097890	Membrane protein (AHRD V1 **-- B6ST21_MAIZE); contains Interpro domain(s) IPR006593 Cytochrome b561/ferric reductase transmembrane	11.85	5.09	8.47	6.58	14.16	1.22	7.32	0.86	1	4.05	2.5	3.27	5.05	3.52	4.29	1.31	1	8.11	1.96	5.04	16.26	16.96	2.67	11.96	2.38	1	0.39	2.64	1.52	4.65	4.83	4.8	4.76	3.14	0.000610823	1.92	3.2	2.24	2.45	0.26	0.81	2.56	1.21	0.49	1
Solyc08g082790	Unknown Protein (AHRD V1)	21.14	18.83	19.98	46.69	57.34	17.43	40.49	2.03	1	32.31	11.4	21.86	95.59	103.97	99.78	4.57	0.00290383	12.07	22.15	17.11	21.81	15	17.25	18.02	1.05	1	3.76	11.76	7.76	18.44	23.99	31.14	24.52	3.16	6.41e-05	73.34	52.46	66.18	63.99	29.58	31.38	29.35	30.1	0.47	1
Solyc09g007830	Cytokinin riboside 5&apos;-monophosphate phosphoribohydrolase LOG (AHRD V1 **-- LOG_ORYSJ); contains Interpro domain(s) IPR005269 Conserved hypothetical protein CHP00730	9.96	12.57	11.27	7.87	6.5	10.31	8.23	0.73	1	22.83	15.77	19.3	17.8	23.13	20.46	1.06	1	8.48	10.38	9.43	11.6	15.94	10.81	12.78	1.36	1	5.64	8.93	7.29	17.36	16.98	35.12	23.15	3.18	2.21e-06	8.63	5.34	8.22	7.4	3.52	4.97	20.5	9.66	1.31	1
Solyc01g079180	Pectinesterase (AHRD V1 **** D8RVT4_SELML); contains Interpro domain(s) IPR000070 Pectinesterase, catalytic	1.19	2.66	1.93	0.85	1.98	1.82	1.55	0.81	1	3.09	0.34	1.71	6.25	9.66	7.96	4.64	1	3.62	0	1.81	12.42	7.09	2.87	7.46	4.12	1	1.44	0.99	1.21	2.38	4.96	4.24	3.86	3.18	0.0189343	2.95	3.59	6.29	4.28	1.53	4.8	1.69	2.67	0.63	1
Solyc08g068490	Indole-3-acetic acid-amido synthetase GH3.8 (AHRD V1 **** B6U4E2_MAIZE); contains Interpro domain(s) IPR004993 GH3 auxin-responsive promoter	18.85	8.27	13.56	8.53	7.59	8.2	8.11	0.6	1	11.92	8.9	10.41	5.35	10.23	7.79	0.75	1	10.09	9.67	9.88	15.84	17.37	21.76	18.32	1.85	0.783434	2.85	9.95	6.4	20.7	18.96	25.42	21.69	3.39	2.56e-07	0.36	0.25	0.76	0.46	0	1.01	12.35	4.45	9.75	1
Solyc08g068480	Indole-3-acetic acid-amido synthetase GH3.8 (AHRD V1 -**- B6U4E2_MAIZE); contains Interpro domain(s) IPR004993 GH3 auxin-responsive promoter	116.22	71.76	93.99	64.21	55.12	66.62	61.98	0.66	1	88.25	82.82	85.53	25.96	44.57	35.27	0.41	0.545595	87.72	59.64	73.68	128.75	216.07	121.83	155.55	2.11	1	22.75	128.31	75.53	326.49	227.31	228.07	260.62	3.45	0.00588642	8.21	11.75	9.37	9.78	2.27	1.78	102.11	35.39	3.62	1
Solyc03g121900	PVR3-like protein (AHRD V1 ***- B6TYX6_MAIZE); contains Interpro domain(s) IPR003612 Plant lipid transfer protein/seed storage/trypsin-alpha amylase inhibitor	74.42	30.69	52.55	24.77	21.2	13.99	19.99	0.38	1	584.02	95.83	339.93	146.37	1062.64	604.51	1.78	1	54.24	15.92	35.08	70.49	171.48	176.74	139.57	3.98	0.623612	437.17	202.85	320.01	1286.63	712.47	1337.67	1112.26	3.48	0.000338608	484.34	115.68	69.73	223.25	13.85	716.74	671.87	467.49	2.09	1
Solyc07g062710	BZIP transcription factor family protein (AHRD V1 *-** D7LW03_ARALY); contains Interpro domain(s) IPR011700 Basic leucine zipper	30.32	26.37	28.34	22.91	18.28	18.18	19.79	0.7	1	9.97	5.36	7.67	6.37	8.66	7.52	0.98	1	18.4	2.72	10.56	30.65	32.76	11.79	25.07	2.37	1	4.93	14.15	9.54	27.28	27.99	45	33.42	3.5	9.79e-08	10.98	2.1	0.35	4.48	0.13	0.99	16.73	5.95	1.33	1
Solyc10g081810	Phosphatidylglycerol/phosphatidylinositol transfer protein (AHRD V1 ***- A5DS42_LODEL); contains Interpro domain(s) IPR003172 MD-2-related lipid-recognition	37.03	20.55	28.79	38.39	19.7	17.16	25.08	0.87	1	16.18	15.61	15.89	13.34	14.99	14.16	0.89	1	16.41	32.75	24.58	29.28	32.16	26.25	29.23	1.19	1	0.99	5.65	3.32	13.22	13.43	8.34	11.66	3.51	0.0220071	8.31	8.33	11.46	9.37	9.21	9.04	8.86	9.04	0.96	1
Solyc06g074420	Cytochrome P450	0.32	0.88	0.6	0.47	0.15	3.55	1.39	2.32	1	0.06	0	0.03	0.18	0.1	0.14	4.67	1	0.28	3.97	2.12	0.53	1.32	1.13	0.99	0.47	1	0.63	0.57	0.6	1.89	1.06	3.37	2.11	3.51	0.023792	0.12	0	0.38	0.17	0	0.15	2.84	1	5.98	1
Solyc03g006880	Gibberellin 20-oxidase-1 (AHRD V1 **** Q9ZPP4_SOLLC); contains Interpro domain(s) IPR005123 Oxoglutarate and iron-dependent oxygenase	20.74	25.25	22.99	24.34	26.7	8.81	19.95	0.87	1	77.16	42.14	59.65	56.02	63.32	59.67	1	1	10.81	9.51	10.16	23.6	27.44	13.54	21.53	2.12	1	16.05	24.32	20.19	65.26	82.66	67.54	71.82	3.56	2.14e-05	21.93	7.34	34.91	21.39	12.58	31.11	41.26	28.32	1.32	1
Solyc05g054750	Plant-specific domain TIGR01589 family protein (AHRD V1 *-*- B4FFL2_MAIZE); contains Interpro domain(s) IPR006476 Conserved hypothetical protein CHP01589, plant	2.06	1.5	1.78	9.69	7.83	9.7	9.07	5.1	0.256407	15.4	32.16	23.78	25.23	16.69	20.96	0.88	1	7.49	0.93	4.21	16.78	27.25	0.93	14.99	3.56	1	18.3	9.67	13.98	47.99	60.5	43.6	50.7	3.63	0.000836399	4.53	2.72	0	2.42	2.71	2.32	26.89	10.64	4.4	1
Solyc07g061890	Unknown Protein (AHRD V1)	3.05	1.91	2.48	4.8	3.78	3.95	4.18	1.68	1	1.03	2	1.52	4.22	1.64	2.93	1.93	1	1.86	0.62	1.24	6.09	8.29	1.84	5.41	4.36	1	1.4	1.2	1.3	4.73	6.04	3.4	4.72	3.63	0.0308753	2.88	3.03	2.35	2.75	3.91	0	2.66	2.19	0.8	1
Solyc09g065780	Fatty acid elongase 3-ketoacyl-CoA synthase (AHRD V1 **** Q6DUV5_BRANA); contains Interpro domain(s) IPR012392 Very-long-chain 3-ketoacyl-CoA synthase	4.41	2.83	3.62	1.6	1.79	1.78	1.72	0.48	1	2.53	1.05	1.79	2.3	3.15	2.72	1.52	1	1.07	1.11	1.09	3.55	4.92	4.63	4.37	4.01	0.159899	1.31	1.62	1.47	5.48	4.94	7.27	5.9	4.03	4.29e-05	3.58	3.88	1.69	3.05	1.41	1.24	4.19	2.28	0.75	1
Solyc11g006710	Cationic amino acid transporter (AHRD V1 ***- B9HVV3_POPTR); contains Interpro domain(s) IPR015606 Cationic amino acid transporter	1.07	0.8	0.94	0.67	1.06	1.78	1.17	1.25	1	2	2.81	2.41	2.1	1.59	1.84	0.77	1	0.47	1.75	1.11	1.03	1.35	0.87	1.08	0.98	1	0.09	0.85	0.47	2.66	1.32	1.81	1.93	4.11	0.0448797	0.3	0	0	0.1	0	0	1.37	0.46	4.57	1
Solyc09g074590	Glutaredoxin family protein (AHRD V1 **** D7LYE9_ARALY); contains Interpro domain(s) IPR011905 Glutaredoxin-like, plant II	0	4.18	2.09	0.64	2.13	1.32	1.36	0.65	1	0.61	0.27	0.44	0.85	0.24	0.54	1.24	1	0	1.1	0.55	0.42	0.48	0.82	0.57	1.04	1	0	3.21	1.6	4	5.4	10.76	6.72	4.19	0.0482582	0	0	1.8	0.6	0.87	0	6.49	2.45	4.09	1
Solyc11g011680	Auxin-induced SAUR-like protein (AHRD V1 ***- Q8S351_CAPAN); contains Interpro domain(s) IPR003676 Auxin responsive SAUR protein	1.01	0.84	0.93	1.41	3.93	5.37	3.57	3.86	1	3.73	1.83	2.78	6.77	4.33	5.55	2	1	1.84	0.61	1.22	7.41	2.64	0.45	3.5	2.86	1	1.66	2.37	2.02	6.4	9.19	10.36	8.65	4.29	0.0257395	0.63	0	3.32	1.32	2.9	0	3.35	2.08	1.58	1
Solyc04g005660	Transcription factor style2.1 (AHRD V1 **** B6CG45_SOLPN); contains Interpro domain(s) IPR001092 Basic helix-loop-helix dimerisation region bHLH	12.19	14	13.09	13.19	12.87	11.03	12.36	0.94	1	13.72	7.43	10.57	7.87	12.23	10.05	0.95	1	4.59	1.82	3.21	19.85	22.34	7.56	16.58	5.17	0.933037	2.3	7.4	4.85	25.5	19.14	17.87	20.84	4.3	0.00116291	3.02	0.79	0.79	1.53	1.15	0.9	8.27	3.44	2.24	1
Solyc08g008480	Myb transcription factor (AHRD V1 *--- A5A383_SOLSC); contains Interpro domain(s) IPR015495 Myb transcription factor	1.1	0.74	0.92	0.09	0.79	0	0.29	0.32	1	2.91	1	1.96	0.64	2.32	1.48	0.76	1	0.28	0.31	0.3	0.23	0.27	0.11	0.2	0.69	1	0.28	0.6	0.44	0.75	1.97	3.01	1.91	4.34	0.048851	5.12	3.19	7.69	5.33	2.92	29.83	3.14	11.96	2.24	1
Solyc02g065230	Cytochrome P450	0.06	0.21	0.14	0.18	0.46	0	0.21	1.58	1	1.2	0.62	0.91	0.96	1.14	1.05	1.15	1	0.43	0	0.21	1.49	1.78	0.23	1.17	5.43	1	0	1.2	0.6	3.16	3.02	1.66	2.61	4.36	0.0381837	0.11	0.56	0.56	0.41	0.16	0.13	1.29	0.53	1.28	1
Solyc07g054950	Cyclin D2 (AHRD V1 **** Q71FH0_WHEAT); contains Interpro domain(s) IPR015451 Cyclin D	5.22	0.63	2.92	0.53	0.82	0.44	0.6	0.2	1	4.46	3.19	3.83	2.07	6.63	4.35	1.14	1	0.66	0.73	0.7	0.42	0.79	0.68	0.63	0.91	1	0.99	0.35	0.67	2.5	1.65	4.96	3.04	4.53	0.014973	2.09	0.6	0.99	1.23	0	1.59	2.87	1.49	1.21	1
Solyc03g112240	Unknown Protein (AHRD V1)	1.42	2.07	1.74	1.24	3.88	11.34	5.49	3.14	1	2.39	2.15	2.27	4.77	4.95	4.86	2.14	1	1.81	4.3	3.05	3.59	1.49	1.92	2.33	0.76	1	0.39	2.09	1.24	4.86	6.8	5.47	5.71	4.6	0.0243549	3.13	3.28	7.01	4.47	0	1.6	2.03	1.21	0.27	1
Solyc06g065970	Cortical cell-delineating protein (AHRD V1 **-- B6UGA2_MAIZE); contains Interpro domain(s) IPR013770 Plant lipid transfer protein and hydrophobic protein, helical	164.26	243.82	204.04	209.76	220.7	92.88	174.45	0.85	1	1232.23	214.33	723.28	791.25	2044.08	1417.66	1.96	1	138.43	33.52	85.98	302.36	359.07	137.94	266.46	3.1	1	156.87	327.92	242.4	885.61	826.17	1684.64	1132.14	4.67	1.1e-10	662.46	221.25	224.32	369.34	135.47	406.28	827.51	456.42	1.24	1
Solyc06g007890	Gibberellin regulated protein (AHRD V1 **-- Q2HRH3_MEDTR); contains Interpro domain(s) IPR003854 Gibberellin regulated protein	26.54	11.08	18.81	12.36	4.52	2.97	6.62	0.35	1	8.25	9.67	8.96	5.75	16.99	11.37	1.27	1	4.71	3.3	4	0.94	6.07	11.96	6.32	1.58	1	0.37	2.4	1.39	7.99	7.76	5.95	7.23	5.22	0.00489026	1.28	0.9	4.48	2.22	1.96	4.1	3.56	3.21	1.44	1
Solyc04g080490	Zinc finger-homeodomain protein 1 (Fragment) (AHRD V1 *--- B0LK17_YUCFI); contains Interpro domain(s) IPR006456 ZF-HD homeobox protein Cys/His-rich dimerisation region	8.46	3.94	6.2	2.69	2.04	2.17	2.3	0.37	0.893842	6.7	1.5	4.1	2.02	10.15	6.08	1.48	1	2.27	3.32	2.79	1.37	2.35	8.18	3.97	1.42	1	0.55	0.73	0.64	1.82	3.29	4.99	3.37	5.26	0.00169585	6.1	2.3	2.95	3.78	0.48	5.61	3.9	3.33	0.88	1
Solyc11g064750	Pentatricopeptide repeat-containing protein (AHRD V1 ***- D7LJE4_ARALY); contains Interpro domain(s) IPR002885 Pentatricopeptide repeat	5.47	3.95	4.71	9.45	10.49	11.6	10.51	2.23	1	1.56	5.66	3.61	2.63	5.7	4.17	1.15	1	1.48	18.03	9.76	11.64	4.16	8.01	7.94	0.81	1	1.27	0.57	0.92	5.57	3.44	12.52	7.18	7.8	0.00689648	1.46	0.51	1.53	1.17	0.65	1.02	5.42	2.36	2.03	1
Solyc08g080670	Osmotin-like protein (Fragment) (AHRD V1 **-- Q6TGR8_SOLTU); contains Interpro domain(s) IPR001938 Thaumatin, pathogenesis-related	0.5	1.87	1.19	7.17	22.6	69.95	33.24	28.05	1	1.63	0.23	0.93	8.29	0.9	4.59	4.94	1	28.29	11.31	19.8	89.28	70.95	14.46	58.23	2.94	1	2.25	7.02	4.63	58.96	22.66	34.74	38.79	8.37	0.0421687	6.34	0.49	1.72	2.85	0.36	0.28	14.38	5.01	1.76	1
Solyc03g096550	Wound/stress protein (AHRD V1 **-- Q672Q3_SOLLC); contains Interpro domain(s) IPR001024 Lipoxygenase, LH2	0.23	0.29	0.26	0.12	0.27	0.83	0.41	1.56	1	0.23	0	0.12	0.16	0.37	0.27	2.3	1	1	0.83	0.92	3.62	7.55	0.77	3.98	4.35	1	1.69	1.21	1.45	10.71	9.69	16.72	12.37	8.53	1.99e-08	1.29	1.36	0	0.88	0	0	8.14	2.71	3.07	1
Solyc02g072220	Unknown Protein (AHRD V1)	0.14	0	0.07	0.3	0.17	0	0.16	2.24	1	1.72	1.42	1.57	2.2	2.51	2.35	1.5	1	0.78	0	0.39	0	0.45	0	0.15	0.38	1	0.47	0	0.23	1.04	2.92	2.41	2.12	9.04	0.0495743	2.14	4.5	1.68	2.77	2.86	3.2	2.03	2.7	0.97	1
Solyc03g096540	Wound/stress protein (AHRD V1 **-- Q672Q3_SOLLC); contains Interpro domain(s) IPR001024 Lipoxygenase, LH2	0	0	0	0	0	0.16	0.05	5.33	1	0	0	0	0.11	0	0.06	5.5	1	0.12	0	0.06	3.44	4.46	0	2.63	43.89	1	0.19	0.2	0.2	8.96	3.87	8.55	7.13	36.55	3.84e-05	0.64	0.22	0	0.29	0	0	3.71	1.24	4.31	1
Solyc04g007300	Transcription factor (AHRD V1 *-*- D6MKM4_9ASPA); contains Interpro domain(s) IPR011598 Helix-loop-helix DNA-binding	0	0	0	0.11	0.35	1.17	0.54	54.33	1	0	0.45	0.23	0.47	0.24	0.35	1.58	1	0.22	1.09	0.66	0.55	0.16	0.27	0.33	0.5	1	0	0	0	1.32	0.69	1.24	1.08	108.33	0.042718	0	0	0.59	0.2	0.14	0	0.29	0.14	0.73	1
Solyc04g052970	Auxin-induced SAUR-like protein (AHRD V1 ***- Q8S351_CAPAN); contains Interpro domain(s) IPR003676 Auxin responsive SAUR protein	0.3	0.38	0.34	0.63	1.06	2.18	1.29	3.79	1	3.34	1.36	2.35	6.06	4.11	5.08	2.16	1	1.31	1.09	1.2	1.24	1.42	0	0.89	0.74	1	0	0	0	2.64	3.29	4.17	3.37	336.67	0.0358518	2.27	1.19	0	1.15	0.86	1.36	2.14	1.45	1.26	1
Solyc04g074000	Receptor like kinase, RLK	0.38	0.31	0.34	2.25	1.29	11.63	5.06	14.66	1	2.92	11.45	7.18	4.71	2.83	3.77	0.52	1	30.39	21.49	25.94	1.14	2.69	3.83	2.55	0.1	3.05e-07	25	44.38	34.69	1.61	2	8.27	3.96	0.11	0.0580896	15.52	22.18	2.44	13.38	3.24	1.55	6.75	3.85	0.29	1
Solyc04g077050	Amino acid permease 6 (AHRD V1 **** Q7Y076_BRANA); contains Interpro domain(s) IPR013057 Amino acid transporter, transmembrane	19.46	23.2	21.33	22.57	28.77	33.06	28.13	1.32	1	30.92	37.54	34.23	40.45	27.86	34.16	1	1	48.79	72.05	60.42	10.65	11.16	15.61	12.47	0.21	0.0135575	45.23	25.93	35.58	6.41	7.31	15.12	9.61	0.27	0.0884591	48.73	54.13	48.95	50.6	27.5	25.95	21.95	25.13	0.5	1
Solyc10g007070	CT099 (Fragment) (AHRD V1 *--- Q30GY4_9SOLN); contains Interpro domain(s) IPR003245 Plastocyanin-like	0.88	3.12	2	2.77	3.35	34.72	13.61	6.81	1	6.81	9.18	8	9.77	3.78	6.78	0.85	1	14.18	20.39	17.29	3.74	1.27	3.47	2.83	0.16	0.0184093	29.65	14.61	22.13	3.33	4.92	6.56	4.94	0.22	0.0954628	17.99	21.65	11.87	17.17	10.55	4.96	10.67	8.73	0.51	1
Solyc05g021190	Photosystem II D2 protein (AHRD V1 ***- B9VL90_9CHLO); contains Interpro domain(s) IPR000484 Photosynthetic reaction centre, L/M	3.16	7.47	5.31	53.69	82.23	67.29	67.74	12.74	8.78e-07	1.06	3.18	2.12	4.61	1.41	3.01	1.42	1	9.97	7.65	8.81	2.91	28.19	1.9	11	1.25	1	0	0.62	0.31	2.57	4.8	3.25	3.54	11.42	0.130187	1.32	6.26	2.08	3.22	6.56	5.54	2	4.7	1.46	1
Solyc02g093270	Caffeoyl-CoA O-methyltransferase (AHRD V1 **** A8IFQ7_SOLLC); contains Interpro domain(s) IPR002935 O-methyltransferase, family 3	7.61	5.91	6.76	11.18	10.86	28.59	16.88	2.5	1	23.95	28.4	26.17	40.83	29.87	35.35	1.35	1	27.92	26.56	27.24	2.05	2.48	9.22	4.58	0.17	0.00813282	70.19	56.32	63.25	7.31	6.95	32.39	15.55	0.25	0.158692	57.64	60.5	35.76	51.3	45.55	20.34	38.45	34.78	0.68	1
Solyc12g014040	Chloroplast protein HCF243 (AHRD V1 ***- Q9LIM5_ARATH)	7.53	4.02	5.78	0.91	0.87	0.72	0.83	0.14	0.0127575	2.37	1.12	1.75	0.75	0.4	0.57	0.33	1	2.7	2.47	2.58	0.85	0.19	1.33	0.79	0.31	1	3.86	2.4	3.13	0	0.34	0.38	0.24	0.08	0.181181	1.17	0.49	0.97	0.88	0	0	0.88	0.29	0.33	1
Solyc08g062450	class II heat shock protein (AHRD V1 ***- B6T339_MAIZE); contains Interpro domain(s) IPR002068 Heat shock protein Hsp20	4.52	4.92	4.72	0.82	1.84	38.24	13.63	2.89	1	16.07	9.98	13.03	8.29	19.14	13.71	1.05	1	124.31	71.41	97.86	4.07	1.86	14.34	6.76	0.07	0.000152401	67.17	20.09	43.63	2.02	1.34	8.48	3.95	0.09	0.212886	1417.21	3272.02	2778.01	2489.08	2086.19	1474.05	941	1500.41	0.6	1
Solyc11g007420	Receptor-like protein kinase (Fragment) (AHRD V1 ***- O49206_ORYSA)	0.96	0.6	0.78	4.03	1.97	6.28	4.09	5.25	1	6.55	10.89	8.72	7.44	4.45	5.95	0.68	1	31.25	16.16	23.7	4.97	2.27	0.97	2.74	0.12	0.044009	28.04	42.8	35.42	5.29	8.88	13.71	9.29	0.26	0.231	40.82	55.7	5.69	34.07	9.68	7.59	14.06	10.44	0.31	1
Solyc09g092560	Cytochrome P450	5.34	9.77	7.55	3.53	3.09	2.77	3.13	0.41	1	10.84	7.85	9.34	2.32	2.89	2.6	0.28	0.0460246	27.94	6.53	17.23	20.08	13.8	5.47	13.12	0.76	1	5.45	7.93	6.69	9.15	6.08	7.62	7.62	1.14	0.25103	2.86	3.01	1.77	2.55	0.08	1.01	4.65	1.91	0.75	1
Solyc09g055950	Photosystem II D2 protein (AHRD V1 ***- D3WE71_9MAGN); contains Interpro domain(s) IPR000484 Photosynthetic reaction centre, L/M	2.12	3.72	2.92	38.74	61.48	45.68	48.63	16.66	8.78e-07	0.86	2.5	1.68	4.19	1.88	3.04	1.81	1	5.81	4.25	5.03	2.93	23.09	1.44	9.15	1.82	1	0	1.12	0.56	1.87	2.62	2.62	2.37	4.23	0.259446	2.01	5.05	1.26	2.77	4.28	3.36	1.52	3.05	1.1	1
Solyc06g005780	Non-specific lipid-transfer protein (AHRD V1 ***- A8YPK3_HORVU); contains Interpro domain(s) IPR013770 Plant lipid transfer protein and hydrophobic protein, helical	56.68	45.34	51.01	19.25	8.3	6.1	11.22	0.22	0.0012033	68.92	21.66	45.29	11.7	41.63	26.66	0.59	1	18.36	11.93	15.14	13.04	20.67	22.35	18.69	1.23	1	4.75	11.11	7.93	10.78	6.11	15.79	10.89	1.37	0.311748	8.42	2.08	1.55	4.02	0	5.92	8.61	4.84	1.21	1
Solyc07g006480	LRR receptor-like serine/threonine-protein kinase FEI 1 (AHRD V1 **** FEI1_ARATH); contains Interpro domain(s) IPR002290 Serine/threonine protein kinase	0.36	0.34	0.35	0.33	0.95	1.5	0.93	2.65	1	1.22	2.2	1.71	1.26	1.09	1.18	0.69	1	7.61	9.47	8.54	0.37	1.27	1.27	0.97	0.11	0.00135684	5.98	15.29	10.63	0.66	0.61	2.7	1.32	0.12	0.325887	10.68	25.37	6.12	14.06	2.97	7.2	3.27	4.48	0.32	1
Solyc01g048590	Photosystem Q(B) protein (AHRD V1 ***- Q6W3U7_9BRYO); contains Interpro domain(s) IPR000484 Photosynthetic reaction centre, L/M	7.81	16.76	12.29	147.66	207.79	218.2	191.22	15.57	3.23e-10	12.77	18.88	15.82	27.03	8.38	17.71	1.12	1	72.34	12.16	42.25	14.88	74.37	2.51	30.59	0.72	1	3.06	8.53	5.79	12	17.31	7.46	12.26	2.12	0.32947	5.62	31.68	9.54	15.61	18.72	8.39	20.69	15.93	1.02	1
Solyc05g046200	Unknown Protein (AHRD V1)	16.92	21.62	19.27	5.12	2.66	4.31	4.03	0.21	0.00482109	9.69	3.16	6.42	2.13	4.22	3.17	0.49	1	49.01	5.71	27.36	18.54	11.54	12.97	14.35	0.52	1	12.05	21.54	16.8	3.58	4.78	4.58	4.31	0.26	0.359928	9.55	7.95	4.48	7.33	0	4.73	3.24	2.66	0.36	1
Solyc12g027550	Photosystem II CP43 chlorophyll apoprotein (AHRD V1 ***- D2KLJ9_OLEEU); contains Interpro domain(s) IPR000932 Photosystem antenna protein-like	7.27	26.78	17.02	78.45	128.82	124.3	110.52	6.49	0.00021894	2.16	8.92	5.54	6.22	6.2	6.21	1.12	1	24.79	9.33	17.06	8.86	44.48	5.2	19.51	1.14	1	0	2.26	1.13	7.53	9.37	1.32	6.07	5.37	0.387288	4.04	13.57	2.53	6.71	9.23	7.72	3.05	6.67	0.99	1
Solyc08g023660	Major latex-like protein (AHRD V1 **-- B5THI3_PANGI); contains Interpro domain(s) IPR000916 Bet v I allergen	107.48	252.01	179.75	78.26	33.47	52.58	54.77	0.3	1	457.64	324.3	390.97	116.92	96.51	106.72	0.27	0.039783	270.46	324.32	297.39	430.3	434.34	181.29	348.64	1.17	1	46.57	149.25	97.91	98.2	86.01	115.4	99.87	1.02	0.422688	11.2	10.79	13.38	11.79	6.79	7.38	55.28	23.15	1.96	1
Solyc12g014140	Transcription factor CYCLOIDEA (Fragment) (AHRD V1 *--- CYCLD_ANTML); contains Interpro domain(s) IPR005333 Transcription factor, TCP	65.38	115.41	90.39	6.79	7.87	8.15	7.6	0.08	0.00163698	28.11	23.16	25.63	9.05	12.16	10.61	0.41	0.528067	137.5	83.79	110.65	12.33	10.34	7.05	9.91	0.09	5.91e-06	32.63	27.2	29.91	10.09	10.07	11.71	10.62	0.36	0.439062	11.79	7.99	6.71	8.83	2.27	4.28	6.54	4.36	0.49	1
Solyc01g088430	CER1 (AHRD V1 **-- B6TFH3_MAIZE); contains Interpro domain(s) IPR006694 Fatty acid hydroxylase	22.55	21.58	22.06	9.65	5.3	6.57	7.17	0.33	0.0139682	16.1	9.85	12.98	3.21	10.43	6.82	0.53	1	28.95	17.24	23.09	10.48	7.62	13.4	10.5	0.45	1	6.47	9.72	8.1	6.7	4.79	11.65	7.71	0.95	0.447298	3.71	7.72	2.95	4.79	0.57	4	5.28	3.28	0.68	1
Solyc12g014160	Unknown Protein (AHRD V1)	50.95	45.96	48.45	5.74	9.63	4.78	6.72	0.14	0.000294451	16.6	25.34	20.97	9	3.09	6.04	0.29	1	30.54	47.8	39.17	9.07	4.32	7.41	6.93	0.18	0.52491	16.21	17.4	16.8	1.61	3.75	4.23	3.2	0.19	0.480637	12.41	5.43	3.25	7.03	3.15	0	4.69	2.61	0.37	1
Solyc00g230080	Photosystem II D2 protein (AHRD V1 ***- D0FXW8_DUNSA); contains Interpro domain(s) IPR000484 Photosynthetic reaction centre, L/M	3.41	24.31	13.86	80.3	166.97	155.93	134.4	9.7	0.00528227	4.24	6.19	5.21	9.6	6.13	7.87	1.51	1	45.04	12.88	28.96	11.59	50.02	5.32	22.31	0.77	1	3.45	4.17	3.81	5.39	10.78	4.86	7.01	1.84	0.489395	6.94	13.52	3.11	7.86	7.93	8.29	3.37	6.53	0.83	1
Solyc05g015880	Genomic DNA chromosome 5 P1 clone MUA22 (AHRD V1 ***- Q9FMU1_ARATH)	2.93	2.79	2.86	3.93	4.26	3.15	3.78	1.32	1	3.43	0.48	1.96	9.92	6.79	8.36	4.27	0.00611669	5.83	5.01	5.42	4.45	3.41	4.51	4.12	0.76	1	4.62	4.96	4.79	2.75	5.45	5.51	4.57	0.95	0.560207	7.52	12.54	7.4	9.15	4.72	1.59	4.68	3.66	0.4	1
Solyc09g005940	Fatty acyl coA reductase (AHRD V1 **-* Q8L4M0_WHEAT); contains Interpro domain(s) IPR013120 Male sterility, NAD-binding	9.06	6.43	7.75	5.01	4.78	2.92	4.24	0.55	1	8.89	12.37	10.63	2.76	3.44	3.1	0.29	0.0364977	16.89	5.95	11.42	11.53	5.55	5.1	7.39	0.65	1	2.56	3.82	3.19	3.1	3.17	3.18	3.15	0.99	0.564295	1.33	1.6	1.19	1.37	0.43	0.45	2.08	0.99	0.72	1
Solyc05g016120	Photosystem Q(B) protein (AHRD V1 ***- Q33128_SOLNI); contains Interpro domain(s) IPR000484 Photosynthetic reaction centre, L/M	21.62	89.22	55.42	589.91	896.48	846.88	777.76	14.03	1.09e-11	34.65	63.06	48.86	69.25	33.96	51.61	1.06	1	218.98	49.97	134.47	55.99	367.26	17.14	146.8	1.09	1	19.09	45.2	32.15	33.28	60.48	33.35	42.37	1.32	0.574821	20.91	90.46	19.5	43.62	47.23	50	49.71	48.98	1.12	1
Solyc05g005170	Polygalacturonase 2 (AHRD V1 ***- A8D0T9_ONCHC); contains Interpro domain(s) IPR012334 Pectin lyase fold	26.69	26.24	26.46	7.19	3.87	8.17	6.41	0.24	0.000209505	88.22	33.43	60.83	40.08	80.36	60.22	0.99	1	2.37	21.21	11.79	1.28	2.03	34.47	12.59	1.07	1	6.28	3.1	4.69	6.29	3.46	22.06	10.6	2.26	0.629674	33.13	18.72	21.71	24.52	3.94	193.87	17.53	71.78	2.93	1
Solyc01g007530	Cytochrome b6 (AHRD V1 ***- B3TN79_BRADI); contains Interpro domain(s) IPR005797 Cytochrome b/b6, N-terminal	8.84	18.48	13.66	88.18	161.35	113.64	121.06	8.86	0.00543334	9.11	15.15	12.13	9.95	6.62	8.29	0.68	1	26.96	17.67	22.32	12.2	51.51	5.26	22.99	1.03	1	3.63	8.11	5.87	7.13	17.06	5.86	10.02	1.71	0.713761	5.51	13.14	8.55	9.07	9.15	21.35	8.83	13.11	1.45	1
Solyc01g073890	CHP-rich zinc finger protein-like (AHRD V1 *--- Q9FJG5_ARATH); contains Interpro domain(s) IPR011424 C1-like	0.34	0.51	0.43	0.5	0.4	2.76	1.22	2.87	1	0.34	0	0.17	0.16	0	0.08	0.47	1	5.85	4.07	4.96	0.56	0.32	0.64	0.51	0.1	0.044009	1.23	8.73	4.98	0.1	0.19	1.36	0.55	0.11	0.720291	1.28	8.46	0.67	3.47	0.29	0.31	0.29	0.3	0.09	1
Solyc04g081530	Chaperone protein dnaJ 11 (AHRD V1 *-*- B6SUM8_MAIZE); contains Interpro domain(s) IPR001623 Heat shock protein DnaJ, N-terminal	6.21	14.79	10.5	33.57	26.27	165.77	75.2	7.16	1	40.64	50.11	45.38	30.9	23.7	27.3	0.6	1	14.88	36.03	25.46	92	58.02	116.9	88.97	3.5	0.00273424	64.84	121.83	93.34	119.53	125.53	60.22	101.76	1.09	0.733073	76.34	81.73	56.13	71.4	37.15	28.01	44.57	36.58	0.51	1
Solyc12g013680	LRR receptor-like serine/threonine-protein kinase, RLP	0.03	0	0.01	0.93	0.96	0.72	0.87	58	0.0135837	0.13	0.18	0.15	0.89	0.82	0.85	5.52	0.673035	2.87	0.12	1.5	1.09	1.19	0.44	0.91	0.61	1	1.4	5.79	3.59	0.43	0.81	1.22	0.82	0.23	0.80488	1.49	2.28	0.26	1.34	1.56	1.56	1.41	1.51	1.12	1
Solyc07g052140	(-)-germacrene D synthase (AHRD V1 ***- Q64K29_9ROSI); contains Interpro domain(s) IPR005630 Terpene synthase, metal-binding domain	17.56	18.18	17.87	11.04	6.9	7.86	8.6	0.48	0.893842	30.78	27.89	29.34	7.53	11.24	9.38	0.32	0.0448439	134.37	19.5	76.94	62.35	34.09	16.04	37.49	0.49	1	32.77	38.18	35.48	27.15	25.08	28.85	27.03	0.76	0.807903	10.93	20.5	9.18	13.54	1.5	2.36	14.9	6.25	0.46	1
Solyc08g082160	Unknown Protein (AHRD V1)	11.27	4.64	7.96	11.16	20.25	7.85	13.09	1.65	1	9.35	5.74	7.54	29.4	22.87	26.13	3.46	0.0242487	14.68	1.68	8.18	21.73	21.88	9.81	17.81	2.18	1	18.02	17.7	17.86	14.04	14.16	15.24	14.48	0.81	0.807903	33.8	14.68	66.44	38.31	12.43	13.94	15.64	14	0.37	1
Solyc12g039030	Photosystem Q(B) protein (AHRD V1 ***- B6VJV1_VITVI); contains Interpro domain(s) IPR000484 Photosynthetic reaction centre, L/M	30.07	31.13	30.6	363.02	565.81	376.39	435.07	14.22	3.01e-05	23.37	36.19	29.78	52.91	20.03	36.47	1.22	1	191.55	47.31	119.43	33.52	409.94	7.04	150.17	1.26	1	4.75	26.52	15.63	16.97	65.72	18.74	33.81	2.16	0.8091	20.74	69.91	17.13	35.93	32.44	27.41	36.32	32.06	0.89	1
Solyc01g017740	Cytochrome b6 (AHRD V1 *-*- B7T3I6_9ROSI); contains Interpro domain(s) IPR005797 Cytochrome b/b6, N-terminal	0.32	1.2	0.76	25.05	46.67	35.18	35.63	46.89	2.92e-06	3.54	2.6	3.07	2.09	2.05	2.07	0.67	1	9.06	0.58	4.82	3.52	21.58	1.72	8.94	1.85	1	1.05	1.12	1.08	1.87	5.67	0.98	2.84	2.62	0.826413	1.8	3.16	1.89	2.28	0.92	2.16	1.82	1.63	0.72	1
Solyc06g009940	Photosystem I P700 chlorophyll a apoprotein A1 (AHRD V1 ***- D3WE64_9MAGN); contains Interpro domain(s) IPR001280 Photosystem I psaA and psaB	1.71	5.36	3.54	29.14	40.6	40.4	36.71	10.39	0.000603946	0	2.72	1.36	1.2	2.41	1.81	1.33	1	7.01	7	7	4.72	15.5	0	6.74	0.96	1	0	3.02	1.51	3.14	4.69	0.66	2.83	1.87	0.833701	2.42	5.93	0.84	3.06	1.85	1.93	0.61	1.46	0.48	1
Solyc04g076190	Aspartic proteinase nepenthesin-1 (AHRD V1 **-- B6TDX6_MAIZE); contains Interpro domain(s) IPR001461 Peptidase A1	38.96	32.37	35.66	13.51	13.93	11.13	12.86	0.36	0.0432736	6.8	0.39	3.59	2.18	16.61	9.39	2.61	1	11.04	6.25	8.64	22.73	33.85	81.13	45.9	5.31	0.881298	6.48	2.65	4.57	5.04	3.33	42.87	17.08	3.74	0.841414	12.31	4.26	4.81	7.13	0.82	27	21.06	16.29	2.29	1
Solyc06g061200	Glycine-rich protein TomR2 (AHRD V1 *-*- Q7XJI7_SOLLC)	34.31	33.82	34.06	91.93	138.78	89.1	106.6	3.13	0.424546	15.98	13.79	14.88	63.42	46.08	54.75	3.68	0.00129135	51.09	8.96	30.03	23.25	32.04	21.52	25.6	0.85	1	14.36	19.93	17.14	10.85	10.55	17.43	12.94	0.75	0.88034	33.36	25.65	54.77	37.93	26.89	3.25	8.94	13.03	0.34	1
Solyc08g065370	Photosystem II D2 protein (AHRD V1 ***- D3WDT4_9ROSI); contains Interpro domain(s) IPR000484 Photosynthetic reaction centre, L/M	3.35	22.34	12.85	64.67	137.65	139.35	113.89	8.87	0.0139682	4.13	5.06	4.59	9.94	5.99	7.96	1.73	1	49.17	9.46	29.32	10.26	50.95	4.02	21.74	0.74	1	3.67	3.28	3.48	3.27	8.14	2.29	4.57	1.31	0.903751	7.02	9.58	3.67	6.76	8.56	8.39	3.18	6.71	0.99	1
Solyc05g046150	Major latex-like protein (AHRD V1 **-- B5THI3_PANGI); contains Interpro domain(s) IPR000916 Bet v I allergen	19.37	20.16	19.77	5.9	1.58	1.47	2.98	0.15	3.01e-05	21.61	7.46	14.54	3.91	6.17	5.04	0.35	1	13.17	2.87	8.02	14.92	13.48	8.83	12.41	1.55	1	2.41	6.36	4.38	4.79	2.47	4	3.75	0.86	0.93301	1.28	0.45	0.44	0.72	0	0.51	2.57	1.03	1.42	1
Solyc01g102980	Zinc finger-homeodomain protein 1 (Fragment) (AHRD V1 **-- B0LK17_YUCFI); contains Interpro domain(s) IPR006456 ZF-HD homeobox protein Cys/His-rich dimerisation region	5.08	3.06	4.07	1.21	0.53	0.47	0.74	0.18	0.0139682	5.06	4.84	4.95	3.95	4.61	4.28	0.86	1	0.98	1.64	1.31	1.86	2.33	3.21	2.47	1.88	1	3.91	3.29	3.6	1.41	1.94	6.25	3.2	0.89	0.967317	3.52	1.15	1.02	1.9	0.46	1.16	2.66	1.43	0.75	1
Solyc12g015690	Fasciclin-like arabinogalactan protein 10 (AHRD V1 ***- A9XTL5_GOSHI); contains Interpro domain(s) IPR000782 FAS1 domain	41.83	46.97	44.4	9.77	14.75	8.63	11.05	0.25	0.000780854	18.13	5.6	11.86	11.26	10.42	10.84	0.91	1	25.09	13.34	19.21	10.45	13.03	11.66	11.71	0.61	1	8.43	6.99	7.71	5.64	4.63	7.19	5.82	0.75	0.975751	9.46	5.54	7.82	7.61	3.18	6.31	6.32	5.27	0.69	1
Solyc00g230070	Photosystem II CP43 chlorophyll apoprotein (AHRD V1 ***- D1L8N4_BRANA); contains Interpro domain(s) IPR000932 Photosystem antenna protein-like	4.61	39.1	21.86	88.14	181.29	174.77	148.07	6.77	0.0400863	3.58	8.05	5.82	8.66	11.15	9.91	1.7	1	54.7	27.74	41.22	9.79	63.17	9.11	27.36	0.66	1	4.67	10.02	7.34	3.64	16.52	6.02	8.73	1.19	0.975751	11.39	11.25	5.61	9.42	9.19	9.61	5.57	8.12	0.86	1
Solyc09g016930	Photosystem II CP43 chlorophyll apoprotein (AHRD V1 *-*- D1L8N4_BRANA); contains Interpro domain(s) IPR000932 Photosystem antenna protein-like	0.23	6.76	3.5	17.47	23.66	27.97	23.03	6.59	0.00519618	1.42	2.77	2.09	2.2	1.51	1.85	0.89	1	5.39	4.27	4.83	1.94	14.79	2.54	6.42	1.33	1	2.32	0.41	1.36	1.72	2.89	0.36	1.66	1.21	0.991733	1.33	2.79	0.46	1.53	0.68	4.77	0	1.82	1.19	1
Solyc10g052740	Photosystem I P700 chlorophyll a apoprotein A1 (AHRD V1 ***- D1L8N8_BRANA); contains Interpro domain(s) IPR001280 Photosystem I psaA and psaB	1.61	3.45	2.53	16.84	37.4	36.03	30.09	11.89	0.00939345	0.93	2.5	1.72	1.83	1.11	1.47	0.86	1	12.3	1.67	6.99	2.54	14.83	2.48	6.62	0.95	1	0.76	2.43	1.6	2.02	2.83	0.35	1.73	1.09	0.995899	1.73	6.83	1.36	3.31	1.32	1.55	0.98	1.28	0.39	1
Solyc12g042110	Unknown Protein (AHRD V1)	71.61	39.43	55.52	30.75	26.5	52.02	36.42	0.66	1	112.58	161.89	137.23	36.5	33.17	34.84	0.25	0.00701115	40.61	73.9	57.26	40.12	38.17	57.13	45.14	0.79	1	142.98	135.34	139.16	53.71	61.55	103	72.75	0.52	1	182.97	128.58	96.22	135.92	97.98	38.89	86.45	74.44	0.55	1
Solyc11g012930	Nodulin family protein (AHRD V1 ***- A7L2Z5_GOSHI); contains Interpro domain(s) IPR000620 Protein of unknown function DUF6, transmembrane	5.57	7.4	6.49	11.5	16.32	7.6	11.81	1.82	1	2.47	1.22	1.84	10.89	7.75	9.32	5.05	0.00296365	4.71	23.32	14.02	14.09	8.91	6.39	9.8	0.7	1	8.19	9.53	8.86	4.21	4.28	6.12	4.87	0.55	1	21.35	22.41	22.83	22.2	21.73	5.72	12.89	13.45	0.61	1
Solyc04g054730	High affinity sulfate transporter 2 (AHRD V1 **** SUT2_STYHA); contains Interpro domain(s) IPR001902 Sulphate anion transporter	8.19	12.24	10.21	12.96	19.14	9.59	13.9	1.36	1	0.93	1.17	1.05	5.94	3.77	4.85	4.62	0.00604238	3.33	9.64	6.49	7.32	5.33	9.03	7.23	1.11	1	0.62	1.11	0.86	0.12	0.06	0.84	0.34	0.39	1	12.06	11.75	25.4	16.4	9.79	3.11	5.25	6.05	0.37	1
Solyc01g089910	Flotillin domain protein (AHRD V1 ***- B8M1F1_TALSN); contains Interpro domain(s) IPR001107 Band 7 protein	2.22	2.99	2.61	0.6	0.2	0.5	0.43	0.17	0.0400863	0.92	0.26	0.59	0.24	1.28	0.76	1.29	1	0.68	2.79	1.74	0.55	0.9	5.53	2.33	1.34	1	1.68	1.5	1.59	0.33	0.08	1.84	0.75	0.47	1	2.36	1.46	0.9	1.57	0.57	2.95	1.46	1.66	1.06	1
Solyc03g095700	Genomic DNA chromosome 5 TAC clone K18I23 (AHRD V1 ***- Q9FLD2_ARATH)	11.88	6.61	9.25	1.38	0.52	1.28	1.06	0.11	0.00717512	19.99	10.77	15.38	2.79	9.92	6.36	0.41	1	3.61	2.8	3.21	0.3	1.39	2.97	1.55	0.48	1	2.17	1.94	2.05	0.32	0.9	3.05	1.42	0.69	1	11.21	15.25	5.65	10.7	14.24	4.47	7.85	8.85	0.83	1
Solyc07g054310	Gty37 protein (AHRD V1 ***- Q65A67_GERHY)	17.46	24.01	20.73	1.55	6.34	1.43	3.11	0.15	0.000930969	39	4.24	21.62	2.77	37.82	20.3	0.94	1	3.49	6.7	5.1	3.73	11.23	61.49	25.48	5	1	16.58	23.42	20	6.85	8.42	25.42	13.56	0.68	1	46.89	14.62	17.97	26.49	1.41	68.82	9.12	26.45	1	1
Solyc11g045260	Photosystem II CP43 chlorophyll apoprotein (AHRD V1 *-*- C4XUU2_CRYJA); contains Interpro domain(s) IPR000932 Photosystem antenna protein-like	2.93	13.75	8.34	39.37	75.18	80.46	65	7.79	0.00541186	2.96	4.87	3.92	5.04	4.32	4.68	1.2	1	19.47	4.88	12.17	4.38	32.28	4.29	13.65	1.12	1	1.6	6.03	3.82	1.43	7.35	1.13	3.3	0.87	1	3.68	6.77	2.41	4.29	2.11	7.16	1.74	3.67	0.86	1
Solyc04g016170	Photosystem I P700 chlorophyll a apoprotein A2 (AHRD V1 ***- D3WE65_9MAGN); contains Interpro domain(s) IPR001280 Photosystem I psaA and psaB	0.53	1.99	1.26	9.71	15.5	11.53	12.25	9.72	0.0203359	2.41	0.72	1.56	1.37	0.64	1.01	0.64	1	2.6	2.41	2.5	0.73	5	0	1.91	0.76	1	0	0.47	0.23	0	1.45	0	0.48	2.06	1	0	2.62	0	0.87	0.38	1.19	0.38	0.65	0.74	1
Solyc11g006570	Inositol oxygenase (AHRD V1 ***- B9XK04_9BACT); contains Interpro domain(s) IPR007828 Protein of unknown function DUF706	0	0	0	0	0	0	0	1	NA	0.13	0	0.07	0.06	0	0.03	0.46	1	0.95	0	0.47	0	0	0	0	0.02	1	4.48	2.19	3.33	0.18	0	0	0.06	0.02	0.0289866	0	0	0	0	0	0	0	0	1	NA
